# Supplementary material for: Cove‐Edged Hexa‐peri‐hexabenzo‐bis‐peri‐octacene: Molecular Conformations and Amplified Spontaneous Emission
Source: Angew Chem Int Ed Engl. 2022 Mar 2;61(18):e202201088. doi: 10.1002/anie.202201088 (PMC9311809; doi:10.1002/anie.202201088)
Supplement: Supplementary file 3 — Supporting Information [file ANIE-61-0-s005.cif]

data_global
_publ_contact_author_name  'Klaus M\"ullen'
_publ_contact_author_address
;
Max Planck Institute for Polymer Research
Ackermannweg 10
55128 Mainz
Germany
;
_publ_contact_author_email 'muellen@mpip-mainz.mpg.de'
_publ_requested_journal  'Angewandte Chemie International Edition'
loop_
_publ_author_name
'Yanwei Gu'
'Victor Vega-Mayoral'
'Sa\"ul Garcia-Orrit'
'Dieter Schollmeyer'
'Akimitsu Narita'
'Juan Cabanillas-Gonz\'alez'
'Zijie Qiu'
'Klaus M\"ullen'

data_hbpo
  
_audit_creation_method            'SHELXL-2018/3' 
_shelx_SHELXL_version_number      '2018/3' 
_chemical_name_systematic 'Hexa-peri-hexabenzo-bis-peri-octacene'
_chemical_name_common             ? 
_chemical_melting_point           ? 
_chemical_formula_moiety          'C146 H150, 3(C9 H12)' 
_chemical_formula_sum 
 'C173 H186' 
_chemical_formula_weight          2265.21 
  
loop_ 
 _atom_type_symbol 
 _atom_type_description 
 _atom_type_scat_dispersion_real 
 _atom_type_scat_dispersion_imag 
 _atom_type_scat_source 
 'C'  'C'   0.0033   0.0016 
 'International Tables Vol C Tables 4.2.6.8 and 6.1.1.4' 
 'H'  'H'   0.0000   0.0000 
 'International Tables Vol C Tables 4.2.6.8 and 6.1.1.4' 
  
_space_group_crystal_system       triclinic 
_space_group_IT_number            2 
_space_group_name_H-M_alt         'P -1' 
_space_group_name_Hall            '-P 1' 
  
_shelx_space_group_comment 
; 
The symmetry employed for this shelxl refinement is uniquely defined 
by the following loop, which should always be used as a source of 
symmetry information in preference to the above space-group names. 
They are only intended as comments. 
; 
  
loop_ 
 _space_group_symop_operation_xyz 
 'x, y, z' 
 '-x, -y, -z' 
  
_cell_length_a                    10.7542(6) 
_cell_length_b                    14.8759(8) 
_cell_length_c                    20.7535(14) 
_cell_angle_alpha                 89.158(5) 
_cell_angle_beta                  84.844(5) 
_cell_angle_gamma                 79.496(5) 
_cell_volume                      3251.3(3) 
_cell_formula_units_Z             1 
_cell_measurement_temperature     120(2) 
_cell_measurement_reflns_used     27191 
_cell_measurement_theta_min       2.17 
_cell_measurement_theta_max       28.40 
  
_exptl_crystal_description        plate 
_exptl_crystal_colour             red 
_exptl_crystal_density_meas       ? 
_exptl_crystal_density_method     ? 
_exptl_crystal_density_diffrn     1.157 
_exptl_crystal_F_000              1224 
_exptl_transmission_factor_min    ? 
_exptl_transmission_factor_max    ? 
_exptl_crystal_size_max           0.490 
_exptl_crystal_size_mid           0.150 
_exptl_crystal_size_min           0.070 
_exptl_absorpt_coefficient_mu     0.065 
_shelx_estimated_absorpt_T_min    0.969 
_shelx_estimated_absorpt_T_max    0.995 
_exptl_absorpt_correction_type    integration 
_exptl_absorpt_correction_T_min   0.9752 
_exptl_absorpt_correction_T_max   0.9959 
_exptl_absorpt_process_details    ? 
_exptl_absorpt_special_details    ? 
_diffrn_ambient_temperature       120(2) 
_diffrn_radiation_wavelength      0.71073 
_diffrn_radiation_type            MoK\a 
_diffrn_source            'sealed X-ray tube, 12 x 0.4 mm long-fine focus' 
_diffrn_measurement_device_type   'STOE IPDS 2T' 
_diffrn_measurement_method        'rotation method, \w scans' 
_diffrn_detector_area_resol_mean  6.67 
_diffrn_reflns_number             46132 
_diffrn_reflns_av_unetI/netI      0.0844 
_diffrn_reflns_av_R_equivalents   0.0791 
_diffrn_reflns_limit_h_min        -14 
_diffrn_reflns_limit_h_max        14 
_diffrn_reflns_limit_k_min        -17 
_diffrn_reflns_limit_k_max        19 
_diffrn_reflns_limit_l_min        -27 
_diffrn_reflns_limit_l_max        27 
_diffrn_reflns_theta_min          2.415 
_diffrn_reflns_theta_max          28.176 
_diffrn_reflns_theta_full         25.242 
_diffrn_measured_fraction_theta_max   0.974 
_diffrn_measured_fraction_theta_full  0.999 
_diffrn_reflns_Laue_measured_fraction_max    0.974 
_diffrn_reflns_Laue_measured_fraction_full   0.999 
_diffrn_reflns_point_group_measured_fraction_max   0.974 
_diffrn_reflns_point_group_measured_fraction_full  0.999 
_reflns_number_total              15584 
_reflns_number_gt                 7276 
_reflns_threshold_expression      'I > 2\s(I)' 
_reflns_Friedel_coverage          0.000 
_reflns_Friedel_fraction_max      . 
_reflns_Friedel_fraction_full     . 
  
_reflns_special_details 
; 
 Reflections were merged by SHELXL according to the crystal 
 class for the calculation of statistics and refinement. 
  
 _reflns_Friedel_fraction is defined as the number of unique 
 Friedel pairs measured divided by the number that would be 
 possible theoretically, ignoring centric projections and 
 systematic absences. 
; 
  
_computing_data_collection        'X-Area WinXpose 2.0.22.0 (STOE, 2016)' 
_computing_cell_refinement        'X-Area Recipe 1.36.0.0 (STOE, 2020)' 
_computing_data_reduction         'X-Area Integrate 1.77.0.0 (STOE, 2019)' 
_computing_structure_solution     'SHELXT-2014 (Shelxdrick, 2015)' 
_computing_structure_refinement 'SHELXL-2018/3 (Sheldrick, 2018)' 
_computing_molecular_graphics     ? 
_computing_publication_material   ? 
_refine_special_details           ? 
_refine_ls_structure_factor_coef  Fsqd 
_refine_ls_matrix_type            full 
_refine_ls_weighting_scheme       calc 
_refine_ls_weighting_details 
'w=1/[\s^2^(Fo^2^)+(0.0428P)^2^+7.4804P] where P=(Fo^2^+2Fc^2^)/3' 
_atom_sites_solution_primary      Dual 
_atom_sites_solution_secondary    ? 
_atom_sites_solution_hydrogens    geom 
_refine_ls_hydrogen_treatment     constr 
_refine_ls_extinction_method      none 
_refine_ls_extinction_coef        . 
_refine_ls_number_reflns          15584 
_refine_ls_number_parameters      961 
_refine_ls_number_restraints      223 
_refine_ls_R_factor_all           0.2549 
_refine_ls_R_factor_gt            0.1344 
_refine_ls_wR_factor_ref          0.3047 
_refine_ls_wR_factor_gt           0.2373 
_refine_ls_goodness_of_fit_ref    1.127 
_refine_ls_restrained_S_all       1.124 
_refine_ls_shift/su_max           0.001 
_refine_ls_shift/su_mean          0.000 
  
loop_ 
 _atom_site_label 
 _atom_site_type_symbol 
 _atom_site_fract_x 
 _atom_site_fract_y 
 _atom_site_fract_z 
 _atom_site_U_iso_or_equiv 
 _atom_site_adp_type 
 _atom_site_occupancy 
 _atom_site_site_symmetry_order 
 _atom_site_calc_flag 
 _atom_site_refinement_flags_posn 
 _atom_site_refinement_flags_adp 
 _atom_site_refinement_flags_occupancy 
 _atom_site_disorder_assembly 
 _atom_site_disorder_group 
C1 C 0.2262(4) 0.3828(3) 0.5473(2) 0.0432(11) Uani 1 1 d . . . . . 
C2 C 0.1127(4) 0.3549(3) 0.5353(3) 0.0482(12) Uani 1 1 d . . . . . 
H2 H 0.048270 0.356286 0.569937 0.058 Uiso 1 1 calc R U . . . 
C3 C 0.0909(4) 0.3256(3) 0.4752(2) 0.0466(12) Uani 1 1 d . . . . . 
C4 C 0.1909(4) 0.3150(3) 0.4269(3) 0.0494(12) Uani 1 1 d . . . . . 
H4 H 0.179886 0.289202 0.386640 0.059 Uiso 1 1 calc R U . . . 
C5 C 0.3073(4) 0.3411(3) 0.4353(2) 0.0447(11) Uani 1 1 d . . . . . 
C6 C 0.3185(4) 0.3855(3) 0.4941(2) 0.0455(12) Uani 1 1 d . . . . . 
C7 C 0.4114(4) 0.3346(3) 0.3838(2) 0.0462(12) Uani 1 1 d . . . . . 
C8 C 0.4269(4) 0.2699(3) 0.3307(2) 0.0445(11) Uani 1 1 d . . . . . 
C9 C 0.3670(4) 0.1923(3) 0.3327(3) 0.0491(12) Uani 1 1 d . . . . . 
H9 H 0.317491 0.180790 0.371140 0.059 Uiso 1 1 calc R U . . . 
C10 C 0.3775(5) 0.1330(3) 0.2815(2) 0.0491(12) Uani 1 1 d . . . . . 
C11 C 0.4528(4) 0.1495(3) 0.2257(2) 0.0479(12) Uani 1 1 d . . . . . 
H11 H 0.457492 0.110902 0.189144 0.057 Uiso 1 1 calc R U . . . 
C12 C 0.5212(4) 0.2208(3) 0.2219(2) 0.0477(12) Uani 1 1 d . . . . . 
C13 C 0.5119(4) 0.2799(3) 0.2756(2) 0.0430(11) Uani 1 1 d . . . . . 
C14 C 0.6039(4) 0.2342(3) 0.1639(2) 0.0464(12) Uani 1 1 d . . . . . 
C15 C 0.6036(5) 0.1866(3) 0.1065(3) 0.0526(13) Uani 1 1 d . . . . . 
H15 H 0.545290 0.146041 0.104717 0.063 Uiso 1 1 calc R U . . . 
C16 C 0.6853(5) 0.1961(4) 0.0517(3) 0.0566(14) Uani 1 1 d . . . . . 
C17 C 0.7739(5) 0.2528(4) 0.0572(3) 0.0567(14) Uani 1 1 d . . . . . 
H17 H 0.833887 0.257408 0.021358 0.068 Uiso 1 1 calc R U . . . 
C18 C 0.7784(4) 0.3027(3) 0.1125(2) 0.0483(12) Uani 1 1 d . . . . . 
C19 C 0.6882(4) 0.2971(3) 0.1662(2) 0.0458(11) Uani 1 1 d . . . . . 
C20 C 0.8743(4) 0.3602(3) 0.1185(2) 0.0461(12) Uani 1 1 d . . . . . 
C21 C 0.9815(5) 0.3543(3) 0.0736(3) 0.0524(13) Uani 1 1 d . . . . . 
H21 H 0.992954 0.311320 0.039189 0.063 Uiso 1 1 calc R U . . . 
C22 C 1.0722(5) 0.4105(3) 0.0783(2) 0.0495(12) Uani 1 1 d . . . . . 
C23 C 1.0488(5) 0.4756(3) 0.1267(3) 0.0545(13) Uani 1 1 d . . . . . 
H23 H 1.106916 0.516172 0.129170 0.065 Uiso 1 1 calc R U . . . 
C24 C 0.9430(4) 0.4845(3) 0.1724(2) 0.0472(12) Uani 1 1 d . . . . . 
C25 C 0.8603(4) 0.4213(3) 0.1711(2) 0.0466(12) Uani 1 1 d . . . . . 
C26 C 0.9175(4) 0.5539(3) 0.2224(2) 0.0500(12) Uani 1 1 d . . . . . 
C27 C 0.9746(4) 0.6320(3) 0.2185(2) 0.0512(13) Uani 1 1 d . . . . . 
H27 H 1.031076 0.639594 0.181744 0.061 Uiso 1 1 calc R U . . . 
C28 C 0.9509(5) 0.6984(3) 0.2667(3) 0.0523(13) Uani 1 1 d . . . . . 
C29 C 0.8785(4) 0.6817(3) 0.3228(3) 0.0488(12) Uani 1 1 d . . . . . 
H29 H 0.865447 0.724889 0.357124 0.059 Uiso 1 1 calc R U . . . 
C30 C 0.8235(4) 0.6024(3) 0.3307(2) 0.0454(11) Uani 1 1 d . . . . . 
C31 C 0.8330(4) 0.5437(3) 0.2774(2) 0.0451(11) Uani 1 1 d . . . . . 
C32 C 0.7541(4) 0.5815(3) 0.3913(2) 0.0454(11) Uani 1 1 d . . . . . 
C33 C 0.6688(4) 0.5208(3) 0.3890(2) 0.0439(11) Uani 1 1 d . . . . . 
C34 C 0.5842(4) 0.5096(3) 0.4448(2) 0.0419(11) Uani 1 1 d . . . . . 
C35 C 0.4982(4) 0.4486(3) 0.4426(2) 0.0445(11) Uani 1 1 d . . . . . 
C36 C 0.4979(4) 0.3943(3) 0.3868(2) 0.0419(11) Uani 1 1 d . . . . . 
C37 C 0.5876(4) 0.4018(3) 0.3312(2) 0.0422(11) Uani 1 1 d . . . . . 
C38 C 0.6691(4) 0.4672(3) 0.3322(2) 0.0442(11) Uani 1 1 d . . . . . 
C39 C 0.7565(4) 0.4743(3) 0.2782(2) 0.0453(12) Uani 1 1 d . . . . . 
C40 C 0.7636(4) 0.4172(3) 0.2236(2) 0.0439(11) Uani 1 1 d . . . . . 
C41 C 0.6819(4) 0.3535(3) 0.2217(2) 0.0444(11) Uani 1 1 d . . . . . 
C42 C 0.5920(4) 0.3475(3) 0.2758(2) 0.0444(11) Uani 1 1 d . . . . . 
C43 C 0.4149(4) 0.4392(3) 0.4985(2) 0.0424(11) Uani 1 1 d . . . . . 
C44 C -0.0394(4) 0.3042(3) 0.4622(3) 0.0507(12) Uani 1 1 d . . . . . 
C45 C -0.0689(5) 0.3343(4) 0.3944(3) 0.0710(16) Uani 1 1 d . . . . . 
H45A H -0.153925 0.323991 0.386970 0.107 Uiso 1 1 calc R U . . . 
H45B H -0.006148 0.298859 0.362905 0.107 Uiso 1 1 calc R U . . . 
H45C H -0.065680 0.399441 0.389326 0.107 Uiso 1 1 calc R U . . . 
C46 C -0.1442(5) 0.3543(4) 0.5097(3) 0.0700(17) Uani 1 1 d . . . . . 
H46A H -0.226851 0.345455 0.497153 0.105 Uiso 1 1 calc R U . . . 
H46B H -0.140790 0.419698 0.509186 0.105 Uiso 1 1 calc R U . . . 
H46C H -0.132459 0.330028 0.553307 0.105 Uiso 1 1 calc R U . . . 
C47 C -0.0290(6) 0.1991(4) 0.4683(4) 0.090(2) Uani 1 1 d . . . . . 
H47A H 0.036875 0.171527 0.434403 0.108 Uiso 0.5 1 calc R U P A 1 
H47B H 0.005258 0.181857 0.510386 0.108 Uiso 0.5 1 calc R U P A 1 
H47C H -0.009932 0.180168 0.512336 0.135 Uiso 0.5 1 calc R U P B 2 
H47D H -0.109696 0.182249 0.459332 0.135 Uiso 0.5 1 calc R U P B 2 
H47E H 0.039009 0.168612 0.437270 0.135 Uiso 0.5 1 calc R U P B 2 
C48 C -0.1429(15) 0.1502(12) 0.4645(9) 0.113(4) Uani 0.5 1 d . . P C 1 
C49 C -0.2184(17) 0.1542(12) 0.5268(8) 0.134(6) Uani 0.5 1 d . . P C 1 
H49A H -0.290201 0.122904 0.523435 0.201 Uiso 0.5 1 calc R U P C 1 
H49B H -0.165423 0.124252 0.559749 0.201 Uiso 0.5 1 calc R U P C 1 
H49C H -0.250208 0.218249 0.538949 0.201 Uiso 0.5 1 calc R U P C 1 
C50 C -0.2352(19) 0.1856(16) 0.4102(9) 0.146(7) Uani 0.5 1 d . . P C 1 
H50A H -0.185995 0.183358 0.368004 0.218 Uiso 0.5 1 calc R U P C 1 
H50B H -0.299237 0.146538 0.409352 0.218 Uiso 0.5 1 calc R U P C 1 
H50C H -0.277347 0.248674 0.419884 0.218 Uiso 0.5 1 calc R U P C 1 
C51 C -0.085(2) 0.0491(15) 0.4419(11) 0.170(7) Uani 0.5 1 d . U P C 1 
H51A H -0.035398 0.050214 0.400023 0.254 Uiso 0.5 1 calc R U P C 1 
H51B H -0.029759 0.019096 0.474006 0.254 Uiso 0.5 1 calc R U P C 1 
H51C H -0.153877 0.015115 0.437776 0.254 Uiso 0.5 1 calc R U P C 1 
C52 C 0.3043(5) 0.0529(3) 0.2844(3) 0.0527(13) Uani 1 1 d . . . . . 
C53 C 0.3192(9) 0.0049(6) 0.3514(4) 0.066(2) Uani 0.7 1 d . . P D 1 
H53A H 0.276375 -0.047977 0.353400 0.099 Uiso 0.7 1 calc R U P D 1 
H53B H 0.280983 0.048091 0.385941 0.099 Uiso 0.7 1 calc R U P D 1 
H53C H 0.409543 -0.015499 0.356833 0.099 Uiso 0.7 1 calc R U P D 1 
C54 C 0.3621(9) -0.0233(6) 0.2351(5) 0.070(3) Uani 0.7 1 d . . P D 1 
H54A H 0.312783 -0.072733 0.239248 0.104 Uiso 0.7 1 calc R U P D 1 
H54B H 0.450201 -0.047390 0.243464 0.104 Uiso 0.7 1 calc R U P D 1 
H54C H 0.359975 0.001693 0.191151 0.104 Uiso 0.7 1 calc R U P D 1 
C55 C 0.1639(7) 0.0862(5) 0.2802(4) 0.060(2) Uani 0.7 1 d . . P D 1 
H55A H 0.133519 0.123799 0.319434 0.072 Uiso 0.7 1 calc R U P D 1 
H55B H 0.123883 0.031320 0.284918 0.072 Uiso 0.7 1 calc R U P D 1 
C53A C 0.3999(19) -0.0327(13) 0.2781(10) 0.057(5) Uani 0.3 1 d . . P D 2 
H53D H 0.357078 -0.085367 0.283931 0.086 Uiso 0.3 1 calc R U P D 2 
H53E H 0.459701 -0.033808 0.311232 0.086 Uiso 0.3 1 calc R U P D 2 
H53F H 0.446171 -0.035364 0.235110 0.086 Uiso 0.3 1 calc R U P D 2 
C54A C 0.2182(17) 0.0529(12) 0.3485(9) 0.057(5) Uani 0.3 1 d . . P D 2 
H54D H 0.166865 0.005068 0.346763 0.086 Uiso 0.3 1 calc R U P D 2 
H54E H 0.162082 0.112578 0.354334 0.086 Uiso 0.3 1 calc R U P D 2 
H54F H 0.271101 0.041230 0.384815 0.086 Uiso 0.3 1 calc R U P D 2 
C55A C 0.2167(13) 0.0577(9) 0.2243(7) 0.039(3) Uani 0.3 1 d . . P D 2 
H55C H 0.272597 0.057506 0.183646 0.047 Uiso 0.3 1 calc R U P D 2 
H55D H 0.180393 0.001083 0.224621 0.047 Uiso 0.3 1 calc R U P D 2 
C56 C 0.1038(6) 0.1421(4) 0.2223(3) 0.0667(16) Uani 1 1 d . . . . . 
C57 C -0.0382(10) 0.1566(7) 0.2413(7) 0.081(3) Uani 0.7 1 d . . P D 1 
H57A H -0.083870 0.188202 0.206282 0.121 Uiso 0.7 1 calc R U P D 1 
H57B H -0.058318 0.193744 0.280780 0.121 Uiso 0.7 1 calc R U P D 1 
H57C H -0.064083 0.097272 0.249174 0.121 Uiso 0.7 1 calc R U P D 1 
C58 C 0.1382(16) 0.1053(8) 0.1592(6) 0.107(5) Uani 0.7 1 d . . P D 1 
H58A H 0.087278 0.142617 0.128316 0.161 Uiso 0.7 1 calc R U P D 1 
H58B H 0.122652 0.042490 0.158369 0.161 Uiso 0.7 1 calc R U P D 1 
H58C H 0.228448 0.105495 0.147327 0.161 Uiso 0.7 1 calc R U P D 1 
C57A C -0.012(2) 0.1210(14) 0.2659(18) 0.095(12) Uani 0.3 1 d . . P D 2 
H57D H -0.018938 0.056847 0.260507 0.143 Uiso 0.3 1 calc R U P D 2 
H57E H -0.000797 0.132399 0.311232 0.143 Uiso 0.3 1 calc R U P D 2 
H57F H -0.089470 0.160520 0.253576 0.143 Uiso 0.3 1 calc R U P D 2 
C58A C 0.065(3) 0.1199(17) 0.1448(13) 0.071(7) Uani 0.3 1 d . . P D 2 
H58D H 0.045939 0.057890 0.143384 0.106 Uiso 0.3 1 calc R U P D 2 
H58E H -0.010155 0.164170 0.134512 0.106 Uiso 0.3 1 calc R U P D 2 
H58F H 0.136176 0.125049 0.113063 0.106 Uiso 0.3 1 calc R U P D 2 
C59 C 0.1327(5) 0.2394(4) 0.2231(3) 0.0655(15) Uani 1 1 d . . . . . 
H59A H 0.074034 0.279629 0.197170 0.098 Uiso 1 1 calc R U . . . 
H59B H 0.220168 0.238731 0.205029 0.098 Uiso 1 1 calc R U . . . 
H59C H 0.122148 0.261912 0.267800 0.098 Uiso 1 1 calc R U . . . 
C60 C 0.6833(6) 0.1467(4) -0.0115(3) 0.0748(17) Uani 1 1 d . . . . . 
C61 C 0.8132(9) 0.0909(7) -0.0297(5) 0.095(3) Uani 0.75 1 d . . P E 1 
H61A H 0.876557 0.130812 -0.031913 0.143 Uiso 0.75 1 calc R U P E 1 
H61B H 0.833231 0.043450 0.002915 0.143 Uiso 0.75 1 calc R U P E 1 
H61C H 0.814051 0.062201 -0.071993 0.143 Uiso 0.75 1 calc R U P E 1 
C62 C 0.5856(10) 0.0861(8) -0.0080(5) 0.085(3) Uani 0.75 1 d . . P E 1 
H62A H 0.501439 0.122664 0.003835 0.128 Uiso 0.75 1 calc R U P E 1 
H62B H 0.586211 0.057353 -0.050271 0.128 Uiso 0.75 1 calc R U P E 1 
H62C H 0.605391 0.038602 0.024637 0.128 Uiso 0.75 1 calc R U P E 1 
C63 C 0.6474(10) 0.2234(7) -0.0644(4) 0.088(3) Uani 0.75 1 d . . P E 1 
H63A H 0.710050 0.263890 -0.067460 0.132 Uiso 0.75 1 calc R U P E 1 
H63B H 0.647030 0.194372 -0.106418 0.132 Uiso 0.75 1 calc R U P E 1 
H63C H 0.562965 0.259094 -0.051768 0.132 Uiso 0.75 1 calc R U P E 1 
C61A C 0.709(3) 0.0327(19) 0.0007(15) 0.102(9) Uani 0.25 1 d . . P E 2 
H61D H 0.659618 0.018804 0.040364 0.153 Uiso 0.25 1 calc R U P E 2 
H61E H 0.683634 0.002220 -0.036110 0.153 Uiso 0.25 1 calc R U P E 2 
H61F H 0.799795 0.010761 0.005096 0.153 Uiso 0.25 1 calc R U P E 2 
C62A C 0.537(3) 0.146(3) -0.035(2) 0.141(15) Uani 0.25 1 d . . P E 2 
H62D H 0.478674 0.136365 0.002375 0.212 Uiso 0.25 1 calc R U P E 2 
H62E H 0.504840 0.203971 -0.055931 0.212 Uiso 0.25 1 calc R U P E 2 
H62F H 0.541532 0.095673 -0.066359 0.212 Uiso 0.25 1 calc R U P E 2 
C63A C 0.755(4) 0.160(2) -0.0671(13) 0.099(9) Uani 0.25 1 d . . P E 2 
H63D H 0.737719 0.120391 -0.101247 0.148 Uiso 0.25 1 calc R U P E 2 
H63E H 0.734964 0.223897 -0.080320 0.148 Uiso 0.25 1 calc R U P E 2 
H63F H 0.845557 0.144445 -0.059588 0.148 Uiso 0.25 1 calc R U P E 2 
C64 C 1.1963(5) 0.3953(3) 0.0343(3) 0.0524(12) Uani 1 1 d . . . . . 
C65 C 1.2976(5) 0.3290(4) 0.0688(3) 0.0815(19) Uani 1 1 d . . . . . 
H65A H 1.380525 0.325095 0.044179 0.122 Uiso 1 1 calc R U . . . 
H65B H 1.274473 0.268198 0.071542 0.122 Uiso 1 1 calc R U . . . 
H65C H 1.301829 0.351712 0.112482 0.122 Uiso 1 1 calc R U . . . 
C66 C 1.2444(5) 0.4861(4) 0.0225(3) 0.0708(17) Uani 1 1 d . . . . . 
H66A H 1.322987 0.475409 -0.006300 0.106 Uiso 1 1 calc R U . . . 
H66B H 1.260992 0.510578 0.063894 0.106 Uiso 1 1 calc R U . . . 
H66C H 1.179923 0.530167 0.002562 0.106 Uiso 1 1 calc R U . . . 
C67 C 1.1805(6) 0.3577(5) -0.0309(3) 0.085(2) Uani 1 1 d . . . . . 
H67A H 1.261119 0.351194 -0.058016 0.127 Uiso 1 1 calc R U . . . 
H67B H 1.114955 0.399715 -0.051785 0.127 Uiso 1 1 calc R U . . . 
H67C H 1.155138 0.297851 -0.025448 0.127 Uiso 1 1 calc R U . . . 
C68 C 1.0019(5) 0.7886(3) 0.2584(2) 0.0532(12) Uani 1 1 d D . . . . 
C69 C 1.0567(7) 0.8101(5) 0.3222(3) 0.0724(19) Uani 0.85 1 d D . P F 1 
H69A H 1.125140 0.759978 0.331901 0.109 Uiso 0.85 1 calc R U P F 1 
H69B H 1.090068 0.867074 0.317176 0.109 Uiso 0.85 1 calc R U P F 1 
H69C H 0.989210 0.816746 0.357805 0.109 Uiso 0.85 1 calc R U P F 1 
C70 C 1.1170(6) 0.7780(5) 0.2088(4) 0.0660(19) Uani 0.85 1 d D . P F 1 
H70A H 1.179361 0.724546 0.219709 0.099 Uiso 0.85 1 calc R U P F 1 
H70B H 1.090418 0.769739 0.165666 0.099 Uiso 0.85 1 calc R U P F 1 
H70C H 1.155391 0.832896 0.209104 0.099 Uiso 0.85 1 calc R U P F 1 
C71 C 0.8980(6) 0.8687(4) 0.2474(4) 0.0751(19) Uani 0.85 1 d . . P F 1 
H71A H 0.940336 0.922298 0.241137 0.090 Uiso 0.85 1 calc R U P F 1 
H71B H 0.844709 0.878722 0.289038 0.090 Uiso 0.85 1 calc R U P F 1 
C72 C 0.8030(5) 0.8759(4) 0.1939(3) 0.0692(15) Uani 1 1 d D . . . . 
C73 C 0.7105(6) 0.8100(4) 0.2048(4) 0.093(2) Uani 1 1 d D . . . . 
H73A H 0.757701 0.747029 0.203371 0.139 Uiso 1 1 calc R U . . . 
H73B H 0.662644 0.821904 0.247216 0.139 Uiso 1 1 calc R U . . . 
H73C H 0.651615 0.818545 0.170934 0.139 Uiso 1 1 calc R U . . . 
C75 C 0.7331(7) 0.9725(4) 0.1959(5) 0.080(2) Uani 0.85 1 d D . P F 1 
H75A H 0.689942 0.986249 0.239197 0.120 Uiso 0.85 1 calc R U P F 1 
H75B H 0.793353 1.013927 0.185928 0.120 Uiso 0.85 1 calc R U P F 1 
H75C H 0.670283 0.980563 0.163938 0.120 Uiso 0.85 1 calc R U P F 1 
C74 C 0.8691(9) 0.8553(7) 0.1272(4) 0.104(3) Uani 0.85 1 d D . P F 1 
H74A H 0.915119 0.792015 0.125654 0.155 Uiso 0.85 1 calc R U P F 1 
H74B H 0.806065 0.863559 0.095363 0.155 Uiso 0.85 1 calc R U P F 1 
H74C H 0.929136 0.896923 0.117353 0.155 Uiso 0.85 1 calc R U P F 1 
C69A C 0.949(3) 0.8599(16) 0.3117(11) 0.042(6) Uani 0.15 1 d D . P F 2 
H69D H 0.855708 0.869966 0.315240 0.063 Uiso 0.15 1 calc R U P F 2 
H69E H 0.979392 0.837603 0.353085 0.063 Uiso 0.15 1 calc R U P F 2 
H69F H 0.977160 0.917629 0.300585 0.063 Uiso 0.15 1 calc R U P F 2 
C70A C 1.1475(15) 0.767(3) 0.2482(17) 0.050(7) Uani 0.15 1 d D . P F 2 
H70D H 1.180435 0.824068 0.242869 0.076 Uiso 0.15 1 calc R U P F 2 
H70E H 1.181333 0.733751 0.285810 0.076 Uiso 0.15 1 calc R U P F 2 
H70F H 1.173557 0.729132 0.209317 0.076 Uiso 0.15 1 calc R U P F 2 
C71A C 0.947(2) 0.8420(16) 0.1927(13) 0.032(4) Uani 0.15 1 d . . P F 2 
H71C H 0.989526 0.895334 0.184477 0.038 Uiso 0.15 1 calc R U P F 2 
H71D H 0.973470 0.799949 0.155395 0.038 Uiso 0.15 1 calc R U P F 2 
C74A C 0.788(4) 0.930(4) 0.1309(18) 0.109(15) Uani 0.15 1 d D . P F 2 
H74D H 0.849604 0.971281 0.126341 0.163 Uiso 0.15 1 calc R U P F 2 
H74E H 0.802789 0.887624 0.094176 0.163 Uiso 0.15 1 calc R U P F 2 
H74F H 0.701756 0.965889 0.131880 0.163 Uiso 0.15 1 calc R U P F 2 
C75A C 0.738(3) 0.937(3) 0.2511(18) 0.085(10) Uani 0.15 1 d D . P F 2 
H75D H 0.782047 0.988817 0.255007 0.128 Uiso 0.15 1 calc R U P F 2 
H75E H 0.649134 0.960602 0.243389 0.128 Uiso 0.15 1 calc R U P F 2 
H75F H 0.740930 0.901634 0.291149 0.128 Uiso 0.15 1 calc R U P F 2 
C1L C 0.5492(5) 0.4367(5) 0.8023(3) 0.0728(17) Uani 1 1 d . . . . . 
C2L C 0.5175(6) 0.3724(5) 0.7628(4) 0.080(2) Uani 1 1 d . . . . . 
H2L H 0.452301 0.340001 0.778104 0.096 Uiso 1 1 calc R U . . . 
C3L C 0.5776(6) 0.3537(4) 0.7017(4) 0.0789(19) Uani 1 1 d . . . . . 
C4L C 0.6720(6) 0.4041(4) 0.6800(3) 0.0764(19) Uani 1 1 d . . . . . 
H4L H 0.712837 0.394168 0.637488 0.092 Uiso 1 1 calc R U . . . 
C5L C 0.7059(5) 0.4676(4) 0.7192(3) 0.0674(16) Uani 1 1 d . . . . . 
C6L C 0.6453(5) 0.4832(4) 0.7795(3) 0.0726(17) Uani 1 1 d . . . . . 
H6L H 0.669140 0.526845 0.806610 0.087 Uiso 1 1 calc R U . . . 
C7L C 0.4815(7) 0.4592(6) 0.8688(3) 0.110(3) Uani 1 1 d . . . . . 
H7LA H 0.482141 0.523090 0.879304 0.165 Uiso 1 1 calc R U . . . 
H7LB H 0.524971 0.419172 0.900960 0.165 Uiso 1 1 calc R U . . . 
H7LC H 0.393555 0.449790 0.869265 0.165 Uiso 1 1 calc R U . . . 
C8L C 0.5411(8) 0.2830(5) 0.6585(5) 0.125(3) Uani 1 1 d . . . . . 
H8LA H 0.574528 0.291534 0.613745 0.188 Uiso 1 1 calc R U . . . 
H8LB H 0.448386 0.290287 0.660695 0.188 Uiso 1 1 calc R U . . . 
H8LC H 0.576805 0.221520 0.673098 0.188 Uiso 1 1 calc R U . . . 
C9L C 0.8112(6) 0.5184(5) 0.6950(4) 0.110(3) Uani 1 1 d . . . . . 
H9LA H 0.798613 0.577543 0.717215 0.165 Uiso 1 1 calc R U . . . 
H9LB H 0.809429 0.528420 0.648330 0.165 Uiso 1 1 calc R U . . . 
H9LC H 0.893409 0.482175 0.703994 0.165 Uiso 1 1 calc R U . . . 
C10L C 0.4832(13) -0.0076(6) 0.5139(6) 0.076(4) Uani 0.5 1 d G . P G -2 
H10L H 0.435478 -0.040047 0.543592 0.091 Uiso 0.5 1 calc R U P G -2 
C11L C 0.5746(11) -0.0551(4) 0.4691(6) 0.072(4) Uani 0.5 1 d G . P G -2 
C12L C 0.6445(8) -0.0076(5) 0.4255(4) 0.085(4) Uani 0.5 1 d G . P G -2 
H12L H 0.706997 -0.040037 0.394923 0.102 Uiso 0.5 1 calc R U P G -2 
C13L C 0.6230(8) 0.0874(5) 0.4269(4) 0.074(3) Uani 0.5 1 d G . P G -2 
C14L C 0.5316(8) 0.1349(4) 0.4717(4) 0.075(4) Uani 0.5 1 d G . P G -2 
H14L H 0.516895 0.199844 0.472565 0.090 Uiso 0.5 1 calc R U P G -2 
C15L C 0.4617(10) 0.0874(6) 0.5152(5) 0.078(5) Uani 0.5 1 d G . P G -2 
C16L C 0.599(2) -0.1578(13) 0.4660(12) 0.115(7) Uani 0.5 1 d . . P G -2 
H16A H 0.651337 -0.178480 0.426147 0.173 Uiso 0.5 1 calc R U P G -2 
H16B H 0.517387 -0.179060 0.466400 0.173 Uiso 0.5 1 calc R U P G -2 
H16C H 0.642449 -0.182915 0.503483 0.173 Uiso 0.5 1 calc R U P G -2 
C17L C 0.6979(13) 0.1370(10) 0.3781(8) 0.104(5) Uani 0.5 1 d . . P G -2 
H17A H 0.680370 0.202508 0.388206 0.155 Uiso 0.5 1 calc R U P G -2 
H17B H 0.673379 0.127677 0.334671 0.155 Uiso 0.5 1 calc R U P G -2 
H17C H 0.788781 0.113196 0.379609 0.155 Uiso 0.5 1 calc R U P G -2 
C18L C 0.3550(16) 0.1365(11) 0.5621(9) 0.084(5) Uani 0.5 1 d . . P G -2 
H18A H 0.389586 0.174779 0.591395 0.126 Uiso 0.5 1 calc R U P G -2 
H18B H 0.315378 0.091347 0.587279 0.126 Uiso 0.5 1 calc R U P G -2 
H18C H 0.291409 0.174976 0.537814 0.126 Uiso 0.5 1 calc R U P G -2 
  
loop_ 
 _atom_site_aniso_label 
 _atom_site_aniso_U_11 
 _atom_site_aniso_U_22 
 _atom_site_aniso_U_33 
 _atom_site_aniso_U_23 
 _atom_site_aniso_U_13 
 _atom_site_aniso_U_12 
C1 0.043(2) 0.039(2) 0.047(3) -0.001(2) 0.014(2) -0.015(2) 
C2 0.042(3) 0.041(2) 0.061(3) 0.001(2) 0.015(2) -0.015(2) 
C3 0.039(2) 0.044(3) 0.058(3) 0.000(2) 0.009(2) -0.018(2) 
C4 0.045(3) 0.043(3) 0.062(3) 0.003(2) 0.008(2) -0.018(2) 
C5 0.040(2) 0.039(2) 0.055(3) 0.000(2) 0.010(2) -0.014(2) 
C6 0.046(3) 0.037(2) 0.054(3) 0.000(2) 0.010(2) -0.016(2) 
C7 0.044(3) 0.043(2) 0.052(3) 0.002(2) 0.011(2) -0.016(2) 
C8 0.037(2) 0.046(3) 0.051(3) 0.001(2) 0.007(2) -0.015(2) 
C9 0.044(3) 0.048(3) 0.056(3) 0.001(2) 0.011(2) -0.017(2) 
C10 0.054(3) 0.043(3) 0.052(3) 0.000(2) 0.007(2) -0.018(2) 
C11 0.045(3) 0.050(3) 0.050(3) -0.003(2) 0.005(2) -0.016(2) 
C12 0.044(3) 0.045(3) 0.053(3) 0.000(2) 0.008(2) -0.013(2) 
C13 0.040(2) 0.037(2) 0.052(3) -0.003(2) 0.006(2) -0.011(2) 
C14 0.039(2) 0.046(3) 0.054(3) 0.000(2) 0.010(2) -0.014(2) 
C15 0.049(3) 0.052(3) 0.057(3) -0.001(3) 0.010(2) -0.017(2) 
C16 0.060(3) 0.062(3) 0.051(3) -0.008(3) 0.018(3) -0.028(3) 
C17 0.053(3) 0.064(3) 0.053(3) -0.003(3) 0.016(2) -0.020(3) 
C18 0.046(3) 0.051(3) 0.048(3) -0.002(2) 0.011(2) -0.015(2) 
C19 0.047(3) 0.044(3) 0.047(3) 0.000(2) 0.006(2) -0.016(2) 
C20 0.041(2) 0.046(3) 0.050(3) 0.003(2) 0.008(2) -0.010(2) 
C21 0.053(3) 0.052(3) 0.051(3) -0.001(2) 0.008(2) -0.014(2) 
C22 0.051(3) 0.053(3) 0.045(3) 0.002(2) 0.010(2) -0.017(2) 
C23 0.047(3) 0.059(3) 0.059(3) 0.006(3) 0.013(2) -0.021(2) 
C24 0.045(3) 0.045(3) 0.052(3) 0.001(2) 0.011(2) -0.015(2) 
C25 0.047(3) 0.044(3) 0.046(3) 0.000(2) 0.010(2) -0.010(2) 
C26 0.048(3) 0.048(3) 0.055(3) 0.001(2) 0.012(2) -0.018(2) 
C27 0.049(3) 0.051(3) 0.055(3) 0.004(2) 0.015(2) -0.022(2) 
C28 0.056(3) 0.043(3) 0.060(3) 0.003(2) 0.011(3) -0.021(2) 
C29 0.043(3) 0.045(3) 0.059(3) -0.004(2) 0.011(2) -0.017(2) 
C30 0.043(2) 0.042(2) 0.052(3) -0.001(2) 0.011(2) -0.015(2) 
C31 0.041(2) 0.042(2) 0.052(3) 0.003(2) 0.012(2) -0.013(2) 
C32 0.043(3) 0.044(2) 0.048(3) 0.004(2) 0.012(2) -0.015(2) 
C33 0.042(2) 0.040(2) 0.049(3) -0.003(2) 0.010(2) -0.013(2) 
C34 0.036(2) 0.040(2) 0.049(3) 0.003(2) 0.013(2) -0.0134(19) 
C35 0.041(2) 0.037(2) 0.055(3) 0.004(2) 0.011(2) -0.012(2) 
C36 0.036(2) 0.040(2) 0.049(3) 0.002(2) 0.008(2) -0.0109(19) 
C37 0.042(2) 0.039(2) 0.046(3) 0.003(2) 0.011(2) -0.015(2) 
C38 0.040(2) 0.038(2) 0.055(3) -0.001(2) 0.012(2) -0.016(2) 
C39 0.040(2) 0.041(2) 0.056(3) 0.003(2) 0.011(2) -0.016(2) 
C40 0.042(2) 0.047(3) 0.042(3) 0.000(2) 0.009(2) -0.013(2) 
C41 0.039(2) 0.042(2) 0.052(3) -0.003(2) 0.013(2) -0.014(2) 
C42 0.043(2) 0.042(2) 0.050(3) 0.002(2) 0.009(2) -0.016(2) 
C43 0.041(2) 0.038(2) 0.048(3) 0.000(2) 0.011(2) -0.014(2) 
C44 0.039(2) 0.052(3) 0.061(3) 0.001(2) 0.008(2) -0.016(2) 
C45 0.044(3) 0.106(5) 0.065(4) 0.003(3) 0.001(3) -0.022(3) 
C46 0.037(3) 0.092(4) 0.080(4) -0.015(3) 0.015(3) -0.019(3) 
C47 0.055(3) 0.055(3) 0.162(7) 0.009(4) 0.008(4) -0.026(3) 
C48 0.090(9) 0.116(9) 0.146(12) 0.013(9) 0.008(7) -0.066(8) 
C49 0.147(14) 0.149(14) 0.132(12) 0.028(10) 0.020(9) -0.114(12) 
C50 0.128(13) 0.207(17) 0.137(14) 0.041(14) -0.020(10) -0.125(11) 
C51 0.173(8) 0.161(7) 0.177(8) -0.006(4) -0.009(4) -0.039(4) 
C52 0.052(3) 0.045(3) 0.063(4) 0.000(2) 0.010(3) -0.020(2) 
C53 0.076(6) 0.060(5) 0.069(6) 0.008(4) -0.004(5) -0.032(5) 
C54 0.069(6) 0.051(5) 0.091(7) -0.016(5) 0.018(5) -0.029(4) 
C55 0.056(5) 0.047(4) 0.080(6) 0.005(4) 0.001(4) -0.024(4) 
C53A 0.065(12) 0.057(11) 0.053(12) 0.013(10) -0.005(10) -0.019(9) 
C54A 0.052(10) 0.058(11) 0.066(13) -0.003(9) 0.018(9) -0.032(9) 
C55A 0.040(8) 0.039(7) 0.040(9) -0.012(7) 0.011(7) -0.019(6) 
C56 0.064(4) 0.058(3) 0.080(4) 0.006(3) 0.002(3) -0.018(3) 
C57 0.059(6) 0.060(7) 0.130(11) 0.007(7) -0.024(6) -0.020(6) 
C58 0.199(17) 0.068(7) 0.057(7) 0.002(5) -0.044(9) -0.013(10) 
C57A 0.040(12) 0.033(11) 0.20(4) 0.037(14) -0.003(15) 0.008(9) 
C58A 0.11(2) 0.047(12) 0.067(17) -0.008(11) -0.042(14) -0.020(12) 
C59 0.056(3) 0.063(3) 0.076(4) 0.006(3) 0.001(3) -0.010(3) 
C60 0.083(4) 0.088(4) 0.061(4) -0.020(3) 0.022(3) -0.047(3) 
C61 0.090(5) 0.094(6) 0.105(8) -0.053(6) 0.046(5) -0.049(5) 
C62 0.096(7) 0.110(8) 0.065(6) -0.035(5) 0.021(5) -0.072(6) 
C63 0.100(7) 0.118(7) 0.057(5) -0.008(5) 0.010(5) -0.057(6) 
C61A 0.12(2) 0.088(11) 0.09(2) 0.005(14) 0.004(19) -0.026(14) 
C62A 0.094(16) 0.14(3) 0.20(5) -0.01(3) -0.027(18) -0.022(19) 
C63A 0.14(2) 0.11(2) 0.049(13) -0.020(13) 0.033(14) -0.06(2) 
C64 0.046(3) 0.058(3) 0.053(3) 0.001(2) 0.013(2) -0.018(2) 
C65 0.047(3) 0.088(4) 0.099(5) 0.020(4) 0.017(3) 0.001(3) 
C66 0.056(3) 0.075(4) 0.081(4) 0.003(3) 0.027(3) -0.025(3) 
C67 0.061(4) 0.125(6) 0.069(4) -0.027(4) 0.028(3) -0.034(4) 
C68 0.057(3) 0.047(3) 0.059(3) 0.002(2) 0.012(2) -0.026(2) 
C69 0.081(5) 0.072(4) 0.075(4) 0.010(4) 0.004(4) -0.047(4) 
C70 0.050(4) 0.055(4) 0.095(5) 0.006(4) 0.014(3) -0.027(3) 
C71 0.063(4) 0.054(4) 0.112(6) 0.011(4) -0.003(4) -0.023(3) 
C72 0.056(3) 0.057(3) 0.096(4) 0.008(3) -0.002(3) -0.018(3) 
C73 0.056(4) 0.061(4) 0.166(7) 0.006(4) -0.015(4) -0.023(3) 
C75 0.064(4) 0.054(4) 0.123(7) 0.012(4) -0.016(5) -0.011(3) 
C74 0.088(6) 0.123(8) 0.099(6) -0.009(5) 0.006(5) -0.023(6) 
C69A 0.050(16) 0.040(12) 0.038(10) 0.013(9) -0.009(11) -0.012(12) 
C70A 0.061(8) 0.06(2) 0.034(18) -0.003(16) -0.001(10) -0.028(11) 
C71A 0.043(7) 0.022(10) 0.033(9) -0.005(8) 0.022(7) -0.023(7) 
C74A 0.05(2) 0.13(4) 0.132(19) 0.06(2) 0.00(2) 0.01(2) 
C75A 0.041(17) 0.09(2) 0.122(19) -0.021(19) -0.015(19) 0.004(16) 
C1L 0.048(3) 0.088(5) 0.079(5) 0.023(4) 0.004(3) -0.009(3) 
C2L 0.052(3) 0.085(5) 0.102(6) 0.031(4) 0.005(4) -0.018(3) 
C3L 0.067(4) 0.068(4) 0.099(6) 0.009(4) -0.012(4) -0.003(3) 
C4L 0.060(4) 0.076(4) 0.081(5) 0.013(4) 0.020(3) 0.007(3) 
C5L 0.047(3) 0.059(3) 0.092(5) 0.022(3) 0.005(3) -0.006(3) 
C6L 0.059(4) 0.080(4) 0.079(5) 0.012(3) -0.003(3) -0.013(3) 
C7L 0.079(5) 0.162(8) 0.076(5) 0.033(5) 0.017(4) 0.000(5) 
C8L 0.127(7) 0.076(5) 0.178(9) -0.005(6) -0.058(7) -0.009(5) 
C9L 0.059(4) 0.107(6) 0.165(8) 0.070(5) -0.005(4) -0.026(4) 
C10L 0.073(11) 0.065(8) 0.088(15) 0.011(8) 0.012(8) -0.018(7) 
C11L 0.064(9) 0.046(8) 0.099(12) -0.012(8) 0.000(8) 0.001(7) 
C12L 0.075(8) 0.068(8) 0.102(11) -0.001(7) 0.031(8) -0.008(7) 
C13L 0.073(8) 0.058(7) 0.091(10) 0.017(7) -0.007(7) -0.010(6) 
C14L 0.069(8) 0.068(7) 0.088(10) 0.007(7) 0.011(7) -0.022(6) 
C15L 0.081(11) 0.045(8) 0.106(13) -0.008(8) -0.007(9) -0.004(7) 
C16L 0.107(16) 0.080(12) 0.15(2) 0.008(12) 0.021(13) -0.021(11) 
C17L 0.065(8) 0.098(11) 0.147(15) 0.049(10) 0.010(9) -0.027(8) 
C18L 0.074(10) 0.065(10) 0.104(14) -0.006(9) 0.021(9) -0.002(8) 
  
_geom_special_details 
; 
 All esds (except the esd in the dihedral angle between two l.s. planes) 
 are estimated using the full covariance matrix.  The cell esds are taken 
 into account individually in the estimation of esds in distances, angles 
 and torsion angles; correlations between esds in cell parameters are only 
 used when they are defined by crystal symmetry.  An approximate (isotropic) 
 treatment of cell esds is used for estimating esds involving l.s. planes. 
; 
  
loop_ 
 _geom_bond_atom_site_label_1 
 _geom_bond_atom_site_label_2 
 _geom_bond_distance 
 _geom_bond_site_symmetry_2 
 _geom_bond_publ_flag 
C1 C2 1.402(6) . ? 
C1 C6 1.421(6) . ? 
C1 C32 1.436(7) 2_666 ? 
C2 C3 1.382(7) . ? 
C2 H2 0.9500 . ? 
C3 C4 1.392(6) . ? 
C3 C44 1.539(6) . ? 
C4 C5 1.403(6) . ? 
C4 H4 0.9500 . ? 
C5 C6 1.421(7) . ? 
C5 C7 1.467(6) . ? 
C6 C43 1.430(6) . ? 
C7 C36 1.405(6) . ? 
C7 C8 1.453(6) . ? 
C8 C9 1.419(6) . ? 
C8 C13 1.421(6) . ? 
C9 C10 1.375(7) . ? 
C9 H9 0.9500 . ? 
C10 C11 1.397(6) . ? 
C10 C52 1.541(6) . ? 
C11 C12 1.395(6) . ? 
C11 H11 0.9500 . ? 
C12 C13 1.415(6) . ? 
C12 C14 1.466(6) . ? 
C13 C42 1.438(6) . ? 
C14 C15 1.394(7) . ? 
C14 C19 1.419(6) . ? 
C15 C16 1.395(6) . ? 
C15 H15 0.9500 . ? 
C16 C17 1.396(7) . ? 
C16 C60 1.516(7) . ? 
C17 C18 1.384(7) . ? 
C17 H17 0.9500 . ? 
C18 C19 1.422(6) . ? 
C18 C20 1.470(6) . ? 
C19 C41 1.426(6) . ? 
C20 C21 1.406(6) . ? 
C20 C25 1.411(6) . ? 
C21 C22 1.405(7) . ? 
C21 H21 0.9500 . ? 
C22 C23 1.380(7) . ? 
C22 C64 1.530(6) . ? 
C23 C24 1.402(6) . ? 
C23 H23 0.9500 . ? 
C24 C25 1.409(6) . ? 
C24 C26 1.449(7) . ? 
C25 C40 1.445(6) . ? 
C26 C27 1.407(6) . ? 
C26 C31 1.418(6) . ? 
C27 C28 1.391(7) . ? 
C27 H27 0.9500 . ? 
C28 C29 1.387(6) . ? 
C28 C68 1.541(6) . ? 
C29 C30 1.413(6) . ? 
C29 H29 0.9500 . ? 
C30 C31 1.405(6) . ? 
C30 C32 1.462(6) . ? 
C31 C39 1.432(6) . ? 
C32 C33 1.403(6) . ? 
C33 C34 1.433(6) . ? 
C33 C38 1.433(6) . ? 
C34 C43 1.412(6) 2_666 ? 
C34 C35 1.413(6) . ? 
C35 C36 1.422(6) . ? 
C35 C43 1.423(6) . ? 
C36 C37 1.453(6) . ? 
C37 C42 1.407(6) . ? 
C37 C38 1.425(6) . ? 
C38 C39 1.411(6) . ? 
C39 C40 1.415(6) . ? 
C40 C41 1.407(6) . ? 
C41 C42 1.426(6) . ? 
C44 C45 1.514(7) . ? 
C44 C46 1.521(7) . ? 
C44 C47 1.551(7) . ? 
C45 H45A 0.9800 . ? 
C45 H45B 0.9800 . ? 
C45 H45C 0.9800 . ? 
C46 H46A 0.9800 . ? 
C46 H46B 0.9800 . ? 
C46 H46C 0.9800 . ? 
C47 C48 1.542(14) . ? 
C47 H47A 0.9900 . ? 
C47 H47B 0.9900 . ? 
C47 H47C 0.9800 . ? 
C47 H47D 0.9800 . ? 
C47 H47E 0.9800 . ? 
C48 C49 1.46(2) . ? 
C48 C51 1.58(2) . ? 
C48 C50 1.59(2) . ? 
C49 H49A 0.9800 . ? 
C49 H49B 0.9800 . ? 
C49 H49C 0.9800 . ? 
C50 H50A 0.9800 . ? 
C50 H50B 0.9800 . ? 
C50 H50C 0.9800 . ? 
C51 H51A 0.9800 . ? 
C51 H51B 0.9800 . ? 
C51 H51C 0.9800 . ? 
C52 C53A 1.48(2) . ? 
C52 C55 1.511(9) . ? 
C52 C54 1.544(9) . ? 
C52 C54A 1.551(17) . ? 
C52 C53 1.561(9) . ? 
C52 C55A 1.623(16) . ? 
C53 H53A 0.9800 . ? 
C53 H53B 0.9800 . ? 
C53 H53C 0.9800 . ? 
C54 H54A 0.9800 . ? 
C54 H54B 0.9800 . ? 
C54 H54C 0.9800 . ? 
C55 C56 1.571(10) . ? 
C55 H55A 0.9900 . ? 
C55 H55B 0.9900 . ? 
C53A H53D 0.9800 . ? 
C53A H53E 0.9800 . ? 
C53A H53F 0.9800 . ? 
C54A H54D 0.9800 . ? 
C54A H54E 0.9800 . ? 
C54A H54F 0.9800 . ? 
C55A C56 1.583(15) . ? 
C55A H55C 0.9900 . ? 
C55A H55D 0.9900 . ? 
C56 C58 1.417(13) . ? 
C56 C57 1.520(12) . ? 
C56 C59 1.535(7) . ? 
C56 C57A 1.55(3) . ? 
C56 C58A 1.75(2) . ? 
C57 H57A 0.9800 . ? 
C57 H57B 0.9800 . ? 
C57 H57C 0.9800 . ? 
C58 H58A 0.9800 . ? 
C58 H58B 0.9800 . ? 
C58 H58C 0.9800 . ? 
C57A H57D 0.9800 . ? 
C57A H57E 0.9800 . ? 
C57A H57F 0.9800 . ? 
C58A H58D 0.9800 . ? 
C58A H58E 0.9800 . ? 
C58A H58F 0.9800 . ? 
C59 H59A 0.9800 . ? 
C59 H59B 0.9800 . ? 
C59 H59C 0.9800 . ? 
C60 C63A 1.36(2) . ? 
C60 C62 1.501(9) . ? 
C60 C61 1.508(11) . ? 
C60 C63 1.591(11) . ? 
C60 C61A 1.69(3) . ? 
C60 C62A 1.70(4) . ? 
C61 H61A 0.9800 . ? 
C61 H61B 0.9800 . ? 
C61 H61C 0.9800 . ? 
C62 H62A 0.9800 . ? 
C62 H62B 0.9800 . ? 
C62 H62C 0.9800 . ? 
C63 H63A 0.9800 . ? 
C63 H63B 0.9800 . ? 
C63 H63C 0.9800 . ? 
C61A H61D 0.9800 . ? 
C61A H61E 0.9800 . ? 
C61A H61F 0.9800 . ? 
C62A H62D 0.9800 . ? 
C62A H62E 0.9800 . ? 
C62A H62F 0.9800 . ? 
C63A H63D 0.9800 . ? 
C63A H63E 0.9800 . ? 
C63A H63F 0.9800 . ? 
C64 C67 1.508(7) . ? 
C64 C66 1.542(7) . ? 
C64 C65 1.549(7) . ? 
C65 H65A 0.9800 . ? 
C65 H65B 0.9800 . ? 
C65 H65C 0.9800 . ? 
C66 H66A 0.9800 . ? 
C66 H66B 0.9800 . ? 
C66 H66C 0.9800 . ? 
C67 H67A 0.9800 . ? 
C67 H67B 0.9800 . ? 
C67 H67C 0.9800 . ? 
C68 C71 1.508(8) . ? 
C68 C70 1.524(7) . ? 
C68 C70A 1.536(16) . ? 
C68 C69A 1.541(16) . ? 
C68 C69 1.557(8) . ? 
C68 C71A 1.67(3) . ? 
C69 H69A 0.9800 . ? 
C69 H69B 0.9800 . ? 
C69 H69C 0.9800 . ? 
C70 H70A 0.9800 . ? 
C70 H70B 0.9800 . ? 
C70 H70C 0.9800 . ? 
C71 C72 1.564(9) . ? 
C71 H71A 0.9900 . ? 
C71 H71B 0.9900 . ? 
C72 C75 1.494(7) . ? 
C72 C74 1.506(8) . ? 
C72 C73 1.520(7) . ? 
C72 C74A 1.531(16) . ? 
C72 C71A 1.54(3) . ? 
C72 C75A 1.544(16) . ? 
C73 H73A 0.9800 . ? 
C73 H73B 0.9800 . ? 
C73 H73C 0.9800 . ? 
C75 H75A 0.9800 . ? 
C75 H75B 0.9800 . ? 
C75 H75C 0.9800 . ? 
C74 H74A 0.9800 . ? 
C74 H74B 0.9800 . ? 
C74 H74C 0.9800 . ? 
C69A H69D 0.9800 . ? 
C69A H69E 0.9800 . ? 
C69A H69F 0.9800 . ? 
C70A H70D 0.9800 . ? 
C70A H70E 0.9800 . ? 
C70A H70F 0.9800 . ? 
C71A H71C 0.9900 . ? 
C71A H71D 0.9900 . ? 
C74A H74D 0.9800 . ? 
C74A H74E 0.9800 . ? 
C74A H74F 0.9800 . ? 
C75A H75D 0.9800 . ? 
C75A H75E 0.9800 . ? 
C75A H75F 0.9800 . ? 
C1L C2L 1.376(9) . ? 
C1L C6L 1.390(8) . ? 
C1L C7L 1.515(9) . ? 
C2L C3L 1.379(9) . ? 
C2L H2L 0.9500 . ? 
C3L C4L 1.408(9) . ? 
C3L C8L 1.519(9) . ? 
C4L C5L 1.375(9) . ? 
C4L H4L 0.9500 . ? 
C5L C6L 1.360(8) . ? 
C5L C9L 1.518(8) . ? 
C6L H6L 0.9500 . ? 
C7L H7LA 0.9800 . ? 
C7L H7LB 0.9800 . ? 
C7L H7LC 0.9800 . ? 
C8L H8LA 0.9800 . ? 
C8L H8LB 0.9800 . ? 
C8L H8LC 0.9800 . ? 
C9L H9LA 0.9800 . ? 
C9L H9LB 0.9800 . ? 
C9L H9LC 0.9800 . ? 
C10L C11L 1.3900 . ? 
C10L C15L 1.3900 . ? 
C10L H10L 0.9500 . ? 
C11L C12L 1.3900 . ? 
C11L C16L 1.50(2) . ? 
C12L C13L 1.3900 . ? 
C12L H12L 0.9500 . ? 
C13L C14L 1.3900 . ? 
C13L C17L 1.506(13) . ? 
C14L C15L 1.3900 . ? 
C14L H14L 0.9500 . ? 
C15L C18L 1.520(16) . ? 
C16L H16A 0.9800 . ? 
C16L H16B 0.9800 . ? 
C16L H16C 0.9800 . ? 
C17L H17A 0.9800 . ? 
C17L H17B 0.9800 . ? 
C17L H17C 0.9800 . ? 
C18L H18A 0.9800 . ? 
C18L H18B 0.9800 . ? 
C18L H18C 0.9800 . ? 
  
loop_ 
 _geom_angle_atom_site_label_1 
 _geom_angle_atom_site_label_2 
 _geom_angle_atom_site_label_3 
 _geom_angle 
 _geom_angle_site_symmetry_1 
 _geom_angle_site_symmetry_3 
 _geom_angle_publ_flag 
C2 C1 C6 117.9(5) . . ? 
C2 C1 C32 122.5(4) . 2_666 ? 
C6 C1 C32 119.1(4) . 2_666 ? 
C3 C2 C1 122.6(4) . . ? 
C3 C2 H2 118.7 . . ? 
C1 C2 H2 118.7 . . ? 
C2 C3 C4 117.9(4) . . ? 
C2 C3 C44 121.2(4) . . ? 
C4 C3 C44 121.0(5) . . ? 
C3 C4 C5 122.5(5) . . ? 
C3 C4 H4 118.8 . . ? 
C5 C4 H4 118.8 . . ? 
C4 C5 C6 117.7(4) . . ? 
C4 C5 C7 123.1(5) . . ? 
C6 C5 C7 118.7(4) . . ? 
C5 C6 C1 119.5(4) . . ? 
C5 C6 C43 120.7(4) . . ? 
C1 C6 C43 119.6(4) . . ? 
C36 C7 C8 119.7(4) . . ? 
C36 C7 C5 117.7(4) . . ? 
C8 C7 C5 122.6(4) . . ? 
C9 C8 C13 117.5(4) . . ? 
C9 C8 C7 122.8(4) . . ? 
C13 C8 C7 119.6(4) . . ? 
C10 C9 C8 122.9(4) . . ? 
C10 C9 H9 118.5 . . ? 
C8 C9 H9 118.5 . . ? 
C9 C10 C11 118.0(4) . . ? 
C9 C10 C52 121.1(4) . . ? 
C11 C10 C52 120.9(4) . . ? 
C12 C11 C10 122.1(5) . . ? 
C12 C11 H11 118.9 . . ? 
C10 C11 H11 118.9 . . ? 
C11 C12 C13 119.2(4) . . ? 
C11 C12 C14 121.0(5) . . ? 
C13 C12 C14 119.8(4) . . ? 
C12 C13 C8 119.8(4) . . ? 
C12 C13 C42 120.2(4) . . ? 
C8 C13 C42 119.9(4) . . ? 
C15 C14 C19 118.8(4) . . ? 
C15 C14 C12 122.2(4) . . ? 
C19 C14 C12 119.0(4) . . ? 
C14 C15 C16 122.8(5) . . ? 
C14 C15 H15 118.6 . . ? 
C16 C15 H15 118.6 . . ? 
C15 C16 C17 116.9(5) . . ? 
C15 C16 C60 123.3(5) . . ? 
C17 C16 C60 119.8(5) . . ? 
C18 C17 C16 123.0(5) . . ? 
C18 C17 H17 118.5 . . ? 
C16 C17 H17 118.5 . . ? 
C17 C18 C19 118.9(4) . . ? 
C17 C18 C20 122.7(4) . . ? 
C19 C18 C20 118.4(4) . . ? 
C14 C19 C18 119.1(4) . . ? 
C14 C19 C41 120.1(4) . . ? 
C18 C19 C41 120.8(4) . . ? 
C21 C20 C25 119.2(4) . . ? 
C21 C20 C18 121.4(5) . . ? 
C25 C20 C18 119.5(4) . . ? 
C22 C21 C20 121.6(5) . . ? 
C22 C21 H21 119.2 . . ? 
C20 C21 H21 119.2 . . ? 
C23 C22 C21 117.5(4) . . ? 
C23 C22 C64 121.4(4) . . ? 
C21 C22 C64 120.9(4) . . ? 
C22 C23 C24 122.9(5) . . ? 
C22 C23 H23 118.5 . . ? 
C24 C23 H23 118.5 . . ? 
C23 C24 C25 118.8(5) . . ? 
C23 C24 C26 122.8(4) . . ? 
C25 C24 C26 118.4(4) . . ? 
C24 C25 C20 119.2(4) . . ? 
C24 C25 C40 120.8(4) . . ? 
C20 C25 C40 119.9(4) . . ? 
C27 C26 C31 118.4(5) . . ? 
C27 C26 C24 122.0(4) . . ? 
C31 C26 C24 119.6(4) . . ? 
C28 C27 C26 122.1(4) . . ? 
C28 C27 H27 119.0 . . ? 
C26 C27 H27 119.0 . . ? 
C29 C28 C27 118.0(4) . . ? 
C29 C28 C68 120.5(5) . . ? 
C27 C28 C68 121.5(4) . . ? 
C28 C29 C30 122.2(5) . . ? 
C28 C29 H29 118.9 . . ? 
C30 C29 H29 118.9 . . ? 
C31 C30 C29 118.2(4) . . ? 
C31 C30 C32 119.4(4) . . ? 
C29 C30 C32 122.4(4) . . ? 
C30 C31 C26 119.9(4) . . ? 
C30 C31 C39 120.1(4) . . ? 
C26 C31 C39 120.0(4) . . ? 
C33 C32 C1 119.1(4) . 2_666 ? 
C33 C32 C30 118.0(4) . . ? 
C1 C32 C30 122.8(4) 2_666 . ? 
C32 C33 C34 119.8(4) . . ? 
C32 C33 C38 120.4(4) . . ? 
C34 C33 C38 119.7(4) . . ? 
C43 C34 C35 120.0(4) 2_666 . ? 
C43 C34 C33 120.1(4) 2_666 . ? 
C35 C34 C33 119.9(4) . . ? 
C34 C35 C36 121.1(4) . . ? 
C34 C35 C43 118.7(4) . . ? 
C36 C35 C43 120.1(4) . . ? 
C7 C36 C35 121.4(4) . . ? 
C7 C36 C37 119.2(4) . . ? 
C35 C36 C37 119.4(4) . . ? 
C42 C37 C38 119.8(4) . . ? 
C42 C37 C36 120.8(4) . . ? 
C38 C37 C36 119.3(4) . . ? 
C39 C38 C37 119.3(4) . . ? 
C39 C38 C33 120.1(4) . . ? 
C37 C38 C33 120.4(4) . . ? 
C38 C39 C40 120.6(4) . . ? 
C38 C39 C31 119.4(4) . . ? 
C40 C39 C31 119.9(4) . . ? 
C41 C40 C39 120.5(4) . . ? 
C41 C40 C25 120.1(4) . . ? 
C39 C40 C25 119.3(4) . . ? 
C40 C41 C19 120.2(4) . . ? 
C40 C41 C42 118.9(4) . . ? 
C19 C41 C42 120.8(4) . . ? 
C37 C42 C41 120.8(4) . . ? 
C37 C42 C13 119.6(4) . . ? 
C41 C42 C13 119.4(4) . . ? 
C34 C43 C35 121.3(4) 2_666 . ? 
C34 C43 C6 119.6(4) 2_666 . ? 
C35 C43 C6 118.7(4) . . ? 
C45 C44 C46 108.4(5) . . ? 
C45 C44 C3 109.5(4) . . ? 
C46 C44 C3 111.2(4) . . ? 
C45 C44 C47 109.9(5) . . ? 
C46 C44 C47 111.2(5) . . ? 
C3 C44 C47 106.7(4) . . ? 
C44 C45 H45A 109.5 . . ? 
C44 C45 H45B 109.5 . . ? 
H45A C45 H45B 109.5 . . ? 
C44 C45 H45C 109.5 . . ? 
H45A C45 H45C 109.5 . . ? 
H45B C45 H45C 109.5 . . ? 
C44 C46 H46A 109.5 . . ? 
C44 C46 H46B 109.5 . . ? 
H46A C46 H46B 109.5 . . ? 
C44 C46 H46C 109.5 . . ? 
H46A C46 H46C 109.5 . . ? 
H46B C46 H46C 109.5 . . ? 
C48 C47 C44 123.2(8) . . ? 
C48 C47 H47A 106.5 . . ? 
C44 C47 H47A 106.5 . . ? 
C48 C47 H47B 106.5 . . ? 
C44 C47 H47B 106.5 . . ? 
H47A C47 H47B 106.5 . . ? 
C44 C47 H47C 109.5 . . ? 
C44 C47 H47D 109.5 . . ? 
H47C C47 H47D 109.5 . . ? 
C44 C47 H47E 109.5 . . ? 
H47C C47 H47E 109.5 . . ? 
H47D C47 H47E 109.5 . . ? 
C49 C48 C47 110.6(14) . . ? 
C49 C48 C51 112.8(15) . . ? 
C47 C48 C51 106.1(13) . . ? 
C49 C48 C50 108.4(15) . . ? 
C47 C48 C50 116.2(12) . . ? 
C51 C48 C50 102.7(17) . . ? 
C48 C49 H49A 109.5 . . ? 
C48 C49 H49B 109.5 . . ? 
H49A C49 H49B 109.5 . . ? 
C48 C49 H49C 109.5 . . ? 
H49A C49 H49C 109.5 . . ? 
H49B C49 H49C 109.5 . . ? 
C48 C50 H50A 109.5 . . ? 
C48 C50 H50B 109.5 . . ? 
H50A C50 H50B 109.5 . . ? 
C48 C50 H50C 109.5 . . ? 
H50A C50 H50C 109.5 . . ? 
H50B C50 H50C 109.5 . . ? 
C48 C51 H51A 109.5 . . ? 
C48 C51 H51B 109.5 . . ? 
H51A C51 H51B 109.5 . . ? 
C48 C51 H51C 109.5 . . ? 
H51A C51 H51C 109.5 . . ? 
H51B C51 H51C 109.5 . . ? 
C53A C52 C10 107.2(8) . . ? 
C55 C52 C10 111.4(4) . . ? 
C55 C52 C54 113.1(6) . . ? 
C10 C52 C54 112.8(5) . . ? 
C53A C52 C54A 110.4(11) . . ? 
C10 C52 C54A 111.8(7) . . ? 
C55 C52 C53 106.9(5) . . ? 
C10 C52 C53 108.3(5) . . ? 
C54 C52 C53 103.9(6) . . ? 
C53A C52 C55A 108.1(10) . . ? 
C10 C52 C55A 110.6(6) . . ? 
C54A C52 C55A 108.7(9) . . ? 
C52 C53 H53A 109.5 . . ? 
C52 C53 H53B 109.5 . . ? 
H53A C53 H53B 109.5 . . ? 
C52 C53 H53C 109.5 . . ? 
H53A C53 H53C 109.5 . . ? 
H53B C53 H53C 109.5 . . ? 
C52 C54 H54A 109.5 . . ? 
C52 C54 H54B 109.5 . . ? 
H54A C54 H54B 109.5 . . ? 
C52 C54 H54C 109.5 . . ? 
H54A C54 H54C 109.5 . . ? 
H54B C54 H54C 109.5 . . ? 
C52 C55 C56 125.0(6) . . ? 
C52 C55 H55A 106.1 . . ? 
C56 C55 H55A 106.1 . . ? 
C52 C55 H55B 106.1 . . ? 
C56 C55 H55B 106.1 . . ? 
H55A C55 H55B 106.3 . . ? 
C52 C53A H53D 109.5 . . ? 
C52 C53A H53E 109.5 . . ? 
H53D C53A H53E 109.5 . . ? 
C52 C53A H53F 109.5 . . ? 
H53D C53A H53F 109.5 . . ? 
H53E C53A H53F 109.5 . . ? 
C52 C54A H54D 109.5 . . ? 
C52 C54A H54E 109.5 . . ? 
H54D C54A H54E 109.5 . . ? 
C52 C54A H54F 109.5 . . ? 
H54D C54A H54F 109.5 . . ? 
H54E C54A H54F 109.5 . . ? 
C56 C55A C52 117.1(9) . . ? 
C56 C55A H55C 108.0 . . ? 
C52 C55A H55C 108.0 . . ? 
C56 C55A H55D 108.0 . . ? 
C52 C55A H55D 108.0 . . ? 
H55C C55A H55D 107.3 . . ? 
C58 C56 C57 113.2(9) . . ? 
C58 C56 C59 108.7(7) . . ? 
C57 C56 C59 103.1(6) . . ? 
C59 C56 C57A 118.3(11) . . ? 
C58 C56 C55 117.6(7) . . ? 
C57 C56 C55 104.0(7) . . ? 
C59 C56 C55 109.3(5) . . ? 
C59 C56 C55A 119.3(6) . . ? 
C57A C56 C55A 108.7(9) . . ? 
C59 C56 C58A 108.4(9) . . ? 
C57A C56 C58A 102.3(17) . . ? 
C55A C56 C58A 96.0(11) . . ? 
C56 C57 H57A 109.5 . . ? 
C56 C57 H57B 109.5 . . ? 
H57A C57 H57B 109.5 . . ? 
C56 C57 H57C 109.5 . . ? 
H57A C57 H57C 109.5 . . ? 
H57B C57 H57C 109.5 . . ? 
C56 C58 H58A 109.5 . . ? 
C56 C58 H58B 109.5 . . ? 
H58A C58 H58B 109.5 . . ? 
C56 C58 H58C 109.5 . . ? 
H58A C58 H58C 109.5 . . ? 
H58B C58 H58C 109.5 . . ? 
C56 C57A H57D 109.5 . . ? 
C56 C57A H57E 109.5 . . ? 
H57D C57A H57E 109.5 . . ? 
C56 C57A H57F 109.5 . . ? 
H57D C57A H57F 109.5 . . ? 
H57E C57A H57F 109.5 . . ? 
C56 C58A H58D 109.5 . . ? 
C56 C58A H58E 109.5 . . ? 
H58D C58A H58E 109.5 . . ? 
C56 C58A H58F 109.5 . . ? 
H58D C58A H58F 109.5 . . ? 
H58E C58A H58F 109.5 . . ? 
C56 C59 H59A 109.5 . . ? 
C56 C59 H59B 109.5 . . ? 
H59A C59 H59B 109.5 . . ? 
C56 C59 H59C 109.5 . . ? 
H59A C59 H59C 109.5 . . ? 
H59B C59 H59C 109.5 . . ? 
C62 C60 C61 109.8(7) . . ? 
C63A C60 C16 124.5(13) . . ? 
C62 C60 C16 112.6(5) . . ? 
C61 C60 C16 109.1(6) . . ? 
C62 C60 C63 108.0(7) . . ? 
C61 C60 C63 110.5(7) . . ? 
C16 C60 C63 106.8(6) . . ? 
C63A C60 C61A 105.6(19) . . ? 
C16 C60 C61A 109.9(12) . . ? 
C63A C60 C62A 105(2) . . ? 
C16 C60 C62A 115.3(16) . . ? 
C61A C60 C62A 91.7(18) . . ? 
C60 C61 H61A 109.5 . . ? 
C60 C61 H61B 109.5 . . ? 
H61A C61 H61B 109.5 . . ? 
C60 C61 H61C 109.5 . . ? 
H61A C61 H61C 109.5 . . ? 
H61B C61 H61C 109.5 . . ? 
C60 C62 H62A 109.5 . . ? 
C60 C62 H62B 109.5 . . ? 
H62A C62 H62B 109.5 . . ? 
C60 C62 H62C 109.5 . . ? 
H62A C62 H62C 109.5 . . ? 
H62B C62 H62C 109.5 . . ? 
C60 C63 H63A 109.5 . . ? 
C60 C63 H63B 109.5 . . ? 
H63A C63 H63B 109.5 . . ? 
C60 C63 H63C 109.5 . . ? 
H63A C63 H63C 109.5 . . ? 
H63B C63 H63C 109.5 . . ? 
C60 C61A H61D 109.5 . . ? 
C60 C61A H61E 109.5 . . ? 
H61D C61A H61E 109.5 . . ? 
C60 C61A H61F 109.5 . . ? 
H61D C61A H61F 109.5 . . ? 
H61E C61A H61F 109.5 . . ? 
C60 C62A H62D 109.5 . . ? 
C60 C62A H62E 109.5 . . ? 
H62D C62A H62E 109.5 . . ? 
C60 C62A H62F 109.5 . . ? 
H62D C62A H62F 109.5 . . ? 
H62E C62A H62F 109.5 . . ? 
C60 C63A H63D 109.5 . . ? 
C60 C63A H63E 109.5 . . ? 
H63D C63A H63E 109.5 . . ? 
C60 C63A H63F 109.5 . . ? 
H63D C63A H63F 109.5 . . ? 
H63E C63A H63F 109.5 . . ? 
C67 C64 C22 112.2(4) . . ? 
C67 C64 C66 107.3(5) . . ? 
C22 C64 C66 110.5(4) . . ? 
C67 C64 C65 110.4(5) . . ? 
C22 C64 C65 108.4(4) . . ? 
C66 C64 C65 108.1(5) . . ? 
C64 C65 H65A 109.5 . . ? 
C64 C65 H65B 109.5 . . ? 
H65A C65 H65B 109.5 . . ? 
C64 C65 H65C 109.5 . . ? 
H65A C65 H65C 109.5 . . ? 
H65B C65 H65C 109.5 . . ? 
C64 C66 H66A 109.5 . . ? 
C64 C66 H66B 109.5 . . ? 
H66A C66 H66B 109.5 . . ? 
C64 C66 H66C 109.5 . . ? 
H66A C66 H66C 109.5 . . ? 
H66B C66 H66C 109.5 . . ? 
C64 C67 H67A 109.5 . . ? 
C64 C67 H67B 109.5 . . ? 
H67A C67 H67B 109.5 . . ? 
C64 C67 H67C 109.5 . . ? 
H67A C67 H67C 109.5 . . ? 
H67B C67 H67C 109.5 . . ? 
C71 C68 C70 115.1(5) . . ? 
C71 C68 C28 111.9(4) . . ? 
C70 C68 C28 111.0(4) . . ? 
C70A C68 C28 109.1(15) . . ? 
C70A C68 C69A 114.4(18) . . ? 
C28 C68 C69A 114.1(11) . . ? 
C71 C68 C69 105.8(5) . . ? 
C70 C68 C69 103.3(5) . . ? 
C28 C68 C69 109.0(4) . . ? 
C70A C68 C71A 108.3(16) . . ? 
C28 C68 C71A 108.7(9) . . ? 
C69A C68 C71A 101.7(14) . . ? 
C68 C69 H69A 109.5 . . ? 
C68 C69 H69B 109.5 . . ? 
H69A C69 H69B 109.5 . . ? 
C68 C69 H69C 109.5 . . ? 
H69A C69 H69C 109.5 . . ? 
H69B C69 H69C 109.5 . . ? 
C68 C70 H70A 109.5 . . ? 
C68 C70 H70B 109.5 . . ? 
H70A C70 H70B 109.5 . . ? 
C68 C70 H70C 109.5 . . ? 
H70A C70 H70C 109.5 . . ? 
H70B C70 H70C 109.5 . . ? 
C68 C71 C72 126.2(6) . . ? 
C68 C71 H71A 105.8 . . ? 
C72 C71 H71A 105.8 . . ? 
C68 C71 H71B 105.8 . . ? 
C72 C71 H71B 105.8 . . ? 
H71A C71 H71B 106.2 . . ? 
C75 C72 C74 109.1(6) . . ? 
C75 C72 C73 110.4(5) . . ? 
C74 C72 C73 106.1(6) . . ? 
C73 C72 C74A 113(2) . . ? 
C73 C72 C71A 121.0(9) . . ? 
C74A C72 C71A 103.6(19) . . ? 
C73 C72 C75A 92.6(18) . . ? 
C74A C72 C75A 109(3) . . ? 
C71A C72 C75A 117.5(18) . . ? 
C75 C72 C71 105.9(6) . . ? 
C74 C72 C71 112.6(6) . . ? 
C73 C72 C71 112.6(5) . . ? 
C72 C73 H73A 109.5 . . ? 
C72 C73 H73B 109.5 . . ? 
H73A C73 H73B 109.5 . . ? 
C72 C73 H73C 109.5 . . ? 
H73A C73 H73C 109.5 . . ? 
H73B C73 H73C 109.5 . . ? 
C72 C75 H75A 109.5 . . ? 
C72 C75 H75B 109.5 . . ? 
H75A C75 H75B 109.5 . . ? 
C72 C75 H75C 109.5 . . ? 
H75A C75 H75C 109.5 . . ? 
H75B C75 H75C 109.5 . . ? 
C72 C74 H74A 109.5 . . ? 
C72 C74 H74B 109.5 . . ? 
H74A C74 H74B 109.5 . . ? 
C72 C74 H74C 109.5 . . ? 
H74A C74 H74C 109.5 . . ? 
H74B C74 H74C 109.5 . . ? 
C68 C69A H69D 109.5 . . ? 
C68 C69A H69E 109.5 . . ? 
H69D C69A H69E 109.5 . . ? 
C68 C69A H69F 109.5 . . ? 
H69D C69A H69F 109.5 . . ? 
H69E C69A H69F 109.5 . . ? 
C68 C70A H70D 109.5 . . ? 
C68 C70A H70E 109.5 . . ? 
H70D C70A H70E 109.5 . . ? 
C68 C70A H70F 109.5 . . ? 
H70D C70A H70F 109.5 . . ? 
H70E C70A H70F 109.5 . . ? 
C72 C71A C68 117.4(15) . . ? 
C72 C71A H71C 108.0 . . ? 
C68 C71A H71C 108.0 . . ? 
C72 C71A H71D 108.0 . . ? 
C68 C71A H71D 108.0 . . ? 
H71C C71A H71D 107.2 . . ? 
C72 C74A H74D 109.5 . . ? 
C72 C74A H74E 109.5 . . ? 
H74D C74A H74E 109.5 . . ? 
C72 C74A H74F 109.5 . . ? 
H74D C74A H74F 109.5 . . ? 
H74E C74A H74F 109.5 . . ? 
C72 C75A H75D 109.5 . . ? 
C72 C75A H75E 109.5 . . ? 
H75D C75A H75E 109.5 . . ? 
C72 C75A H75F 109.5 . . ? 
H75D C75A H75F 109.5 . . ? 
H75E C75A H75F 109.5 . . ? 
C2L C1L C6L 118.5(6) . . ? 
C2L C1L C7L 122.1(6) . . ? 
C6L C1L C7L 119.3(7) . . ? 
C1L C2L C3L 121.8(6) . . ? 
C1L C2L H2L 119.1 . . ? 
C3L C2L H2L 119.1 . . ? 
C2L C3L C4L 117.7(7) . . ? 
C2L C3L C8L 121.3(7) . . ? 
C4L C3L C8L 121.0(7) . . ? 
C5L C4L C3L 121.0(6) . . ? 
C5L C4L H4L 119.5 . . ? 
C3L C4L H4L 119.5 . . ? 
C6L C5L C4L 119.3(6) . . ? 
C6L C5L C9L 121.0(7) . . ? 
C4L C5L C9L 119.7(6) . . ? 
C5L C6L C1L 121.5(6) . . ? 
C5L C6L H6L 119.2 . . ? 
C1L C6L H6L 119.2 . . ? 
C1L C7L H7LA 109.5 . . ? 
C1L C7L H7LB 109.5 . . ? 
H7LA C7L H7LB 109.5 . . ? 
C1L C7L H7LC 109.5 . . ? 
H7LA C7L H7LC 109.5 . . ? 
H7LB C7L H7LC 109.5 . . ? 
C3L C8L H8LA 109.5 . . ? 
C3L C8L H8LB 109.5 . . ? 
H8LA C8L H8LB 109.5 . . ? 
C3L C8L H8LC 109.5 . . ? 
H8LA C8L H8LC 109.5 . . ? 
H8LB C8L H8LC 109.5 . . ? 
C5L C9L H9LA 109.5 . . ? 
C5L C9L H9LB 109.5 . . ? 
H9LA C9L H9LB 109.5 . . ? 
C5L C9L H9LC 109.5 . . ? 
H9LA C9L H9LC 109.5 . . ? 
H9LB C9L H9LC 109.5 . . ? 
C11L C10L C15L 120.0 . . ? 
C11L C10L H10L 120.0 . . ? 
C15L C10L H10L 120.0 . . ? 
C12L C11L C10L 120.0 . . ? 
C12L C11L C16L 118.9(10) . . ? 
C10L C11L C16L 121.1(10) . . ? 
C11L C12L C13L 120.0 . . ? 
C11L C12L H12L 120.0 . . ? 
C13L C12L H12L 120.0 . . ? 
C14L C13L C12L 120.0 . . ? 
C14L C13L C17L 121.2(8) . . ? 
C12L C13L C17L 118.8(8) . . ? 
C13L C14L C15L 120.0 . . ? 
C13L C14L H14L 120.0 . . ? 
C15L C14L H14L 120.0 . . ? 
C14L C15L C10L 120.0 . . ? 
C14L C15L C18L 121.8(9) . . ? 
C10L C15L C18L 118.1(9) . . ? 
C11L C16L H16A 109.5 . . ? 
C11L C16L H16B 109.5 . . ? 
H16A C16L H16B 109.5 . . ? 
C11L C16L H16C 109.5 . . ? 
H16A C16L H16C 109.5 . . ? 
H16B C16L H16C 109.5 . . ? 
C13L C17L H17A 109.5 . . ? 
C13L C17L H17B 109.5 . . ? 
H17A C17L H17B 109.5 . . ? 
C13L C17L H17C 109.5 . . ? 
H17A C17L H17C 109.5 . . ? 
H17B C17L H17C 109.5 . . ? 
C15L C18L H18A 109.5 . . ? 
C15L C18L H18B 109.5 . . ? 
H18A C18L H18B 109.5 . . ? 
C15L C18L H18C 109.5 . . ? 
H18A C18L H18C 109.5 . . ? 
H18B C18L H18C 109.5 . . ? 
  
loop_ 
 _geom_torsion_atom_site_label_1 
 _geom_torsion_atom_site_label_2 
 _geom_torsion_atom_site_label_3 
 _geom_torsion_atom_site_label_4 
 _geom_torsion 
 _geom_torsion_site_symmetry_1 
 _geom_torsion_site_symmetry_2 
 _geom_torsion_site_symmetry_3 
 _geom_torsion_site_symmetry_4 
 _geom_torsion_publ_flag 
C6 C1 C2 C3 3.7(7) . . . . ? 
C32 C1 C2 C3 176.1(4) 2_666 . . . ? 
C1 C2 C3 C4 6.5(7) . . . . ? 
C1 C2 C3 C44 -174.1(4) . . . . ? 
C2 C3 C4 C5 -6.2(7) . . . . ? 
C44 C3 C4 C5 174.5(4) . . . . ? 
C3 C4 C5 C6 -4.4(7) . . . . ? 
C3 C4 C5 C7 -176.9(4) . . . . ? 
C4 C5 C6 C1 14.8(7) . . . . ? 
C7 C5 C6 C1 -172.4(4) . . . . ? 
C4 C5 C6 C43 -159.9(4) . . . . ? 
C7 C5 C6 C43 12.9(7) . . . . ? 
C2 C1 C6 C5 -14.5(7) . . . . ? 
C32 C1 C6 C5 172.8(4) 2_666 . . . ? 
C2 C1 C6 C43 160.3(4) . . . . ? 
C32 C1 C6 C43 -12.4(7) 2_666 . . . ? 
C4 C5 C7 C36 154.0(5) . . . . ? 
C6 C5 C7 C36 -18.4(7) . . . . ? 
C4 C5 C7 C8 -25.6(7) . . . . ? 
C6 C5 C7 C8 162.0(5) . . . . ? 
C36 C7 C8 C9 162.6(5) . . . . ? 
C5 C7 C8 C9 -17.9(8) . . . . ? 
C36 C7 C8 C13 -13.1(7) . . . . ? 
C5 C7 C8 C13 166.5(5) . . . . ? 
C13 C8 C9 C10 -7.0(7) . . . . ? 
C7 C8 C9 C10 177.3(5) . . . . ? 
C8 C9 C10 C11 1.3(8) . . . . ? 
C8 C9 C10 C52 -176.3(5) . . . . ? 
C9 C10 C11 C12 3.1(8) . . . . ? 
C52 C10 C11 C12 -179.2(5) . . . . ? 
C10 C11 C12 C13 -1.7(8) . . . . ? 
C10 C11 C12 C14 177.3(5) . . . . ? 
C11 C12 C13 C8 -4.2(7) . . . . ? 
C14 C12 C13 C8 176.8(4) . . . . ? 
C11 C12 C13 C42 173.1(5) . . . . ? 
C14 C12 C13 C42 -5.9(7) . . . . ? 
C9 C8 C13 C12 8.2(7) . . . . ? 
C7 C8 C13 C12 -175.9(5) . . . . ? 
C9 C8 C13 C42 -169.0(4) . . . . ? 
C7 C8 C13 C42 6.8(7) . . . . ? 
C11 C12 C14 C15 10.2(8) . . . . ? 
C13 C12 C14 C15 -170.9(5) . . . . ? 
C11 C12 C14 C19 -169.2(5) . . . . ? 
C13 C12 C14 C19 9.8(7) . . . . ? 
C19 C14 C15 C16 1.9(8) . . . . ? 
C12 C14 C15 C16 -177.4(5) . . . . ? 
C14 C15 C16 C17 3.1(8) . . . . ? 
C14 C15 C16 C60 -178.2(6) . . . . ? 
C15 C16 C17 C18 -3.7(8) . . . . ? 
C60 C16 C17 C18 177.5(5) . . . . ? 
C16 C17 C18 C19 -0.7(8) . . . . ? 
C16 C17 C18 C20 178.2(5) . . . . ? 
C15 C14 C19 C18 -6.4(7) . . . . ? 
C12 C14 C19 C18 172.9(5) . . . . ? 
C15 C14 C19 C41 173.6(5) . . . . ? 
C12 C14 C19 C41 -7.0(7) . . . . ? 
C17 C18 C19 C14 5.8(7) . . . . ? 
C20 C18 C19 C14 -173.1(4) . . . . ? 
C17 C18 C19 C41 -174.2(5) . . . . ? 
C20 C18 C19 C41 6.8(7) . . . . ? 
C17 C18 C20 C21 -12.5(8) . . . . ? 
C19 C18 C20 C21 166.4(5) . . . . ? 
C17 C18 C20 C25 168.9(5) . . . . ? 
C19 C18 C20 C25 -12.1(7) . . . . ? 
C25 C20 C21 C22 -2.7(8) . . . . ? 
C18 C20 C21 C22 178.7(5) . . . . ? 
C20 C21 C22 C23 -3.6(8) . . . . ? 
C20 C21 C22 C64 172.3(5) . . . . ? 
C21 C22 C23 C24 3.2(8) . . . . ? 
C64 C22 C23 C24 -172.7(5) . . . . ? 
C22 C23 C24 C25 3.5(8) . . . . ? 
C22 C23 C24 C26 -178.9(5) . . . . ? 
C23 C24 C25 C20 -9.8(7) . . . . ? 
C26 C24 C25 C20 172.5(5) . . . . ? 
C23 C24 C25 C40 168.9(5) . . . . ? 
C26 C24 C25 C40 -8.8(7) . . . . ? 
C21 C20 C25 C24 9.5(7) . . . . ? 
C18 C20 C25 C24 -171.9(5) . . . . ? 
C21 C20 C25 C40 -169.3(5) . . . . ? 
C18 C20 C25 C40 9.3(7) . . . . ? 
C23 C24 C26 C27 18.2(8) . . . . ? 
C25 C24 C26 C27 -164.2(5) . . . . ? 
C23 C24 C26 C31 -161.7(5) . . . . ? 
C25 C24 C26 C31 15.9(7) . . . . ? 
C31 C26 C27 C28 0.3(8) . . . . ? 
C24 C26 C27 C28 -179.6(5) . . . . ? 
C26 C27 C28 C29 6.4(8) . . . . ? 
C26 C27 C28 C68 -173.1(5) . . . . ? 
C27 C28 C29 C30 -3.4(8) . . . . ? 
C68 C28 C29 C30 176.0(5) . . . . ? 
C28 C29 C30 C31 -6.2(7) . . . . ? 
C28 C29 C30 C32 175.9(5) . . . . ? 
C29 C30 C31 C26 12.9(7) . . . . ? 
C32 C30 C31 C26 -169.0(5) . . . . ? 
C29 C30 C31 C39 -166.4(5) . . . . ? 
C32 C30 C31 C39 11.6(7) . . . . ? 
C27 C26 C31 C30 -10.2(7) . . . . ? 
C24 C26 C31 C30 169.7(5) . . . . ? 
C27 C26 C31 C39 169.2(5) . . . . ? 
C24 C26 C31 C39 -10.9(7) . . . . ? 
C31 C30 C32 C33 -18.8(7) . . . . ? 
C29 C30 C32 C33 159.2(5) . . . . ? 
C31 C30 C32 C1 158.6(5) . . . 2_666 ? 
C29 C30 C32 C1 -23.5(7) . . . 2_666 ? 
C1 C32 C33 C34 12.6(7) 2_666 . . . ? 
C30 C32 C33 C34 -170.0(4) . . . . ? 
C1 C32 C33 C38 -164.9(4) 2_666 . . . ? 
C30 C32 C33 C38 12.5(7) . . . . ? 
C32 C33 C34 C43 1.2(7) . . . 2_666 ? 
C38 C33 C34 C43 178.7(4) . . . 2_666 ? 
C32 C33 C34 C35 -180.0(4) . . . . ? 
C38 C33 C34 C35 -2.5(7) . . . . ? 
C43 C34 C35 C36 -178.1(4) 2_666 . . . ? 
C33 C34 C35 C36 3.1(7) . . . . ? 
C43 C34 C35 C43 -0.9(7) 2_666 . . . ? 
C33 C34 C35 C43 -179.7(4) . . . . ? 
C8 C7 C36 C35 -170.2(4) . . . . ? 
C5 C7 C36 C35 10.2(7) . . . . ? 
C8 C7 C36 C37 10.9(7) . . . . ? 
C5 C7 C36 C37 -168.8(4) . . . . ? 
C34 C35 C36 C7 -178.9(4) . . . . ? 
C43 C35 C36 C7 3.9(7) . . . . ? 
C34 C35 C36 C37 0.0(7) . . . . ? 
C43 C35 C36 C37 -177.2(4) . . . . ? 
C7 C36 C37 C42 -2.6(7) . . . . ? 
C35 C36 C37 C42 178.5(4) . . . . ? 
C7 C36 C37 C38 175.4(4) . . . . ? 
C35 C36 C37 C38 -3.6(7) . . . . ? 
C42 C37 C38 C39 -2.2(7) . . . . ? 
C36 C37 C38 C39 179.8(4) . . . . ? 
C42 C37 C38 C33 -177.9(5) . . . . ? 
C36 C37 C38 C33 4.2(7) . . . . ? 
C32 C33 C38 C39 0.8(7) . . . . ? 
C34 C33 C38 C39 -176.7(4) . . . . ? 
C32 C33 C38 C37 176.3(4) . . . . ? 
C34 C33 C38 C37 -1.2(7) . . . . ? 
C37 C38 C39 C40 0.0(7) . . . . ? 
C33 C38 C39 C40 175.6(5) . . . . ? 
C37 C38 C39 C31 176.2(4) . . . . ? 
C33 C38 C39 C31 -8.2(7) . . . . ? 
C30 C31 C39 C38 1.8(7) . . . . ? 
C26 C31 C39 C38 -177.5(5) . . . . ? 
C30 C31 C39 C40 178.0(5) . . . . ? 
C26 C31 C39 C40 -1.3(7) . . . . ? 
C38 C39 C40 C41 1.2(7) . . . . ? 
C31 C39 C40 C41 -175.0(5) . . . . ? 
C38 C39 C40 C25 -175.4(5) . . . . ? 
C31 C39 C40 C25 8.4(7) . . . . ? 
C24 C25 C40 C41 -179.9(5) . . . . ? 
C20 C25 C40 C41 -1.1(7) . . . . ? 
C24 C25 C40 C39 -3.3(7) . . . . ? 
C20 C25 C40 C39 175.5(5) . . . . ? 
C39 C40 C41 C19 179.1(5) . . . . ? 
C25 C40 C41 C19 -4.3(7) . . . . ? 
C39 C40 C41 C42 -0.1(7) . . . . ? 
C25 C40 C41 C42 176.5(4) . . . . ? 
C14 C19 C41 C40 -178.7(5) . . . . ? 
C18 C19 C41 C40 1.3(7) . . . . ? 
C14 C19 C41 C42 0.4(7) . . . . ? 
C18 C19 C41 C42 -179.6(5) . . . . ? 
C38 C37 C42 C41 3.4(7) . . . . ? 
C36 C37 C42 C41 -178.7(4) . . . . ? 
C38 C37 C42 C13 178.4(4) . . . . ? 
C36 C37 C42 C13 -3.6(7) . . . . ? 
C40 C41 C42 C37 -2.2(7) . . . . ? 
C19 C41 C42 C37 178.6(5) . . . . ? 
C40 C41 C42 C13 -177.3(4) . . . . ? 
C19 C41 C42 C13 3.6(7) . . . . ? 
C12 C13 C42 C37 -175.8(5) . . . . ? 
C8 C13 C42 C37 1.4(7) . . . . ? 
C12 C13 C42 C41 -0.7(7) . . . . ? 
C8 C13 C42 C41 176.5(4) . . . . ? 
C34 C35 C43 C34 0.9(7) . . . 2_666 ? 
C36 C35 C43 C34 178.2(4) . . . 2_666 ? 
C34 C35 C43 C6 173.0(4) . . . . ? 
C36 C35 C43 C6 -9.7(7) . . . . ? 
C5 C6 C43 C34 173.4(4) . . . 2_666 ? 
C1 C6 C43 C34 -1.3(7) . . . 2_666 ? 
C5 C6 C43 C35 1.1(7) . . . . ? 
C1 C6 C43 C35 -173.6(4) . . . . ? 
C2 C3 C44 C45 143.0(5) . . . . ? 
C4 C3 C44 C45 -37.7(6) . . . . ? 
C2 C3 C44 C46 23.3(7) . . . . ? 
C4 C3 C44 C46 -157.4(5) . . . . ? 
C2 C3 C44 C47 -98.1(6) . . . . ? 
C4 C3 C44 C47 81.2(6) . . . . ? 
C45 C44 C47 C48 -66.7(11) . . . . ? 
C46 C44 C47 C48 53.3(12) . . . . ? 
C3 C44 C47 C48 174.7(10) . . . . ? 
C44 C47 C48 C49 -82.0(16) . . . . ? 
C44 C47 C48 C51 155.4(12) . . . . ? 
C44 C47 C48 C50 42(2) . . . . ? 
C9 C10 C52 C53A -118.5(10) . . . . ? 
C11 C10 C52 C53A 63.9(10) . . . . ? 
C9 C10 C52 C55 71.8(7) . . . . ? 
C11 C10 C52 C55 -105.8(6) . . . . ? 
C9 C10 C52 C54 -159.7(6) . . . . ? 
C11 C10 C52 C54 22.7(8) . . . . ? 
C9 C10 C52 C54A 2.6(11) . . . . ? 
C11 C10 C52 C54A -175.0(10) . . . . ? 
C9 C10 C52 C53 -45.4(7) . . . . ? 
C11 C10 C52 C53 137.0(6) . . . . ? 
C9 C10 C52 C55A 123.9(7) . . . . ? 
C11 C10 C52 C55A -53.7(8) . . . . ? 
C10 C52 C55 C56 59.5(8) . . . . ? 
C54 C52 C55 C56 -68.7(8) . . . . ? 
C53 C52 C55 C56 177.6(6) . . . . ? 
C53A C52 C55A C56 177.8(10) . . . . ? 
C10 C52 C55A C56 -65.2(10) . . . . ? 
C54A C52 C55A C56 57.9(12) . . . . ? 
C52 C55 C56 C58 53.0(11) . . . . ? 
C52 C55 C56 C57 179.0(7) . . . . ? 
C52 C55 C56 C59 -71.5(8) . . . . ? 
C52 C55A C56 C59 56.3(12) . . . . ? 
C52 C55A C56 C57A -83.5(17) . . . . ? 
C52 C55A C56 C58A 171.3(12) . . . . ? 
C15 C16 C60 C63A 175(2) . . . . ? 
C17 C16 C60 C63A -6(2) . . . . ? 
C15 C16 C60 C62 -0.9(10) . . . . ? 
C17 C16 C60 C62 177.8(7) . . . . ? 
C15 C16 C60 C61 -123.0(7) . . . . ? 
C17 C16 C60 C61 55.6(8) . . . . ? 
C15 C16 C60 C63 117.5(7) . . . . ? 
C17 C16 C60 C63 -63.8(8) . . . . ? 
C15 C16 C60 C61A -58.5(15) . . . . ? 
C17 C16 C60 C61A 120.1(14) . . . . ? 
C15 C16 C60 C62A 43.4(19) . . . . ? 
C17 C16 C60 C62A -137.9(18) . . . . ? 
C23 C22 C64 C67 -153.0(5) . . . . ? 
C21 C22 C64 C67 31.2(7) . . . . ? 
C23 C22 C64 C66 -33.4(7) . . . . ? 
C21 C22 C64 C66 150.9(5) . . . . ? 
C23 C22 C64 C65 84.9(6) . . . . ? 
C21 C22 C64 C65 -90.9(6) . . . . ? 
C29 C28 C68 C71 -72.4(7) . . . . ? 
C27 C28 C68 C71 107.0(6) . . . . ? 
C29 C28 C68 C70 157.5(6) . . . . ? 
C27 C28 C68 C70 -23.1(8) . . . . ? 
C29 C28 C68 C70A 120.6(15) . . . . ? 
C27 C28 C68 C70A -60.0(15) . . . . ? 
C29 C28 C68 C69A -8.7(15) . . . . ? 
C27 C28 C68 C69A 170.7(14) . . . . ? 
C29 C28 C68 C69 44.3(7) . . . . ? 
C27 C28 C68 C69 -136.2(6) . . . . ? 
C29 C28 C68 C71A -121.5(10) . . . . ? 
C27 C28 C68 C71A 58.0(11) . . . . ? 
C70 C68 C71 C72 73.8(8) . . . . ? 
C28 C68 C71 C72 -54.2(8) . . . . ? 
C69 C68 C71 C72 -172.8(6) . . . . ? 
C68 C71 C72 C75 -171.2(6) . . . . ? 
C68 C71 C72 C74 -52.0(9) . . . . ? 
C68 C71 C72 C73 68.0(8) . . . . ? 
C73 C72 C71A C68 -58(2) . . . . ? 
C74A C72 C71A C68 174(3) . . . . ? 
C75A C72 C71A C68 53(3) . . . . ? 
C70A C68 C71A C72 -176.2(19) . . . . ? 
C28 C68 C71A C72 65.3(16) . . . . ? 
C69A C68 C71A C72 -55.3(19) . . . . ? 
C6L C1L C2L C3L -0.4(10) . . . . ? 
C7L C1L C2L C3L 178.5(6) . . . . ? 
C1L C2L C3L C4L -1.3(9) . . . . ? 
C1L C2L C3L C8L -179.6(6) . . . . ? 
C2L C3L C4L C5L 2.2(9) . . . . ? 
C8L C3L C4L C5L -179.4(6) . . . . ? 
C3L C4L C5L C6L -1.4(9) . . . . ? 
C3L C4L C5L C9L 177.9(5) . . . . ? 
C4L C5L C6L C1L -0.3(9) . . . . ? 
C9L C5L C6L C1L -179.6(5) . . . . ? 
C2L C1L C6L C5L 1.2(9) . . . . ? 
C7L C1L C6L C5L -177.7(6) . . . . ? 
C15L C10L C11L C12L 0.0 . . . . ? 
C15L C10L C11L C16L -179.1(15) . . . . ? 
C10L C11L C12L C13L 0.0 . . . . ? 
C16L C11L C12L C13L 179.2(15) . . . . ? 
C11L C12L C13L C14L 0.0 . . . . ? 
C11L C12L C13L C17L -178.5(11) . . . . ? 
C12L C13L C14L C15L 0.0 . . . . ? 
C17L C13L C14L C15L 178.5(12) . . . . ? 
C13L C14L C15L C10L 0.0 . . . . ? 
C13L C14L C15L C18L -176.0(14) . . . . ? 
C11L C10L C15L C14L 0.0 . . . . ? 
C11L C10L C15L C18L 176.1(14) . . . . ? 
  
_refine_diff_density_max    0.346 
_refine_diff_density_min   -0.358 
_refine_diff_density_rms    0.055 
# start Validation Reply Form
_vrf_PLAT910_hbpo

;
PROBLEM: Missing # of FCF Reflection(s) Below Theta(Min).         11 Note  
RESPONSE: reflections obscured by beam stop.
;

# end Validation Reply Form
  
_shelx_res_file 
; 
TITL guy1206mm in P-1 
    guy1206mm.res 
    created by SHELXL-2018/3 at 09:47:18 on 10-Jan-2022 
CELL  0.71073  10.7542  14.8759  20.7535   89.158   84.844   79.496 
ZERR    1.000   0.0006   0.0008   0.0014    0.005   0.005   0.005 
REM Gitterkonstanten aus 27191 Reflexen mit 2.1-28.4 Grad V=3251.3(3) 
REM Rotes Plaettchen 
LATT  1 
SFAC C H 
UNIT 173 186 
L.S. 10 
FMAP 2 
PLAN -10 .5 -.5 
SADI C68 C69 C68 C70 C68 C69A C68 C70A 
SADI C72 C73 C72 C74 C72 C75 C72 C74A C72 C75A 
TEMP -153 
SIZE 0.070  0.150  0.49 
RIGU C58 > C75a 
RIGU C48 > C51 
RIGU  C44 > C51 
ACTA 
CONF 
BOND $H 
ISOR 0.002 C51 
WGHT    0.042800    7.480400 
FVAR       0.31288 
C1    1    0.226217    0.382812    0.547255    11.00000    0.04290    0.03940 = 
         0.04687   -0.00088    0.01376   -0.01493 
C2    1    0.112705    0.354945    0.535324    11.00000    0.04200    0.04094 = 
         0.06075    0.00117    0.01481   -0.01493 
AFIX  43 
H2    2    0.048270    0.356286    0.569937    11.00000   -1.20000 
AFIX   0 
C3    1    0.090886    0.325606    0.475198    11.00000    0.03876    0.04403 = 
         0.05844   -0.00036    0.00946   -0.01793 
C4    1    0.190895    0.315034    0.426868    11.00000    0.04461    0.04276 = 
         0.06192    0.00308    0.00781   -0.01752 
AFIX  43 
H4    2    0.179886    0.289202    0.386640    11.00000   -1.20000 
AFIX   0 
C5    1    0.307348    0.341084    0.435317    11.00000    0.03981    0.03893 = 
         0.05529   -0.00043    0.00967   -0.01390 
C6    1    0.318476    0.385520    0.494099    11.00000    0.04556    0.03702 = 
         0.05445   -0.00015    0.00994   -0.01560 
C7    1    0.411378    0.334557    0.383832    11.00000    0.04428    0.04281 = 
         0.05170    0.00163    0.01136   -0.01611 
C8    1    0.426901    0.269878    0.330679    11.00000    0.03745    0.04568 = 
         0.05122    0.00139    0.00724   -0.01521 
C9    1    0.367019    0.192281    0.332689    11.00000    0.04362    0.04832 = 
         0.05581    0.00138    0.01070   -0.01668 
AFIX  43 
H9    2    0.317491    0.180790    0.371140    11.00000   -1.20000 
AFIX   0 
C10   1    0.377479    0.132984    0.281472    11.00000    0.05363    0.04324 = 
         0.05197    0.00001    0.00678   -0.01828 
C11   1    0.452771    0.149483    0.225691    11.00000    0.04536    0.04962 = 
         0.05003   -0.00251    0.00458   -0.01615 
AFIX  43 
H11   2    0.457492    0.110902    0.189144    11.00000   -1.20000 
AFIX   0 
C12   1    0.521230    0.220791    0.221945    11.00000    0.04446    0.04513 = 
         0.05332   -0.00034    0.00752   -0.01311 
C13   1    0.511868    0.279945    0.275625    11.00000    0.03986    0.03710 = 
         0.05173   -0.00326    0.00619   -0.01107 
C14   1    0.603927    0.234233    0.163863    11.00000    0.03896    0.04624 = 
         0.05370   -0.00021    0.00962   -0.01397 
C15   1    0.603618    0.186632    0.106532    11.00000    0.04928    0.05214 = 
         0.05698   -0.00142    0.00961   -0.01736 
AFIX  43 
H15   2    0.545290    0.146041    0.104717    11.00000   -1.20000 
AFIX   0 
C16   1    0.685312    0.196056    0.051701    11.00000    0.05965    0.06178 = 
         0.05101   -0.00848    0.01755   -0.02807 
C17   1    0.773909    0.252803    0.057202    11.00000    0.05263    0.06409 = 
         0.05319   -0.00307    0.01561   -0.01989 
AFIX  43 
H17   2    0.833887    0.257408    0.021358    11.00000   -1.20000 
AFIX   0 
C18   1    0.778405    0.302660    0.112459    11.00000    0.04575    0.05081 = 
         0.04810   -0.00192    0.01064   -0.01505 
C19   1    0.688171    0.297057    0.166151    11.00000    0.04713    0.04437 = 
         0.04710   -0.00020    0.00629   -0.01617 
C20   1    0.874315    0.360210    0.118473    11.00000    0.04087    0.04641 = 
         0.04957    0.00337    0.00838   -0.01042 
C21   1    0.981542    0.354317    0.073576    11.00000    0.05347    0.05171 = 
         0.05128   -0.00074    0.00800   -0.01399 
AFIX  43 
H21   2    0.992954    0.311320    0.039189    11.00000   -1.20000 
AFIX   0 
C22   1    1.072204    0.410454    0.078326    11.00000    0.05108    0.05253 = 
         0.04508    0.00228    0.01015   -0.01739 
C23   1    1.048777    0.475580    0.126701    11.00000    0.04706    0.05869 = 
         0.05874    0.00635    0.01306   -0.02136 
AFIX  43 
H23   2    1.106916    0.516172    0.129170    11.00000   -1.20000 
AFIX   0 
C24   1    0.942964    0.484488    0.172368    11.00000    0.04492    0.04486 = 
         0.05166    0.00104    0.01126   -0.01512 
C25   1    0.860252    0.421265    0.171147    11.00000    0.04743    0.04420 = 
         0.04625    0.00017    0.01018   -0.01032 
C26   1    0.917538    0.553920    0.222435    11.00000    0.04762    0.04784 = 
         0.05520    0.00062    0.01160   -0.01838 
C27   1    0.974599    0.632014    0.218494    11.00000    0.04872    0.05146 = 
         0.05463    0.00425    0.01453   -0.02162 
AFIX  43 
H27   2    1.031076    0.639594    0.181744    11.00000   -1.20000 
AFIX   0 
C28   1    0.950888    0.698433    0.266721    11.00000    0.05618    0.04262 = 
         0.05958    0.00276    0.01109   -0.02107 
C29   1    0.878487    0.681653    0.322831    11.00000    0.04276    0.04515 = 
         0.05904   -0.00411    0.01133   -0.01684 
AFIX  43 
H29   2    0.865447    0.724889    0.357124    11.00000   -1.20000 
AFIX   0 
C30   1    0.823452    0.602419    0.330722    11.00000    0.04262    0.04212 = 
         0.05153   -0.00099    0.01108   -0.01546 
C31   1    0.832987    0.543707    0.277388    11.00000    0.04056    0.04196 = 
         0.05182    0.00320    0.01187   -0.01263 
C32   1    0.754102    0.581460    0.391294    11.00000    0.04334    0.04416 = 
         0.04824    0.00399    0.01176   -0.01459 
C33   1    0.668763    0.520810    0.389017    11.00000    0.04187    0.04017 = 
         0.04905   -0.00340    0.01030   -0.01263 
C34   1    0.584193    0.509640    0.444762    11.00000    0.03626    0.03965 = 
         0.04904    0.00303    0.01256   -0.01338 
C35   1    0.498230    0.448606    0.442561    11.00000    0.04081    0.03691 = 
         0.05470    0.00379    0.01114   -0.01172 
C36   1    0.497944    0.394291    0.386780    11.00000    0.03608    0.03981 = 
         0.04888    0.00153    0.00840   -0.01085 
C37   1    0.587608    0.401805    0.331158    11.00000    0.04168    0.03909 = 
         0.04563    0.00312    0.01127   -0.01481 
C38   1    0.669081    0.467205    0.332152    11.00000    0.03963    0.03816 = 
         0.05496   -0.00069    0.01230   -0.01565 
C39   1    0.756461    0.474280    0.278209    11.00000    0.04010    0.04055 = 
         0.05580    0.00338    0.01117   -0.01622 
C40   1    0.763551    0.417187    0.223585    11.00000    0.04180    0.04686 = 
         0.04248    0.00032    0.00878   -0.01308 
C41   1    0.681859    0.353536    0.221725    11.00000    0.03876    0.04177 = 
         0.05213   -0.00294    0.01319   -0.01402 
C42   1    0.591982    0.347493    0.275782    11.00000    0.04277    0.04175 = 
         0.04950    0.00198    0.00875   -0.01604 
C43   1    0.414937    0.439201    0.498544    11.00000    0.04081    0.03768 = 
         0.04843    0.00021    0.01146   -0.01396 
C44   1   -0.039359    0.304212    0.462172    11.00000    0.03925    0.05229 = 
         0.06119    0.00056    0.00783   -0.01621 
C45   1   -0.068880    0.334275    0.394367    11.00000    0.04401    0.10606 = 
         0.06512    0.00308    0.00099   -0.02240 
AFIX 137 
H45A  2   -0.153925    0.323991    0.386970    11.00000   -1.50000 
H45B  2   -0.006148    0.298859    0.362905    11.00000   -1.50000 
H45C  2   -0.065680    0.399441    0.389326    11.00000   -1.50000 
AFIX   0 
C46   1   -0.144187    0.354303    0.509679    11.00000    0.03745    0.09170 = 
         0.08010   -0.01502    0.01508   -0.01860 
AFIX 137 
H46A  2   -0.226851    0.345455    0.497153    11.00000   -1.50000 
H46B  2   -0.140790    0.419698    0.509186    11.00000   -1.50000 
H46C  2   -0.132459    0.330028    0.553307    11.00000   -1.50000 
AFIX   0 
C47   1   -0.029045    0.199141    0.468346    11.00000    0.05498    0.05486 = 
         0.16223    0.00925    0.00758   -0.02558 
PART 1 10.5 
AFIX  23 
H47A  2    0.036875    0.171527    0.434403    10.50000   -1.20000 
H47B  2    0.005258    0.181857    0.510386    10.50000   -1.20000 
AFIX  33 
PART 2 10.5 
H47C  2   -0.009932    0.180168    0.512336    10.50000   -1.50000 
H47D  2   -0.109696    0.182249    0.459332    10.50000   -1.50000 
H47E  2    0.039009    0.168612    0.437270    10.50000   -1.50000 
AFIX   0 
  
PART 1 10.5 
C48   1   -0.142898    0.150245    0.464457    10.50000    0.08988    0.11598 = 
         0.14574    0.01338    0.00839   -0.06556 
C49   1   -0.218384    0.154241    0.526767    10.50000    0.14691    0.14888 = 
         0.13227    0.02787    0.01992   -0.11427 
AFIX  33 
H49A  2   -0.290201    0.122904    0.523435    10.50000   -1.50000 
H49B  2   -0.165423    0.124252    0.559749    10.50000   -1.50000 
H49C  2   -0.250208    0.218249    0.538949    10.50000   -1.50000 
AFIX   0 
C50   1   -0.235203    0.185586    0.410235    10.50000    0.12811    0.20742 = 
         0.13712    0.04074   -0.02015   -0.12494 
AFIX  33 
H50A  2   -0.185995    0.183358    0.368004    10.50000   -1.50000 
H50B  2   -0.299237    0.146538    0.409352    10.50000   -1.50000 
H50C  2   -0.277347    0.248674    0.419884    10.50000   -1.50000 
AFIX   0 
C51   1   -0.084979    0.049052    0.441924    10.50000    0.17318    0.16067 = 
         0.17738   -0.00598   -0.00907   -0.03945 
AFIX  33 
H51A  2   -0.035398    0.050214    0.400023    10.50000   -1.50000 
H51B  2   -0.029759    0.019096    0.474006    10.50000   -1.50000 
H51C  2   -0.153877    0.015115    0.437776    10.50000   -1.50000 
AFIX   0 
PART 0 
C52   1    0.304325    0.052880    0.284402    11.00000    0.05238    0.04484 = 
         0.06254    0.00018    0.00967   -0.02002 
PART 1 10.7 
C53   1    0.319189    0.004912    0.351373    10.70000    0.07585    0.05975 = 
         0.06922    0.00759   -0.00391   -0.03249 
AFIX 137 
H53A  2    0.276375   -0.047977    0.353400    10.70000   -1.50000 
H53B  2    0.280983    0.048091    0.385941    10.70000   -1.50000 
H53C  2    0.409543   -0.015499    0.356833    10.70000   -1.50000 
AFIX   0 
C54   1    0.362095   -0.023347    0.235061    10.70000    0.06910    0.05096 = 
         0.09125   -0.01632    0.01792   -0.02851 
AFIX 137 
H54A  2    0.312783   -0.072733    0.239248    10.70000   -1.50000 
H54B  2    0.450201   -0.047390    0.243464    10.70000   -1.50000 
H54C  2    0.359975    0.001693    0.191151    10.70000   -1.50000 
AFIX   0 
C55   1    0.163893    0.086230    0.280229    10.70000    0.05616    0.04749 = 
         0.07960    0.00507    0.00098   -0.02425 
AFIX  23 
H55A  2    0.133519    0.123799    0.319434    10.70000   -1.20000 
H55B  2    0.123883    0.031320    0.284918    10.70000   -1.20000 
AFIX   0 
PART 2 10.3 
C53A  1    0.399915   -0.032660    0.278138    10.30000    0.06522    0.05677 = 
         0.05253    0.01347   -0.00511   -0.01939 
AFIX 137 
H53D  2    0.357078   -0.085367    0.283931    10.30000   -1.50000 
H53E  2    0.459701   -0.033808    0.311232    10.30000   -1.50000 
H53F  2    0.446171   -0.035364    0.235110    10.30000   -1.50000 
AFIX   0 
C54A  1    0.218165    0.052945    0.348474    10.30000    0.05229    0.05790 = 
         0.06614   -0.00331    0.01824   -0.03181 
AFIX 137 
H54D  2    0.166865    0.005068    0.346763    10.30000   -1.50000 
H54E  2    0.162082    0.112578    0.354334    10.30000   -1.50000 
H54F  2    0.271101    0.041230    0.384815    10.30000   -1.50000 
AFIX   0 
C55A  1    0.216732    0.057651    0.224264    10.30000    0.04043    0.03873 = 
         0.04040   -0.01186    0.01144   -0.01915 
AFIX  23 
H55C  2    0.272597    0.057506    0.183646    10.30000   -1.20000 
H55D  2    0.180393    0.001083    0.224621    10.30000   -1.20000 
AFIX   0 
PART 0 
C56   1    0.103847    0.142092    0.222267    11.00000    0.06388    0.05766 = 
         0.07972    0.00608    0.00165   -0.01829 
PART 1 10.7 
C57   1   -0.038228    0.156618    0.241318    10.70000    0.05877    0.06027 = 
         0.12981    0.00697   -0.02390   -0.01963 
AFIX 137 
H57A  2   -0.083870    0.188202    0.206282    10.70000   -1.50000 
H57B  2   -0.058318    0.193744    0.280780    10.70000   -1.50000 
H57C  2   -0.064083    0.097272    0.249174    10.70000   -1.50000 
AFIX   0 
C58   1    0.138206    0.105338    0.159205    10.70000    0.19870    0.06802 = 
         0.05669    0.00236   -0.04413   -0.01338 
AFIX 137 
H58A  2    0.087278    0.142617    0.128316    10.70000   -1.50000 
H58B  2    0.122652    0.042490    0.158369    10.70000   -1.50000 
H58C  2    0.228448    0.105495    0.147327    10.70000   -1.50000 
AFIX   0 
PART 2 10.3 
C57A  1   -0.011984    0.121029    0.265906    10.30000    0.04012    0.03324 = 
         0.20440    0.03737   -0.00261    0.00846 
AFIX  33 
H57D  2   -0.018938    0.056847    0.260507    10.30000   -1.50000 
H57E  2   -0.000797    0.132399    0.311232    10.30000   -1.50000 
H57F  2   -0.089470    0.160520    0.253576    10.30000   -1.50000 
AFIX   0 
C58A  1    0.064640    0.119855    0.144786    10.30000    0.10748    0.04675 = 
         0.06661   -0.00843   -0.04188   -0.01975 
AFIX  33 
H58D  2    0.045939    0.057890    0.143384    10.30000   -1.50000 
H58E  2   -0.010155    0.164170    0.134512    10.30000   -1.50000 
H58F  2    0.136176    0.125049    0.113063    10.30000   -1.50000 
AFIX   0 
PART 0 
C59   1    0.132653    0.239386    0.223146    11.00000    0.05559    0.06282 = 
         0.07618    0.00581    0.00138   -0.00974 
AFIX 137 
H59A  2    0.074034    0.279629    0.197170    11.00000   -1.50000 
H59B  2    0.220168    0.238731    0.205029    11.00000   -1.50000 
H59C  2    0.122148    0.261912    0.267800    11.00000   -1.50000 
AFIX   0 
C60   1    0.683319    0.146744   -0.011488    11.00000    0.08262    0.08808 = 
         0.06078   -0.01997    0.02236   -0.04662 
PART 1 10.75 
C61   1    0.813154    0.090915   -0.029715    10.75000    0.08994    0.09448 = 
         0.10527   -0.05286    0.04639   -0.04896 
AFIX  33 
H61A  2    0.876557    0.130812   -0.031913    10.75000   -1.50000 
H61B  2    0.833231    0.043450    0.002915    10.75000   -1.50000 
H61C  2    0.814051    0.062201   -0.071993    10.75000   -1.50000 
AFIX   0 
C62   1    0.585607    0.086073   -0.008021    10.75000    0.09620    0.11044 = 
         0.06484   -0.03477    0.02133   -0.07218 
AFIX  33 
H62A  2    0.501439    0.122664    0.003835    10.75000   -1.50000 
H62B  2    0.586211    0.057353   -0.050271    10.75000   -1.50000 
H62C  2    0.605391    0.038602    0.024637    10.75000   -1.50000 
AFIX   0 
C63   1    0.647391    0.223385   -0.064361    10.75000    0.10043    0.11817 = 
         0.05707   -0.00759    0.00958   -0.05678 
AFIX  33 
H63A  2    0.710050    0.263890   -0.067460    10.75000   -1.50000 
H63B  2    0.647030    0.194372   -0.106418    10.75000   -1.50000 
H63C  2    0.562965    0.259094   -0.051768    10.75000   -1.50000 
AFIX   0 
PART 2 10.25 
C61A  1    0.709318    0.032671    0.000748    10.25000    0.12353    0.08849 = 
         0.09334    0.00500    0.00417   -0.02587 
AFIX  33 
H61D  2    0.659618    0.018804    0.040364    10.25000   -1.50000 
H61E  2    0.683634    0.002220   -0.036110    10.25000   -1.50000 
H61F  2    0.799795    0.010761    0.005096    10.25000   -1.50000 
AFIX   0 
C62A  1    0.536559    0.145563   -0.035380    10.25000    0.09439    0.13614 = 
         0.19625   -0.01056   -0.02697   -0.02196 
AFIX  33 
H62D  2    0.478674    0.136365    0.002375    10.25000   -1.50000 
H62E  2    0.504840    0.203971   -0.055931    10.25000   -1.50000 
H62F  2    0.541532    0.095673   -0.066359    10.25000   -1.50000 
AFIX   0 
C63A  1    0.755455    0.159785   -0.067064    10.25000    0.14329    0.11017 = 
         0.04878   -0.02032    0.03320   -0.05794 
AFIX  33 
H63D  2    0.737719    0.120391   -0.101247    10.25000   -1.50000 
H63E  2    0.734964    0.223897   -0.080320    10.25000   -1.50000 
H63F  2    0.845557    0.144445   -0.059588    10.25000   -1.50000 
AFIX   0 
PART 0 
C64   1    1.196257    0.395260    0.034342    11.00000    0.04615    0.05751 = 
         0.05330    0.00124    0.01346   -0.01792 
C65   1    1.297571    0.328982    0.068799    11.00000    0.04736    0.08777 = 
         0.09912    0.02028    0.01715    0.00138 
AFIX 137 
H65A  2    1.380525    0.325095    0.044179    11.00000   -1.50000 
H65B  2    1.274473    0.268198    0.071542    11.00000   -1.50000 
H65C  2    1.301829    0.351712    0.112482    11.00000   -1.50000 
AFIX   0 
C66   1    1.244431    0.486136    0.022550    11.00000    0.05604    0.07459 = 
         0.08072    0.00303    0.02680   -0.02531 
AFIX 137 
H66A  2    1.322987    0.475409   -0.006300    11.00000   -1.50000 
H66B  2    1.260992    0.510578    0.063894    11.00000   -1.50000 
H66C  2    1.179923    0.530167    0.002562    11.00000   -1.50000 
AFIX   0 
C67   1    1.180487    0.357718   -0.030942    11.00000    0.06085    0.12477 = 
         0.06929   -0.02717    0.02761   -0.03442 
AFIX 137 
H67A  2    1.261119    0.351194   -0.058016    11.00000   -1.50000 
H67B  2    1.114955    0.399715   -0.051785    11.00000   -1.50000 
H67C  2    1.155138    0.297851   -0.025448    11.00000   -1.50000 
AFIX   0 
C68   1    1.001891    0.788603    0.258422    11.00000    0.05695    0.04682 = 
         0.05891    0.00168    0.01204   -0.02592 
PART 1 10.85 
C69   1    1.056651    0.810091    0.322238    10.85000    0.08110    0.07179 = 
         0.07471    0.00976    0.00416   -0.04745 
AFIX  33 
H69A  2    1.125140    0.759978    0.331901    10.85000   -1.50000 
H69B  2    1.090068    0.867074    0.317176    10.85000   -1.50000 
H69C  2    0.989210    0.816746    0.357805    10.85000   -1.50000 
AFIX   0 
C70   1    1.117045    0.777999    0.208795    10.85000    0.05023    0.05535 = 
         0.09533    0.00584    0.01366   -0.02736 
AFIX  33 
H70A  2    1.179361    0.724546    0.219709    10.85000   -1.50000 
H70B  2    1.090418    0.769739    0.165666    10.85000   -1.50000 
H70C  2    1.155391    0.832896    0.209104    10.85000   -1.50000 
AFIX   0 
C71   1    0.897951    0.868667    0.247414    10.85000    0.06268    0.05402 = 
         0.11196    0.01140   -0.00273   -0.02260 
AFIX  23 
H71A  2    0.940336    0.922298    0.241137    10.85000   -1.20000 
H71B  2    0.844709    0.878722    0.289038    10.85000   -1.20000 
AFIX   0 
PART 0 
C72   1    0.803015    0.875917    0.193900    11.00000    0.05579    0.05724 = 
         0.09608    0.00843   -0.00200   -0.01762 
C73   1    0.710527    0.809992    0.204826    11.00000    0.05633    0.06088 = 
         0.16634    0.00615   -0.01491   -0.02295 
AFIX  33 
H73A  2    0.757701    0.747029    0.203371    11.00000   -1.50000 
H73B  2    0.662644    0.821904    0.247216    11.00000   -1.50000 
H73C  2    0.651615    0.818545    0.170934    11.00000   -1.50000 
AFIX   0 
PART 1 10.85 
C75   1    0.733138    0.972468    0.195914    10.85000    0.06419    0.05420 = 
         0.12271    0.01194   -0.01574   -0.01109 
AFIX  33 
H75A  2    0.689942    0.986249    0.239197    10.85000   -1.50000 
H75B  2    0.793353    1.013927    0.185928    10.85000   -1.50000 
H75C  2    0.670283    0.980563    0.163938    10.85000   -1.50000 
AFIX   0 
C74   1    0.869107    0.855303    0.127245    10.85000    0.08824    0.12253 = 
         0.09918   -0.00929    0.00617   -0.02316 
AFIX  33 
H74A  2    0.915119    0.792015    0.125654    10.85000   -1.50000 
H74B  2    0.806065    0.863559    0.095363    10.85000   -1.50000 
H74C  2    0.929136    0.896923    0.117353    10.85000   -1.50000 
AFIX   0 
PART 2 10.15 
C69A  1    0.948696    0.859943    0.311680    10.15000    0.05006    0.03969 = 
         0.03801    0.01333   -0.00858   -0.01175 
AFIX  33 
H69D  2    0.855708    0.869966    0.315240    10.15000   -1.50000 
H69E  2    0.979392    0.837603    0.353085    10.15000   -1.50000 
H69F  2    0.977160    0.917629    0.300585    10.15000   -1.50000 
AFIX   0 
C70A  1    1.147475    0.766928    0.248178    10.15000    0.06107    0.06162 = 
         0.03444   -0.00307   -0.00051   -0.02770 
AFIX  33 
H70D  2    1.180435    0.824068    0.242869    10.15000   -1.50000 
H70E  2    1.181333    0.733751    0.285810    10.15000   -1.50000 
H70F  2    1.173557    0.729132    0.209317    10.15000   -1.50000 
AFIX   0 
C71A  1    0.947115    0.842011    0.192659    10.15000    0.04253    0.02154 = 
         0.03266   -0.00481    0.02214   -0.02272 
AFIX  23 
H71C  2    0.989526    0.895334    0.184477    10.15000   -1.20000 
H71D  2    0.973470    0.799949    0.155395    10.15000   -1.20000 
AFIX   0 
C74A  1    0.787935    0.930047    0.130908    10.15000    0.05076    0.12838 = 
         0.13181    0.05667    0.00333    0.01320 
AFIX  33 
H74D  2    0.849604    0.971281    0.126341    10.15000   -1.50000 
H74E  2    0.802789    0.887624    0.094176    10.15000   -1.50000 
H74F  2    0.701756    0.965889    0.131880    10.15000   -1.50000 
AFIX   0 
C75A  1    0.737829    0.937352    0.251083    10.15000    0.04073    0.08898 = 
         0.12150   -0.02071   -0.01475    0.00434 
AFIX  33 
H75D  2    0.782047    0.988817    0.255007    10.15000   -1.50000 
H75E  2    0.649134    0.960602    0.243389    10.15000   -1.50000 
H75F  2    0.740930    0.901634    0.291149    10.15000   -1.50000 
AFIX   0 
PART 0 
C1L   1    0.549222    0.436668    0.802256    11.00000    0.04798    0.08814 = 
         0.07858    0.02337    0.00384   -0.00894 
C2L   1    0.517461    0.372391    0.762819    11.00000    0.05182    0.08497 = 
         0.10195    0.03095    0.00519   -0.01845 
AFIX  43 
H2L   2    0.452301    0.340001    0.778104    11.00000   -1.20000 
AFIX   0 
C3L   1    0.577637    0.353703    0.701707    11.00000    0.06651    0.06801 = 
         0.09913    0.00881   -0.01154   -0.00270 
C4L   1    0.671978    0.404143    0.679961    11.00000    0.05993    0.07553 = 
         0.08100    0.01293    0.02000    0.00736 
AFIX  43 
H4L   2    0.712837    0.394168    0.637488    11.00000   -1.20000 
AFIX   0 
C5L   1    0.705922    0.467607    0.719207    11.00000    0.04735    0.05896 = 
         0.09161    0.02237    0.00528   -0.00597 
C6L   1    0.645296    0.483180    0.779464    11.00000    0.05875    0.07959 = 
         0.07853    0.01220   -0.00328   -0.01258 
AFIX  43 
H6L   2    0.669140    0.526845    0.806610    11.00000   -1.20000 
AFIX   0 
C7L   1    0.481494    0.459166    0.868822    11.00000    0.07879    0.16212 = 
         0.07582    0.03315    0.01675    0.00048 
AFIX 137 
H7LA  2    0.482141    0.523090    0.879304    11.00000   -1.50000 
H7LB  2    0.524971    0.419172    0.900960    11.00000   -1.50000 
H7LC  2    0.393555    0.449790    0.869265    11.00000   -1.50000 
AFIX   0 
C8L   1    0.541097    0.282987    0.658476    11.00000    0.12700    0.07555 = 
         0.17833   -0.00484   -0.05796   -0.00903 
AFIX 137 
H8LA  2    0.574528    0.291534    0.613745    11.00000   -1.50000 
H8LB  2    0.448386    0.290287    0.660695    11.00000   -1.50000 
H8LC  2    0.576805    0.221520    0.673098    11.00000   -1.50000 
AFIX   0 
C9L   1    0.811164    0.518438    0.695047    11.00000    0.05928    0.10684 = 
         0.16513    0.07031   -0.00455   -0.02593 
AFIX 137 
H9LA  2    0.798613    0.577543    0.717215    11.00000   -1.50000 
H9LB  2    0.809429    0.528420    0.648330    11.00000   -1.50000 
H9LC  2    0.893409    0.482175    0.703994    11.00000   -1.50000 
AFIX  66 
PART -2 
C10L  1    0.483240   -0.007582    0.513861    10.50000    0.07288    0.06497 = 
         0.08760    0.01084    0.01233   -0.01756 
AFIX  43 
H10L  2    0.435478   -0.040047    0.543592    10.50000   -1.20000 
AFIX  65 
C11L  1    0.574644   -0.055077    0.469050    10.50000    0.06391    0.04647 = 
         0.09920   -0.01172    0.00018    0.00055 
C12L  1    0.644526   -0.007576    0.425549    10.50000    0.07454    0.06828 = 
         0.10210   -0.00111    0.03062   -0.00810 
AFIX  43 
H12L  2    0.706997   -0.040037    0.394923    10.50000   -1.20000 
AFIX  65 
C13L  1    0.623006    0.087421    0.426859    10.50000    0.07260    0.05770 = 
         0.09068    0.01655   -0.00667   -0.01019 
C14L  1    0.531602    0.134917    0.471670    10.50000    0.06943    0.06752 = 
         0.08766    0.00741    0.01081   -0.02242 
AFIX  43 
H14L  2    0.516895    0.199844    0.472565    10.50000   -1.20000 
AFIX  65 
C15L  1    0.461719    0.087417    0.515171    10.50000    0.08093    0.04461 = 
         0.10571   -0.00756   -0.00662   -0.00410 
AFIX   0 
C16L  1    0.598537   -0.157840    0.466004    10.50000    0.10700    0.08013 = 
         0.15325    0.00785    0.02087   -0.02114 
AFIX 137 
H16A  2    0.651337   -0.178480    0.426147    10.50000   -1.50000 
H16B  2    0.517387   -0.179060    0.466400    10.50000   -1.50000 
H16C  2    0.642449   -0.182915    0.503483    10.50000   -1.50000 
AFIX   0 
C17L  1    0.697922    0.137030    0.378079    10.50000    0.06515    0.09795 = 
         0.14740    0.04915    0.00993   -0.02696 
AFIX 137 
H17A  2    0.680370    0.202508    0.388206    10.50000   -1.50000 
H17B  2    0.673379    0.127677    0.334671    10.50000   -1.50000 
H17C  2    0.788781    0.113196    0.379609    10.50000   -1.50000 
AFIX   0 
C18L  1    0.355044    0.136490    0.562083    10.50000    0.07407    0.06487 = 
         0.10413   -0.00625    0.02085   -0.00190 
AFIX 137 
H18A  2    0.389586    0.174779    0.591395    10.50000   -1.50000 
H18B  2    0.315378    0.091347    0.587279    10.50000   -1.50000 
H18C  2    0.291409    0.174976    0.537814    10.50000   -1.50000 
PART 0 
AFIX   0 
HKLF 4 
  
  
  
  
REM  guy1206mm in P-1 
REM wR2 = 0.3047, GooF = S = 1.127, Restrained GooF = 1.124 for all data 
REM R1 = 0.1344 for 7276 Fo > 4sig(Fo) and 0.2549 for all 15584 data 
REM 961 parameters refined using 223 restraints 
  
END 
  
WGHT      0.0405      7.7182 
  
REM Highest difference peak  0.346,  deepest hole -0.358,  1-sigma level  0.055 
Q1    1  -0.0640  0.0408  0.4957  11.00000  0.05    0.35 
Q2    1  -0.1125  0.0658  0.4144  11.00000  0.05    0.30 
Q3    1   0.0089  0.0325  0.4597  11.00000  0.05    0.28 
Q4    1   0.9548  0.8622  0.1984  11.00000  0.05    0.27 
Q5    1  -0.0129  0.1067  0.4780  11.00000  0.05    0.25 
Q6    1   0.5524  0.2298  0.1923  11.00000  0.05    0.25 
Q7    1   0.5342  0.2273  0.2703  11.00000  0.05    0.23 
Q8    1   0.7392  0.9845  0.2689  11.00000  0.05    0.23 
Q9    1   0.6817  0.3369  0.0986  11.00000  0.05    0.22 
Q10   1   0.7021  0.9593  0.3190  11.00000  0.05    0.22 
; 
_shelx_res_checksum   60533 
  
_shelx_hkl_file 
; 
 -10  -8  14   45.07    3.24   0 
 -10  -7  14   -2.17    2.60   0 
 -10  -3  14   -1.56    2.30   0 
 -10  -2  14   -0.08    2.30   0 
 -10  -1  15   -1.24    2.15   0 
 -10   1  17   -0.12    2.20   0 
  -9 -12  14   -1.60    3.20   0 
  -9 -11  13   12.90    3.20   0 
  -9 -10  12   -0.61    2.83   0 
  -9  -9  11   -5.37    2.37   0 
  -9  -8  11   -6.01    2.86   0 
  -9  -5  10    1.50    1.99   0 
  -8 -14  13    3.54    2.62   0 
  -8 -13  12    0.78    2.51   0 
  -8 -12  11    5.60    2.32   0 
  -8 -11  10    1.88    2.39   0 
  -8  -9   9    1.44    2.57   0 
  -8  -7   8    6.14    2.09   0 
  -8  -5   8    2.90    2.30   0 
  -8  -3   8    0.87    2.21   0 
  -8   0   9   -1.12    1.69   0 
  -7 -14  11    2.95    2.55   0 
  -7 -12   9    0.60    2.37   0 
  -7 -11   8   43.67    2.44   0 
  -7  -9   7   24.06    2.15   0 
  -7  -6   6  740.05    4.47   0 
  -7  -4   6    0.62    2.11   0 
  -7  -3   6    1.23    1.70   0 
  -7   0   7    5.67    1.55   0 
  -7   2   8   29.06    1.46   0 
  -6 -16  12   -4.46    2.47   0 
  -6   7  11   66.12    1.15   0 
  -5 -15   9    1.35    2.16   0 
  -5 -13   7    3.00    2.06   0 
  -5 -12   6    2.11    1.99   0 
  -5  -8   4   -1.45    2.08   0 
  -4 -13   6    1.87    1.94   0 
  -4 -10   4   16.35    2.28   0 
  -4  -8   3   16.45    1.97   0 
  -3 -17  10   -5.78    2.28   0 
  -3 -14   6   -3.12    1.72   0 
  -3 -10   3   39.98    1.73   0 
  -2 -16   8   -0.32    2.04   0 
  -2  -9   2  317.32    2.48   0 
  -2  -6   1  143.23    1.94   0 
  -2   5   3    6.61    0.35   0 
  -2  11   9   -0.43    0.85   0 
  -1 -17   9   -3.55    2.15   0 
  -1  11   8   -0.11    0.91   0 
  -1  13  11    3.66    1.23   0 
  -1  14  13    0.25    1.16   0 
   0 -15   6   -2.43    1.61   0 
   0 -14   5   -0.52    1.63   0 
   0 -13   4    0.30    1.42   0 
   0 -10   2   -1.83    1.37   0 
   0  11   7   16.07    1.20   0 
   0  14  12   -2.04    1.31   0 
   1 -15   6    0.06    1.45   0 
   1 -14   5   -1.86    1.40   0 
   1 -13   4    4.10    1.33   0 
   1   6   2   54.57    1.11   0 
   1  14  11    2.25    1.24   0 
   1  15  13    7.71    1.45   0 
   2 -17   9    0.20    1.60   0 
   2   9   4    3.82    1.11   0 
   2  10   5   35.43    1.38   0 
   2  15  12    8.01    1.58   0 
   3   2   0   87.30    1.60   0 
   3   8   3   49.15    1.45   0 
   3  12   7   62.32    1.86   0 
   3  14  10   16.11    1.52   0 
   3  16  14   18.29    1.72   0 
   4 -14   6    3.08    0.97   0 
   4 -12   4    1.38    0.80   0 
   4   8   3   20.79    1.48   0 
   5 -10   3    0.40    0.45   0 
   5  -2   0   12.46    0.88   0 
   5  -1   0   11.18    1.02   0 
   5   4   1   88.17    1.73   0 
   5   9   4    8.62    1.57   0 
   5  12   7    1.80    1.69   0 
   5  15  11    1.20    1.85   0 
   5  16  13    3.83    1.93   0 
   6  10   5   10.23    1.77   0 
   6  12   7   -3.37    2.16   0 
   7  -2   1   47.97    1.24   0 
   7   0   1    3.89    1.25   0 
   7   1   1    5.02    1.51   0 
   7  14  10    0.97    2.42   0 
   7  15  12   -0.87    1.95   0 
   8  -4   2    3.62    1.09   0 
   8   2   2   -0.18    1.49   0 
   8  10   6    3.37    1.90   0 
   8  12   8   -0.71    2.27   0 
   9  -4   3    1.91    1.15   0 
   9   3   3    3.87    1.68   0 
   9   6   4   -3.91    2.07   0 
   9   8   5   13.40    2.27   0 
   9   9   6    1.55    1.93   0 
  10  -4   4    0.48    1.23   0 
  10   3   4    6.76    1.78   0 
  10   6   5   -1.18    1.83   0 
  10   8   6   -1.33    2.37   0 
  10   9   7   -0.59    2.07   0 
  11   3   5    4.84    2.19   0 
  11   6   6    6.83    2.33   0 
  11   8   7    3.97    2.47   0 
  11   9   8   -2.95    2.18   0 
  12  -1   6    1.07    2.06   0 
  12   1   6   -1.10    2.01   0 
  12   5   7    5.86    2.09   0 
  12   7   8   -3.45    2.12   0 
  12  10  10   -2.87    2.81   0 
  13  -2   8    1.84    1.94   0 
  13   3   8   -2.05    1.91   0 
  13   4   8   -2.66    2.38   0 
 -10  -8  15   -7.59    2.84   0 
 -10  -6  14   -2.34    2.25   0 
 -10  -5  14    3.71    2.23   0 
 -10  -4  14   -0.81    2.15   0 
 -10  -2  15    5.80    2.43   0 
 -10   0  16   -1.53    2.03   0 
  -9 -11  14    4.82    3.05   0 
  -9  -6  11    7.42    2.53   0 
  -9  -5  11   -2.42    2.34   0 
  -9  -3  11    2.30    2.22   0 
  -9  -2  11   -2.18    1.64   0 
  -9   1  13    0.07    1.80   0 
  -9   3  15    0.21    1.61   0 
  -9   4  17    2.83    1.76   0 
  -8 -12  12   -1.07    2.86   0 
  -8 -11  11   16.33    2.83   0 
  -8 -10  10    0.75    2.29   0 
  -8  -8   9   -5.40    2.10   0 
  -8   5  14    0.12    1.31   0 
  -8   6  16    2.71    1.36   0 
  -7 -15  13   -3.22    2.70   0 
  -7 -14  12    0.32    2.93   0 
  -7 -13  11    2.34    2.82   0 
  -7 -11   9   10.08    2.62   0 
  -7 -10   8   20.69    2.36   0 
  -7  -8   7  225.56    3.14   0 
  -7   3   9    1.54    1.34   0 
  -7   4  10   -0.04    1.15   0 
  -7   5  11    6.21    1.10   0 
  -7   7  14    1.24    1.07   0 
  -7   8  16   -0.77    1.11   0 
  -6 -14  10   22.65    2.60   0 
  -6 -13   9   -2.85    2.69   0 
  -6 -12   8   16.31    2.26   0 
  -6  -7   5    1.91    1.75   0 
  -6  -6   5   17.12    2.19   0 
  -6  -1   5   -2.73    1.20   0 
  -6   3   7    3.17    1.13   0 
  -5 -16  11    4.21    2.33   0 
  -5 -11   6    1.52    2.40   0 
  -5   0   4   51.74    1.38   0 
  -5   4   6    8.97    0.79   0 
  -4 -11   5    1.59    2.14   0 
  -4   3   4    0.98    0.74   0 
  -3 -11   4    9.39    1.77   0 
  -3  -7   2   36.65    1.60   0 
  -3  12  12    0.92    0.75   0 
  -2 -17  10    0.91    2.44   0 
  -2 -15   7    1.03    2.01   0 
  -2 -14   6   -0.40    1.98   0 
  -1 -11   3    6.47    1.70   0 
  -1  -7   1    5.52    1.32   0 
   0 -17   9    4.19    1.82   0 
   1 -17   9   -0.55    1.76   0 
   1  13   9   -0.08    1.18   0 
   1  16  15    3.28    1.52   0 
   2   2   0  175.63    1.44   0 
   2   8   3    4.24    1.14   0 
   2  12   7    1.38    1.31   0 
   2  14  10    2.38    1.38   0 
   2  16  14    6.07    1.51   0 
   3   5   1    5.68    1.25   0 
   3  13   8   20.07    1.58   0 
   3  15  11   -2.59    1.68   0 
   3  16  13    2.90    1.69   0 
   4 -13   5   -0.20    0.83   0 
   4  -5   0   -0.51    0.45   0 
   4   5   1 1656.49    4.48   0 
   4   7   2   49.34    1.80   0 
   4  14   9    0.52    1.63   0 
   4  15  11    1.71    1.61   0 
   4  16  13   -2.72    1.81   0 
   5 -15   8   -0.56    0.97   0 
   5  -3   0   17.17    0.82   0 
   5   1   0   70.01    1.58   0 
   5  14   9    0.51    1.95   0 
   6   8   3   22.24    2.03   0 
   6  13   8    2.88    1.86   0 
   6  16  13    0.18    1.80   0 
   7  -3   1   -0.78    1.01   0 
   7   2   1    4.25    1.69   0 
   7  10   5    4.00    2.13   0 
   7  11   6    2.34    1.77   0 
   7  12   7    4.35    2.13   0 
   8  -7   3   -1.73    0.79   0 
   8   3   2    1.51    1.57   0 
   8   6   3   19.43    1.82   0 
   8  14  10    1.33    2.51   0 
   8  15  12    5.30    2.07   0 
   9  -7   4    5.15    0.94   0 
   9   4   3    8.43    1.78   0 
  10   5   4   -3.70    2.14   0 
  10   7   5   14.09    2.38   0 
  10  11   8    0.39    2.56   0 
  10  12   9    1.96    2.53   0 
  11  -6   6   -0.13    1.18   0 
  11   4   5   -0.08    1.83   0 
  11  11   9    2.32    2.49   0 
  12  -5   7    0.92    1.47   0 
  12  -2   6   -1.18    1.84   0 
  12   3   6    2.71    2.15   0 
  12   4   6    0.12    2.23   0 
  12   6   7   17.47    2.34   0 
  12   8   8   -1.87    2.45   0 
  13  -3   8    1.33    1.76   0 
  13   5   8    5.99    2.39   0 
  13   7   9    0.99    2.29   0 
 -10  -7  15   -1.70    2.34   0 
 -10  -6  15   -2.93    2.30   0 
 -10  -3  15   -3.41    2.07   0 
 -10  -2  16    1.68    2.45   0 
 -10  -1  16    5.83    2.23   0 
 -10   0  17   -1.35    2.24   0 
  -9 -10  14    1.56    2.95   0 
  -9  -1  12   10.44    1.95   0 
  -9   0  13    4.97    1.91   0 
  -9   3  16    1.52    1.97   0 
  -8 -13  14    0.31    2.96   0 
  -8 -10  11    1.34    2.75   0 
  -8  -9  10   -2.42    2.17   0 
  -8  -7   9    0.21    2.06   0 
  -8   2  11    9.85    1.62   0 
  -8   4  13   -0.62    1.45   0 
  -7 -14  13    0.20    2.86   0 
  -7 -12  10    3.97    2.44   0 
  -7  -9   8    1.89    2.14   0 
  -7  -7   7  214.57    3.07   0 
  -7  -6   7    5.76    2.38   0 
  -7  -1   7    1.23    1.67   0 
  -6 -15  12    4.56    2.47   0 
  -6 -10   7    8.31    2.36   0 
  -6  -8   6   62.50    2.60   0 
  -6  -5   5    4.99    1.67   0 
  -6  -2   5    3.15    1.42   0 
  -6   1   6    1.33    1.25   0 
  -6   4   8   -0.31    1.09   0 
  -5 -16  12   -3.48    2.68   0 
  -5 -13   8    3.81    2.08   0 
  -5 -12   7   12.19    2.14   0 
  -5  -9   5   -0.66    1.84   0 
  -5  -6   4   20.80    2.11   0 
  -5   7   9    0.38    0.67   0 
  -4 -15   9    3.99    2.09   0 
  -4 -14   8   10.88    2.45   0 
  -4 -13   7   11.50    2.48   0 
  -4 -12   6    3.11    2.27   0 
  -4  -9   4    2.36    1.97   0 
  -3 -17  11   -4.09    2.16   0 
  -3 -14   7    2.67    2.08   0 
  -3 -13   6   -3.28    2.07   0 
  -3 -12   5   38.36    1.99   0 
  -3  -6   2  688.96    3.31   0 
  -3  13  14    0.05    0.80   0 
  -2 -16   9    1.94    2.09   0 
  -2 -10   3   76.45    2.03   0 
  -2  -8   2  603.68    3.17   0 
  -2  -5   1   26.96    1.30   0 
  -2  13  12   -0.06    0.95   0 
  -1 -17  10   -4.83    2.24   0 
  -1 -13   5   26.34    1.89   0 
  -1 -12   4   -0.70    1.77   0 
  -1  -9   2   15.49    1.49   0 
  -1  12   9   -1.15    1.05   0 
   0 -16   8    0.55    1.93   0 
   0 -11   3   25.40    1.59   0 
   0  12   8    1.72    1.22   0 
   1 -16   8   -0.93    1.78   0 
   1  10   5    4.07    1.03   0 
   1  11   6    1.90    1.12   0 
   1  15  12    3.23    1.48   0 
   2 -16   8    2.84    1.39   0 
   2   5   1   73.43    1.37   0 
   2  13   8    2.93    1.29   0 
   3 -11   3    2.99    0.83   0 
   3   7   2   20.49    1.28   0 
   4  -9   2    1.67    0.53   0 
   4  10   4    5.36    1.89   0 
   4  12   6    5.89    1.82   0 
   5   2   0    6.31    1.60   0 
   5   7   2   -2.79    1.53   0 
   5  11   5   14.96    2.07   0 
   5  12   6    3.79    2.04   0 
   5  16  12   -3.90    2.04   0 
   6   4   1  136.66    2.03   0 
   6  16  12   -5.15    2.09   0 
   7   3   1    0.63    1.79   0 
   7   6   2   15.62    1.99   0 
   7   9   4   34.27    1.92   0 
   7  13   8    3.22    1.89   0 
   8   4   2    7.06    1.71   0 
   8  12   7    4.38    2.31   0 
   8  15  11   -2.89    2.64   0 
   9  -1   2    3.18    1.56   0 
   9   0   2    2.11    1.66   0 
   9   1   2    0.67    1.71   0 
   9   7   4    4.30    1.88   0 
   9  13   9    1.44    2.24   0 
   9  15  12    0.59    2.26   0 
  10  -7   5    0.21    0.99   0 
  10  -5   4    1.41    1.21   0 
  10   0   3   11.58    1.81   0 
  10   2   3    4.55    1.85   0 
  10  13  10   -0.49    2.39   0 
  10  14  11    4.52    2.89   0 
  11  -8   7   -1.00    1.03   0 
  11  -4   5    0.88    1.32   0 
  11   1   4   -3.03    1.87   0 
  11   9   7    0.38    2.29   0 
  11  10   8    0.66    2.26   0 
  11  12  10   -0.79    2.38   0 
  12  -3   6   -2.21    1.59   0 
  12   5   6    1.51    2.47   0 
  12   7   7    2.08    2.20   0 
  12  10   9   -0.41    2.62   0 
  12  11  10   -0.20    2.32   0 
  13  -1   7    2.18    2.05   0 
  13   0   7    3.96    2.19   0 
  13   1   7    4.38    2.22   0 
  13   2   7   -2.19    2.26   0 
  13   3   7   -1.92    2.31   0 
  13   8   9    1.20    2.61   0 
 -10  -7  16   -4.60    2.36   0 
 -10  -6  16    8.62    2.36   0 
 -10  -5  16    2.42    2.51   0 
 -10  -4  16   -5.97    2.60   0 
 -10  -3  16   -0.84    2.46   0 
 -10  -2  17    8.13    2.44   0 
 -10  -1  17    2.89    2.27   0 
  -9 -10  15   30.88    3.38   0 
  -9  -9  14   28.70    3.23   0 
  -9  -8  13   -0.39    2.30   0 
  -9  -5  12   13.67    2.39   0 
  -9  -4  12   -1.33    2.29   0 
  -9  -3  12    0.88    2.12   0 
  -9  -1  13    1.04    1.95   0 
  -9   1  14   -0.84    1.83   0 
  -9   2  15   -2.35    1.83   0 
  -8 -13  15    9.84    3.05   0 
  -8 -11  12    0.10    2.32   0 
  -8  -9  11   -2.00    2.70   0 
  -8  -8  10   26.88    2.46   0 
  -8  -5   9    2.85    1.93   0 
  -8  -4   9   21.77    1.97   0 
  -8  -3   9    8.02    1.84   0 
  -8   0  10    1.22    1.65   0 
  -8   5  15    6.64    1.53   0 
  -8   6  17    4.49    1.53   0 
  -7 -13  12    2.02    2.49   0 
  -7 -12  11    8.69    2.75   0 
  -7 -11  10    8.35    2.35   0 
  -7 -10   9   16.78    2.31   0 
  -7  -8   8   -2.85    1.98   0 
  -7  -3   7    2.62    1.74   0 
  -7  -2   7   57.80    1.80   0 
  -6 -15  13    4.37    2.93   0 
  -6 -13  10    5.21    2.41   0 
  -6 -11   8    2.02    2.08   0 
  -6  -7   6   -1.73    2.16   0 
  -6   6  10    4.15    0.94   0 
  -5 -16  13    5.78    2.80   0 
  -5 -15  11    6.54    2.35   0 
  -5 -10   6    3.17    1.88   0 
  -5  -8   5    0.35    2.08   0 
  -5  -5   4   -2.97    1.63   0 
  -5  -1   4   15.59    1.13   0 
  -5   2   5   85.48    1.22   0 
  -5   5   7   -0.09    0.79   0 
  -4 -10   5   -2.11    2.13   0 
  -4  -6   3   30.41    1.62   0 
  -3 -17  12    2.57    2.58   0 
  -3 -16  10   -3.32    2.07   0 
  -3   0   2    3.59    1.07   0 
  -2 -17  11    1.22    2.50   0 
  -2 -15   8   -2.91    2.09   0 
  -2  -4   1   54.60    1.35   0 
  -2  14  14    1.09    1.02   0 
   0 -17  10   -4.58    2.05   0 
   0 -15   7    0.52    1.80   0 
   0 -12   4    5.17    1.53   0 
   0  14  11    0.54    1.31   0 
   0  15  13   -1.82    1.43   0 
   1 -17  10   -0.47    2.05   0 
   1 -11   3    2.59    1.30   0 
   1  12   7   -1.13    1.17   0 
   1  14  10   -0.78    1.26   0 
   1  16  14   -2.66    1.47   0 
   2 -17  10    2.74    1.83   0 
   2  15  11    1.92    1.37   0 
   2  16  13    1.44    1.43   0 
   3   3   0   29.05    1.29   0 
   3  11   5  163.10    2.25   0 
   4   9   3    2.16    1.74   0 
   4  16  12   -0.74    1.67   0 
   5 -14   7   -0.91    0.92   0 
   5  -4   0   -0.63    0.76   0 
   5   9   3    8.53    1.97   0 
   5  10   4    2.47    1.61   0 
   5  13   7    5.75    1.94   0 
   6  -1   0    1.22    1.04   0 
   6   0   0   16.91    1.30   0 
   6   5   1    2.34    1.91   0 
   6   7   2    6.73    1.60   0 
   6  11   5    0.53    1.75   0 
   6  12   6   -2.76    1.81   0 
   6  13   7   -1.95    2.26   0 
   6  15  10   -0.47    1.84   0 
   7  -4   1    0.01    0.87   0 
   7   4   1   24.69    1.86   0 
   7   8   3    4.15    1.73   0 
   7  15  10    3.03    2.52   0 
   8  -5   2    5.21    0.96   0 
   8   0   1    8.70    1.48   0 
   8   7   3   11.61    1.81   0 
   8   9   4    6.08    2.16   0 
   8  10   5   12.41    1.97   0 
   8  14   9   -0.35    2.56   0 
   9  -2   2   11.88    1.51   0 
   9   2   2    6.78    1.63   0 
   9   3   2    4.89    1.91   0 
   9   6   3   -4.23    2.12   0 
   9   8   4   62.24    2.72   0 
   9  15  11   -2.68    2.60   0 
  10  -2   3   -2.00    1.45   0 
  10   3   3    5.00    1.99   0 
  10  11   7   -1.88    2.65   0 
  10  12   8    1.22    2.72   0 
  11  -2   4    1.46    1.79   0 
  11  -1   4    1.34    1.74   0 
  11   2   4    4.53    1.68   0 
  11   3   4    4.48    2.17   0 
  11   6   5    2.65    1.94   0 
  11   8   6    2.94    2.09   0 
  11  11   8    4.35    2.59   0 
  11  12   9    3.24    2.81   0 
  12  -6   7   -2.38    1.34   0 
  12   0   5    1.61    1.95   0 
  12   1   5    4.48    1.94   0 
  12   6   6    4.16    2.62   0 
  13  -2   7    1.69    1.86   0 
  13   4   7   -3.77    1.96   0 
  13   7   8    3.06    2.15   0 
 -10  -5  17   11.03    2.70   0 
 -10  -4  17    0.41    2.65   0 
  -9  -9  15   24.42    3.13   0 
  -9  -7  13    4.08    2.28   0 
  -9  -3  13   -0.85    2.26   0 
  -9  -2  13   12.52    2.26   0 
  -9   0  14   -3.14    2.01   0 
  -9   1  15    1.91    2.16   0 
  -8 -12  14    1.94    2.56   0 
  -8 -11  13    0.99    2.44   0 
  -8  -6  10   16.03    2.50   0 
  -8  -2  10   -1.71    1.93   0 
  -8  -1  10   -1.71    1.84   0 
  -8   1  11   70.22    2.13   0 
  -8   2  12    2.03    1.83   0 
  -8   4  14   -1.00    1.58   0 
  -7 -14  14   -4.12    2.67   0 
  -7 -12  12   -1.03    2.74   0 
  -7 -10  10    9.51    2.60   0 
  -7  -9   9   -2.06    2.10   0 
  -7  -7   8   30.93    2.14   0 
  -7   0   8    2.64    1.67   0 
  -7   2   9    5.29    1.41   0 
  -7   6  13   -1.37    1.25   0 
  -6 -15  14    2.39    3.02   0 
  -6 -10   8   47.10    2.88   0 
  -6  -9   7    0.03    1.94   0 
  -6   0   6    0.04    1.33   0 
  -6   2   7    5.97    1.26   0 
  -6   8  13   -1.31    0.94   0 
  -6   9  15    0.06    0.95   0 
  -5 -15  12    1.31    2.68   0 
  -5 -14  10    2.16    2.24   0 
  -5 -13   9    5.30    2.07   0 
  -5 -12   8   51.35    2.40   0 
  -5  -4   4   12.55    1.52   0 
  -5  -2   4    5.51    1.33   0 
  -4 -16  12   10.86    2.72   0 
  -4 -14   9   -4.53    2.45   0 
  -4 -11   6   -2.66    2.24   0 
  -4  -8   4   27.40    1.77   0 
  -4  -5   3   72.11    1.80   0 
  -3 -15   9   -1.12    1.89   0 
  -3 -14   8   -0.71    2.35   0 
  -3 -11   5    2.46    2.16   0 
  -3  -8   3   85.44    1.90   0 
  -3  11  10    2.79    0.63   0 
  -2 -16  10    2.53    2.19   0 
  -2 -14   7    6.29    1.78   0 
  -2 -13   6   -1.66    2.04   0 
  -2 -12   5   26.82    2.07   0 
  -2  -9   3   38.53    1.86   0 
  -2  -3   1  379.94    1.96   0 
  -2  -2   1    4.37    1.15   0 
  -2  12  10    6.14    0.87   0 
  -1 -17  11    0.75    2.32   0 
  -1 -16   9    0.95    1.75   0 
  -1  -6   1   92.00    1.38   0 
   0 -16   9    0.96    1.89   0 
   0 -13   5    2.95    1.52   0 
   0  -9   2    8.32    1.17   0 
   0  -7   1   19.04    1.09   0 
   0  13   9   -1.78    1.21   0 
   0  16  15    5.45    1.48   0 
   1 -13   5    3.44    1.55   0 
   1 -12   4    2.14    1.47   0 
   1   2   0  167.60    1.07   0 
   1   5   1    4.38    1.01   0 
   1  13   8    0.91    1.29   0 
   2 -14   6    5.98    1.41   0 
   2 -13   5    0.53    1.26   0 
   2 -12   4    6.78    1.15   0 
   2  -5   0    4.53    0.46   0 
   2   3   0  308.90    1.79   0 
   2  10   4   -0.23    1.20   0 
   2  14   9    2.59    1.34   0 
   3 -16   9    1.22    1.50   0 
   3   6   1  144.79    1.77   0 
   3   9   3   66.68    1.62   0 
   3  13   7    1.48    1.49   0 
   3  15  10   -0.14    1.51   0 
   3  16  12    5.09    1.62   0 
   4   6   1  957.96    3.68   0 
   4   8   2   55.72    2.00   0 
   4  14   8    0.08    1.68   0 
   5 -13   6    2.36    0.86   0 
   5   3   0   44.93    1.46   0 
   5   6   1    0.48    1.54   0 
   5  14   8    0.83    1.69   0 
   5  16  11   -1.63    2.00   0 
   5  17  13   -1.81    2.01   0 
   6  -6   1    1.05    0.61   0 
   6  -2   0   28.68    1.00   0 
   6   1   0    4.54    1.24   0 
   6   9   3    1.67    1.68   0 
   6  14   8    2.09    1.80   0 
   6  16  11    2.33    2.17   0 
   7  -7   2   -0.26    0.64   0 
   7   7   2   -5.47    2.11   0 
   7  13   7    0.51    1.93   0 
   7  16  11    4.94    2.24   0 
   8  -2   1    5.16    1.33   0 
   8   1   1   19.14    1.52   0 
   8   2   1   -2.11    1.78   0 
   8   8   3   -5.74    2.11   0 
   8  15  10    7.59    2.47   0 
   9  -9   5    2.79    0.67   0 
   9  -3   2    0.38    1.25   0 
   9  10   5    8.44    2.40   0 
   9  11   6   -0.53    2.07   0 
   9  13   8    0.69    2.23   0 
   9  14   9    1.13    2.52   0 
  10  10   6    3.56    2.14   0 
  10  13   9    2.33    2.28   0 
  10  14  10   -1.39    2.42   0 
  11  -7   6    0.34    1.11   0 
  11   4   4    0.63    1.84   0 
  11   5   4    5.21    2.22   0 
  11  10   7   -1.91    2.24   0 
  11  13  10    3.11    2.51   0 
  12  -2   5   -0.39    1.89   0 
  12  -1   5   -0.47    1.79   0 
  12   3   5   -0.06    1.84   0 
  12   7   6   -1.66    2.58   0 
  13  -3   7    0.94    1.67   0 
  13   1   6    0.46    2.06   0 
  13   2   6   -3.88    2.23   0 
  13   6   7   -2.21    2.37   0 
  13   8   8   -0.07    2.28   0 
  -9  -9  16    4.61    3.17   0 
  -9  -8  15    0.82    2.96   0 
  -9  -7  14    3.51    2.35   0 
  -9  -6  14    0.35    2.67   0 
  -9  -4  13    0.18    1.98   0 
  -8 -12  15    4.12    2.61   0 
  -8 -12  16   -1.11    3.04   0 
  -8 -11  14    3.89    2.46   0 
  -8  -5  10   -3.91    1.93   0 
  -8  -4  10    9.24    1.99   0 
  -8   3  13   -1.58    1.52   0 
  -7 -13  14   -0.02    2.90   0 
  -7 -11  11    3.01    2.42   0 
  -7  -8   9   91.94    2.60   0 
  -7  -5   8   -0.09    2.29   0 
  -7  -2   8   -1.25    1.86   0 
  -7   3  10    3.59    1.41   0 
  -7   4  11    4.12    1.40   0 
  -7   5  12   -0.24    1.33   0 
  -7   7  15   -0.29    1.28   0 
  -7   8  17   -2.24    1.24   0 
  -6 -14  13    0.96    2.81   0 
  -6 -11   9    0.50    2.07   0 
  -6  -8   7  535.29    4.10   0 
  -6  -1   6   18.17    1.58   0 
  -5 -14  11    3.22    2.60   0 
  -5  -9   6   76.70    2.25   0 
  -5  -7   5   48.37    1.94   0 
  -5   1   5  175.70    1.82   0 
  -5   9  12    8.82    0.73   0 
  -4 -15  11   -1.38    2.69   0 
  -4 -12   7    0.12    1.93   0 
  -4  -9   5   11.61    2.05   0 
  -4  -4   3  155.22    1.91   0 
  -4  -2   3  105.22    1.58   0 
  -3 -16  11   -4.93    2.08   0 
  -3 -12   6    3.25    1.80   0 
  -3  -4   2   17.39    1.36   0 
  -3  -3   2   69.10    1.70   0 
  -3  -2   2   69.08    1.64   0 
  -2 -17  12    3.64    2.32   0 
  -2   9   6   10.14    0.71   0 
  -1 -15   8   -2.48    1.53   0 
  -1  -8   2  137.49    1.83   0 
  -1   9   5   19.80    0.88   0 
  -1  10   6   -0.25    0.89   0 
  -1  13  10    1.87    1.04   0 
  -1  15  14   -0.67    1.11   0 
   0 -17  11    2.20    2.25   0 
   0   4   1    1.67    0.71   0 
   1 -16   9    5.91    1.84   0 
   1  15  11    0.69    1.43   0 
   2  12   6  245.24    2.34   0 
   2  16  12   -0.41    1.46   0 
   3   4   0  276.63    2.17   0 
   3   8   2   17.29    1.34   0 
   3  14   8   11.92    1.59   0 
   4   4   0    0.32    1.32   0 
   4  15   9    7.65    1.61   0 
   4  17  13    1.95    1.81   0 
   5 -12   5    0.37    0.73   0 
   5   4   0    1.93    1.72   0 
   5   8   2    0.68    1.53   0 
   5  11   4    2.25    1.92   0 
   6 -14   8    1.66    0.83   0 
   6  -3   0   21.82    1.00   0 
   6   3   0   40.84    1.78   0 
   6   6   1   10.95    1.60   0 
   6   8   2   31.84    1.82   0 
   6  15   9   -1.90    1.83   0 
   7   5   1   10.14    1.65   0 
   7   9   3   -1.19    1.76   0 
   8   3   1    0.56    1.65   0 
   8  11   5    1.41    1.98   0 
   8  13   7   -0.69    2.06   0 
   8  14   8   -3.20    2.44   0 
   8  16  11   -3.81    2.43   0 
   9  -6   3    4.92    1.04   0 
   9   5   2   -6.20    2.21   0 
   9   9   4   18.37    2.18   0 
   9  15  10   29.13    2.91   0 
  10 -10   7   -0.61    0.57   0 
  10  -6   4    1.51    1.10   0 
  10   5   3    4.62    1.82   0 
  10  11   6   -3.40    2.47   0 
  10  12   7    0.59    2.66   0 
  10  13   8    0.52    2.57   0 
  11  -3   4    0.64    1.39   0 
  11   6   4    2.10    2.40   0 
  12  -5   6    1.32    1.36   0 
  12   8   6    3.30    2.67   0 
  12  11   8    1.74    2.71   0 
  13  -1   6    0.17    1.95   0 
  13   0   6   -2.62    1.96   0 
  13   3   6    2.25    1.99   0 
  13   4   6   -1.99    2.21   0 
  -9  -9  17    2.54    3.17   0 
  -9  -7  15    1.62    2.38   0 
  -9  -2  14    1.05    1.88   0 
  -9  -1  15   -2.04    2.19   0 
  -9   0  15    5.32    2.17   0 
  -9   1  16   -0.74    2.10   0 
  -9   2  17    2.56    2.07   0 
  -8 -11  15    3.80    2.64   0 
  -8 -10  14    1.96    2.89   0 
  -8  -8  12    7.22    2.35   0 
  -8  -6  11    4.62    2.16   0 
  -8  -5  11    5.15    2.50   0 
  -8  -2  11    2.94    1.98   0 
  -8   1  12    2.64    1.82   0 
  -8   4  15   -0.39    1.68   0 
  -7 -13  15    0.13    3.00   0 
  -7 -12  13    0.90    2.41   0 
  -7 -11  12   -1.75    2.43   0 
  -7 -10  11   -0.92    2.18   0 
  -7  -9  10   12.14    2.30   0 
  -7  -7   9    0.79    2.01   0 
  -7  -4   8    3.57    1.87   0 
  -7   1   9    8.91    1.61   0 
  -6 -14  14   -3.12    3.06   0 
  -6 -13  12    4.52    2.45   0 
  -6 -12  11    6.33    2.91   0 
  -6 -11  10    0.27    2.48   0 
  -6 -10   9   47.05    2.87   0 
  -6  -7   7  368.58    3.46   0 
  -6  -3   6   -2.30    1.52   0 
  -5 -15  13   -5.22    2.38   0 
  -5 -13  10    1.05    2.13   0 
  -5 -11   8    1.56    1.98   0 
  -5 -10   7   20.13    1.99   0 
  -5  -8   6   24.60    2.30   0 
  -5  -6   5    9.33    1.70   0 
  -4 -16  13   -1.99    2.22   0 
  -4 -14  10    5.79    2.17   0 
  -4 -10   6    1.95    2.28   0 
  -4  -7   4   11.56    1.70   0 
  -3 -16  12    5.30    2.62   0 
  -3 -14   9    5.89    2.25   0 
  -3  -7   3  165.15    2.09   0 
  -2 -16  11   -0.36    2.39   0 
  -2 -10   4    7.45    1.81   0 
  -2   8   5    2.24    0.63   0 
  -2  10   7    6.38    0.74   0 
  -1 -17  12   -2.69    2.48   0 
  -1 -13   6   -0.82    1.78   0 
  -1  11   7   -0.82    0.91   0 
   0 -15   8    0.28    1.80   0 
   0 -10   3   68.63    1.66   0 
   0   9   4   18.21    0.97   0 
   0  14  10    0.83    1.27   0 
   1 -17  11   -0.71    1.91   0 
   1 -15   8    0.16    1.85   0 
   1  -9   2   -0.02    0.92   0 
   1  14   9    0.96    1.44   0 
   1  16  13    1.40    1.38   0 
   2 -15   8   18.56    1.69   0 
   2   6   1    7.37    1.17   0 
   2  13   7    9.39    1.10   0 
   2  15  10   -1.80    1.28   0 
   3 -15   8   -0.83    1.35   0 
   3  -9   2    7.53    0.73   0 
   3  17  13    2.96    1.69   0 
   4  -7   1    3.06    0.35   0 
   4  11   4   19.94    1.70   0 
   4  12   5   65.20    1.99   0 
   4  13   6    6.37    1.84   0 
   5 -15   9   -0.36    1.02   0 
   5  10   3    6.63    1.69   0 
   5  13   6   -1.84    1.67   0 
   5  16  10   -1.93    1.91   0 
   6  10   3   23.09    2.26   0 
   6  11   4    5.57    1.80   0 
   6  12   5    1.06    1.84   0 
   6  17  12    0.45    1.79   0 
   7 -14   9    0.03    0.76   0 
   7  -5   1    8.60    0.84   0 
   7  -1   0    1.34    1.34   0 
   7   2   0    3.67    1.74   0 
   7   6   1   30.32    2.20   0 
   7   8   2    1.25    1.73   0 
   7  11   4    7.80    2.27   0 
   7  13   6    2.31    2.22   0 
   7  16  10    1.01    2.40   0 
   8  -3   1   -2.21    1.13   0 
   8   7   2    2.24    1.76   0 
   8  15   9   19.37    2.33   0 
   9   8   3   -2.69    1.92   0 
   9  11   5   -1.03    2.35   0 
   9  12   6    3.08    2.11   0 
  10  -9   6    1.55    0.70   0 
  10  -4   3    2.41    1.29   0 
  10   1   2    0.22    1.87   0 
  10   6   3    0.78    1.92   0 
  10  10   5    1.15    2.17   0 
  10  14   9    0.13    2.37   0 
  11  -6   5   -1.12    1.16   0 
  11  -4   4   -0.70    1.36   0 
  11   0   3    6.91    1.87   0 
  11   1   3    3.59    1.99   0 
  11   2   3    3.95    1.97   0 
  11   3   3    6.77    2.24   0 
  11   9   5   -2.70    2.45   0 
  12  -3   5    3.56    1.61   0 
  12   2   4    4.10    2.10   0 
  12   7   5    2.99    2.49   0 
  13  -2   6    2.69    1.83   0 
  13   6   6   -0.57    2.59   0 
  13   8   7   10.15    2.32   0 
  -9  -7  16    3.80    2.36   0 
  -9  -6  15    8.13    2.35   0 
  -9  -5  15   -0.84    2.61   0 
  -9  -4  15    1.42    2.66   0 
  -9  -3  15    1.15    2.55   0 
  -9   0  16   -1.24    2.29   0 
  -8 -10  15   -2.98    3.11   0 
  -8  -9  14   -0.77    2.94   0 
  -8  -8  13    0.68    2.96   0 
  -8  -7  12    0.74    2.19   0 
  -8  -6  12    2.35    2.49   0 
  -8  -3  11    2.98    1.82   0 
  -8   2  13    0.52    1.72   0 
  -8   3  14   -0.51    1.78   0 
  -8   5  17    3.84    1.84   0 
  -7 -13  16    5.54    3.09   0 
  -7 -12  14   -2.92    2.45   0 
  -7 -11  13    0.38    2.89   0 
  -7 -10  12    4.78    2.75   0 
  -7  -9  11    3.73    2.46   0 
  -7  -8  10   -0.27    2.12   0 
  -7   6  14   -0.50    1.33   0 
  -7   8  18   -0.87    1.39   0 
  -6 -13  13    1.25    2.88   0 
  -6  -8   8  575.56    4.65   0 
  -6  -6   7    1.26    1.85   0 
  -6   7  12    5.63    1.08   0 
  -5 -14  12    5.29    2.35   0 
  -5  -9   7   68.94    2.65   0 
  -4 -16  14   -3.32    2.26   0 
  -4 -15  12   -1.09    2.22   0 
  -4 -13   9   10.16    2.18   0 
  -4 -12   8    4.34    1.99   0 
  -4  -8   5   12.34    2.13   0 
  -3 -15  11    4.03    2.60   0 
  -3 -13   8   -2.58    2.23   0 
  -3 -12   7    7.30    2.26   0 
  -3 -11   6    1.49    2.16   0 
  -3 -10   5   -1.62    1.72   0 
  -2 -15  10   -2.50    2.12   0 
  -2 -13   7   23.11    1.88   0 
  -2 -12   6    1.70    2.03   0 
  -2 -11   5    6.61    1.63   0 
  -2  -8   3   85.56    1.92   0 
  -2  -6   2  145.36    1.77   0 
  -1 -15   9    2.62    2.02   0 
  -1  -9   3  217.09    2.24   0 
  -1   5   2   21.87    0.65   0 
  -1  12   8   15.27    1.09   0 
   0 -17  12   -0.02    2.23   0 
   0 -16  10    1.33    2.00   0 
   0 -14   7    4.14    1.75   0 
   0 -13   6   11.44    1.71   0 
   0  12   7    0.13    0.98   0 
   0  16  14    0.88    1.38   0 
   1  10   4    0.58    1.01   0 
   2   4   0   45.04    1.33   0 
   2   8   2   17.70    1.05   0 
   2  14   8    0.29    1.30   0 
   3 -16  10   -0.21    1.51   0 
   3   7   1   19.20    1.66   0 
   3  10   3   26.97    1.76   0 
   3  12   5   67.27    1.71   0 
   3  13   6  101.79    2.14   0 
   4 -10   3    2.06    0.67   0 
   4  14   7    5.10    1.49   0 
   4  16  10   -0.94    1.60   0 
   4  17  12   -1.70    1.63   0 
   5   5   0   27.34    1.57   0 
   5   9   2   20.68    1.73   0 
   5  15   8    1.94    1.97   0 
   6   9   2    2.06    2.04   0 
   6  15   8   -0.22    2.14   0 
   7  -2   0   39.77    1.34   0 
   7   3   0   -2.46    1.84   0 
   7  10   3   -0.19    1.76   0 
   8  -6   2    2.02    0.82   0 
   8   5   1   15.61    1.79   0 
   8   8   2    4.34    2.10   0 
   8  11   4    6.53    2.36   0 
   8  12   5    6.34    1.92   0 
   8  13   6    1.60    2.11   0 
   8  14   7   -1.39    2.60   0 
   8  16  10   -4.59    2.09   0 
   9  -8   4    1.93    0.77   0 
   9   0   1    0.16    1.65   0 
   9   1   1    9.69    1.77   0 
   9   2   1    3.93    2.06   0 
   9  10   4    1.97    2.01   0 
   9  15   9    3.52    2.32   0 
  10  -8   5    1.70    0.87   0 
  10  -1   2   10.45    1.60   0 
  10   4   2    2.79    2.15   0 
  10   7   3    1.37    2.00   0 
  10   9   4   22.53    2.34   0 
  10  12   6    7.05    2.67   0 
  10  14   8    3.95    2.66   0 
  11  -1   3    4.08    1.71   0 
  11   4   3    0.90    1.85   0 
  11   5   3    0.12    2.35   0 
  11  12   7    0.22    2.20   0 
  11  13   8   -2.68    2.46   0 
  12  -4   5   -0.60    1.46   0 
  12  -1   4    2.07    1.80   0 
  12   0   4    3.50    1.86   0 
  12   4   4   -3.22    1.86   0 
  12   5   4    1.01    2.25   0 
  12  11   7    1.76    2.75   0 
  12  12   8    3.34    2.65   0 
  13  -3   6   -2.69    1.79   0 
  13   1   5   -3.12    2.22   0 
  13   2   5   -0.71    2.26   0 
  13   3   5   -5.52    2.42   0 
  13   4   5    2.81    2.25   0 
  13   7   6   -2.53    2.56   0 
  13   9   7    2.29    2.83   0 
  -9  -7  17    0.27    2.52   0 
  -9  -6  16    1.57    2.35   0 
  -9  -6  17   -7.23    2.72   0 
  -9  -5  16   -1.94    2.62   0 
  -9  -4  16    1.85    2.69   0 
  -9  -2  16   -0.96    2.53   0 
  -9  -1  16   -5.29    2.19   0 
  -9   0  17    3.14    2.33   0 
  -9   1  18    2.98    2.13   0 
  -8 -11  17    1.02    2.78   0 
  -8 -10  16   33.76    3.44   0 
  -8  -9  15    0.39    2.94   0 
  -8  -5  12    1.77    2.45   0 
  -8  -4  12    3.07    2.27   0 
  -8  -2  12    2.59    2.08   0 
  -8   1  13    2.49    1.93   0 
  -8   4  16   -1.84    1.75   0 
  -7 -12  15    0.28    2.48   0 
  -7 -11  14   -5.29    2.65   0 
  -7  -7  10    6.64    2.16   0 
  -7  -4   9   13.72    2.23   0 
  -7  -3   9    2.92    2.12   0 
  -7  -2   9   18.35    2.19   0 
  -7   3  11    9.34    1.57   0 
  -7   5  13   -1.73    1.44   0 
  -6 -14  16   -0.27    3.38   0 
  -6 -13  14   -6.95    3.00   0 
  -6 -12  12    5.13    2.51   0 
  -6 -10  10    3.88    2.23   0 
  -6  -9   9    0.78    1.94   0 
  -6  -7   8   31.64    2.41   0 
  -6  -5   7   -5.04    1.74   0 
  -6   0   7    0.91    1.39   0 
  -6   4   9    3.34    1.15   0 
  -5 -15  15    1.24    2.60   0 
  -5 -14  13   -0.08    2.40   0 
  -5 -12  10   56.05    2.47   0 
  -5 -11   9   31.12    2.32   0 
  -5 -10   8    9.24    2.01   0 
  -5  -7   6   -0.09    1.73   0 
  -5  -4   5   13.07    1.62   0 
  -5  -3   5   74.27    1.99   0 
  -5  -1   5   48.66    1.60   0 
  -4 -15  13   -0.73    2.61   0 
  -4 -14  11    1.89    2.22   0 
  -4 -13  10    5.76    2.43   0 
  -4  -5   4  254.89    2.58   0 
  -2 -16  12    0.84    2.32   0 
  -2 -14   9   -1.82    2.10   0 
  -2  11   8   20.12    0.87   0 
  -2  13  11   21.37    1.05   0 
  -1 -17  13    5.38    2.06   0 
  -1 -16  11   -0.59    2.18   0 
  -1 -14   8   -2.85    2.02   0 
  -1  -7   2   76.05    1.62   0 
  -1  14  11   -0.87    1.15   0 
   0 -15   9    8.82    1.99   0 
   0  -6   1  201.95    1.55   0 
   0  13   8    2.34    1.24   0 
   1 -17  12    2.18    2.08   0 
   1 -14   7    6.89    1.70   0 
   1 -13   6   35.33    1.79   0 
   1 -10   3    5.48    1.08   0 
   1   9   3    4.64    0.93   0 
   1  16  12    0.57    1.55   0 
   2 -14   7   14.87    1.51   0 
   2  11   4    6.63    1.32   0 
   2  12   5  105.33    1.83   0 
   2  15   9   -1.30    1.50   0 
   2  17  13    5.04    1.72   0 
   3 -14   7    0.98    1.18   0 
   3   5   0  136.24    1.73   0 
   3   9   2   -0.41    1.67   0 
   3  16  10    0.17    1.52   0 
   3  17  12   -0.25    1.56   0 
   4 -12   5   10.01    1.00   0 
   4   1  -1  210.75    1.89   0 
   5  12   4   11.02    2.09   0 
   5  13   5    3.44    2.13   0 
   5  16   9    4.92    2.00   0 
   6 -13   7   -1.02    0.79   0 
   6  13   5   11.14    2.33   0 
   6  16   9    1.64    2.07   0 
   7   4   0   13.27    1.61   0 
   7   7   1   14.08    1.81   0 
   8  -4   1    2.10    1.01   0 
   8   6   1   17.08    1.87   0 
   8  15   8    3.80    2.09   0 
   9  -1   1   -2.79    1.44   0 
   9   7   2    3.20    1.87   0 
   9   9   3   58.11    2.37   0 
   9  12   5   -2.12    2.47   0 
   9  13   6   -1.71    2.16   0 
  10  -5   3    0.73    1.22   0 
  10  -2   2   -0.80    1.45   0 
  10   5   2    1.36    1.88   0 
  10   8   3   -1.24    1.96   0 
  10  10   4    0.75    2.61   0 
  10  11   5   -0.26    2.23   0 
  10  15   9    1.49    2.52   0 
  11  -2   3    2.58    1.49   0 
  12  -6   6    1.29    1.27   0 
  12  -2   4    1.69    1.79   0 
  12   8   5   -1.22    2.22   0 
  12  10   6    3.61    2.35   0 
  13  -1   5    3.20    2.01   0 
  13   0   5    1.42    1.94   0 
  13   5   5   -5.25    2.32   0 
  13   6   5    7.12    2.45   0 
  13   8   6    3.00    2.62   0 
  13  10   7    2.22    2.93   0 
  14   3   6   -4.31    2.28   0 
  14   4   6   -2.57    2.47   0 
  -9  -6  18   -0.93    2.88   0 
  -9  -5  17   -2.71    2.59   0 
  -9  -4  17    3.40    2.69   0 
  -9  -2  17   -0.04    2.57   0 
  -9  -1  17    2.26    2.44   0 
  -9   0  18   -2.47    2.46   0 
  -8 -10  17    0.87    2.82   0 
  -8  -8  15    8.30    2.88   0 
  -8  -6  13    0.14    2.16   0 
  -8  -3  12    2.04    1.92   0 
  -8   2  14   -0.29    1.87   0 
  -8   3  15    3.55    1.77   0 
  -8   5  18   11.17    1.94   0 
  -7 -12  16    1.66    2.64   0 
  -7 -11  15   -1.72    2.79   0 
  -7 -10  13   -3.75    2.33   0 
  -7  -9  12   14.74    2.31   0 
  -7  -8  11    2.52    2.20   0 
  -7  -6  10   -2.27    1.97   0 
  -7   4  12    5.06    1.46   0 
  -6  -8   9  197.07    3.34   0 
  -6  -3   7   -1.96    1.58   0 
  -6  -2   7   -4.68    1.84   0 
  -6  -1   7   -1.23    1.63   0 
  -6   2   8   28.47    1.52   0 
  -6   6  11  137.09    1.58   0 
  -5 -14  14   -1.97    2.79   0 
  -5 -13  12    0.44    2.33   0 
  -5 -12  11    0.68    2.47   0 
  -5  -8   7   11.97    1.88   0 
  -5   4   7    1.28    1.02   0 
  -4 -15  14    1.57    2.68   0 
  -4 -14  12   20.29    2.80   0 
  -4 -11   8   24.58    2.41   0 
  -4 -10   7   -1.69    1.90   0 
  -4  -7   5    2.35    1.69   0 
  -4  -4   4   -4.19    1.68   0 
  -4   1   4   11.80    1.04   0 
  -3 -16  14   -2.80    2.19   0 
  -3 -13   9   -3.46    2.32   0 
  -3  -5   3    4.83    1.40   0 
  -3  13  13    3.20    0.65   0 
  -2 -16  13    0.31    2.34   0 
  -2 -15  11    4.34    2.40   0 
  -2 -13   8    3.08    2.14   0 
  -2  -9   4   29.86    1.65   0 
  -2  -5   2   37.83    1.39   0 
  -2  15  15    1.04    1.01   0 
  -1 -16  12   -1.70    2.24   0 
  -1 -15  10   -0.28    2.08   0 
  -1 -12   6   -2.92    1.92   0 
  -1 -11   5   46.41    2.05   0 
  -1 -10   4   82.92    1.81   0 
  -1   7   3    8.32    0.83   0 
  -1  13   9   -0.25    1.13   0 
   0 -16  11    5.64    2.23   0 
   0  16  13   -1.88    1.42   0 
   1 -12   5   14.40    1.48   0 
   1 -11   4    7.03    1.28   0 
   2 -13   6    1.03    1.41   0 
   2   7   1  110.03    1.65   0 
   2  10   3   -0.11    1.18   0 
   3  15   8    2.66    1.53   0 
   4 -16  11    1.48    1.55   0 
   4 -11   4    0.10    0.75   0 
   4   6   0  159.38    2.01   0 
   4   8   1    0.94    1.52   0 
   4  13   5    1.80    1.86   0 
   4  14   6   11.28    1.78   0 
   4  16   9   -2.77    1.63   0 
   4  17  11   -3.25    1.65   0 
   5 -14   8   -1.38    0.97   0 
   5  -5   0    3.30    0.58   0 
   5   0  -1   48.95    1.41   0 
   5   1  -1   43.00    1.54   0 
   5   2  -1    1.67    1.53   0 
   5  15   7    0.85    1.93   0 
   6   6   0    9.08    2.02   0 
   6   8   1    3.52    1.71   0 
   6  11   3   10.90    1.86   0 
   6  15   7   -0.45    2.26   0 
   6  17  10   -1.89    2.20   0 
   7  -3   0   43.03    1.20   0 
   7  11   3    9.17    2.30   0 
   7  14   6    6.01    1.98   0 
   7  15   7    1.65    2.50   0 
   7  17  10   -0.64    2.42   0 
   8  -8   3    7.15    0.62   0 
   8   0   0   13.71    1.60   0 
   8   1   0   15.16    1.52   0 
   8   2   0    2.47    1.56   0 
   8   9   2   14.11    2.21   0 
   8  12   4    9.65    2.29   0 
   8  13   5    4.05    2.52   0 
   8  14   6   -1.77    2.52   0 
   9  -5   2   12.53    1.11   0 
   9  -2   1    0.46    1.30   0 
   9   5   1   -2.49    1.85   0 
   9   8   2    0.08    1.95   0 
   9  10   3   24.15    2.57   0 
   9  11   4    2.22    2.04   0 
   9  16   9    6.72    2.82   0 
  10   6   2    4.46    1.97   0 
  10   9   3   -2.74    2.42   0 
  10  12   5    5.38    2.50   0 
  10  13   6   -0.65    2.78   0 
  10  14   7   -3.35    2.81   0 
  11  -8   6   -0.87    0.87   0 
  11  -5   4    1.63    1.18   0 
  11  -3   3   -0.28    1.53   0 
  11   1   2    0.38    1.86   0 
  11   2   2   -1.60    2.03   0 
  11   7   3    7.94    1.99   0 
  11   9   4   -0.90    2.15   0 
  11  12   6   -0.82    2.20   0 
  11  13   7    0.71    2.36   0 
  12   2   3   -1.02    1.96   0 
  12   3   3    2.18    2.10   0 
  12   7   4    6.48    2.27   0 
  12   9   5   -0.48    2.25   0 
  12  11   6    3.01    2.82   0 
  13  -2   5    4.89    1.93   0 
  13   7   5   -5.36    2.55   0 
  13   9   6    1.25    2.78   0 
  -9  -5  18   16.48    2.40   0 
  -9  -4  18   -3.89    2.49   0 
  -9  -3  18    4.06    2.62   0 
  -9  -2  18   -0.19    2.72   0 
  -9   0  19    2.04    2.46   0 
  -8  -9  17   -1.14    2.98   0 
  -8  -8  16    1.71    2.84   0 
  -8  -7  15   -2.99    2.68   0 
  -8  -6  14   -4.01    2.72   0 
  -8  -5  13   -0.70    2.13   0 
  -8  -3  13    4.87    2.45   0 
  -8  -2  13    8.90    2.36   0 
  -8  -1  13    3.67    2.09   0 
  -8   1  14    3.13    1.92   0 
  -8   4  17   19.95    2.01   0 
  -7 -10  14    4.40    2.45   0 
  -7  -8  12   -1.58    2.49   0 
  -7  -7  11    9.37    2.20   0 
  -7  -4  10   20.60    2.45   0 
  -7  -1  10   10.43    1.92   0 
  -7   0  10   18.74    1.92   0 
  -7   6  15   -0.59    1.36   0 
  -6 -13  16    2.42    3.03   0 
  -6 -12  14    1.45    2.83   0 
  -6  -9  10   45.74    2.39   0 
  -6   8  14   -0.60    1.04   0 
  -5 -14  15    2.79    2.83   0 
  -5 -13  13    1.01    2.83   0 
  -5 -11  10  132.60    3.04   0 
  -5 -10   9  310.23    3.65   0 
  -5  -9   8  224.33    3.06   0 
  -5  -5   6    5.48    2.05   0 
  -5  10  14    2.91    0.80   0 
  -4 -15  15    6.08    2.87   0 
  -4 -13  11   10.42    2.51   0 
  -4  -8   6   46.01    2.23   0 
  -4   0   4  194.55    1.75   0 
  -3 -16  15    2.05    2.53   0 
  -3 -15  13    4.79    2.74   0 
  -3 -11   7    2.98    1.82   0 
  -3 -10   6    2.55    1.78   0 
  -3  -7   4   15.98    1.58   0 
  -3   2   3   30.34    0.81   0 
  -3  12  11   -0.03    0.61   0 
  -2 -11   6    1.36    1.94   0 
  -2 -10   5    6.72    1.60   0 
  -2  12   9    4.14    0.89   0 
  -1 -14   9    3.42    2.02   0 
   0 -14   8   -2.65    1.49   0 
   0  -9   3  186.32    1.91   0 
   2 -15   9    5.10    1.59   0 
   2 -12   5    3.11    1.17   0 
   2 -11   4   63.60    1.39   0 
   2   5   0   12.46    1.21   0 
   2  16  10    0.81    1.58   0 
   2  17  12    6.38    1.72   0 
   3 -15   9    2.81    1.33   0 
   3   6   0 2887.86    5.81   0 
   3   8   1  116.68    1.99   0 
   3  12   4   12.05    1.65   0 
   3  13   5    2.96    1.54   0 
   3  17  11   -0.71    1.59   0 
   4  -2  -1   63.36    1.01   0 
   4  15   7    2.93    1.72   0 
   5   3  -1  143.50    1.94   0 
   5  10   2    0.41    1.67   0 
   5  17  10   -0.61    1.91   0 
   6 -12   6    2.90    0.75   0 
   6   0  -1   30.14    1.37   0 
   6   1  -1    3.18    1.49   0 
   6   2  -1   17.81    1.65   0 
   6  10   2   34.01    1.97   0 
   6  16   8    3.17    2.26   0 
   7 -13   8    0.34    0.72   0 
   7   6   0   15.65    2.18   0 
   7   8   1    1.11    1.78   0 
   7  16   8   14.61    2.56   0 
   8  -1   0   10.94    1.41   0 
   8   4   0    6.15    1.71   0 
   8  11   3    7.63    1.98   0 
   9  -7   3   -0.91    0.83   0 
   9   6   1    5.96    1.81   0 
   9   9   2   16.54    2.44   0 
   9  12   4    1.14    2.52   0 
   9  15   7    6.21    2.62   0 
  10  -7   4    8.28    0.97   0 
  10   0   1    2.23    1.66   0 
  10   1   1    7.65    1.94   0 
  10   2   1    6.22    1.95   0 
  10   3   1    6.30    2.01   0 
  10   4   1   38.70    2.50   0 
  10   7   2    6.26    2.00   0 
  10  15   8    5.88    2.53   0 
  11   0   2    4.36    1.82   0 
  11   5   2    0.69    2.36   0 
  11   8   3    5.01    2.57   0 
  12  -5   5    0.63    1.37   0 
  12  -3   4   -0.97    1.43   0 
  12   0   3   20.66    2.04   0 
  12   1   3    2.80    1.99   0 
  12   4   3    4.49    1.96   0 
  12   5   3   -2.49    2.29   0 
  12  10   5   -2.63    2.33   0 
  13   1   4   -4.66    2.22   0 
  13   2   4   -2.23    2.31   0 
  13   4   4    0.78    2.40   0 
  13   5   4   -2.04    2.31   0 
  13   8   5    0.25    2.64   0 
  -9  -4  19   -0.73    2.40   0 
  -9  -3  19   -0.87    2.60   0 
  -9  -2  19   -0.75    2.56   0 
  -9  -1  19   -3.58    2.16   0 
  -8  -8  17    5.74    3.09   0 
  -8  -7  16    3.23    2.76   0 
  -8  -6  15    0.34    2.84   0 
  -8  -5  14    2.08    2.15   0 
  -8  -4  14    0.08    2.50   0 
  -8  -1  14   -0.21    1.97   0 
  -8   2  15    2.14    1.85   0 
  -8   3  16    3.95    1.89   0 
  -7 -10  15    7.29    2.54   0 
  -7  -8  13    3.62    2.62   0 
  -7  -7  12    2.17    2.56   0 
  -7  -6  11    5.02    2.04   0 
  -7  -3  10    1.31    1.85   0 
  -7  -2  10   13.02    1.86   0 
  -7   5  14    0.87    1.44   0 
  -7   7  17   -1.97    1.37   0 
  -6 -12  15    0.67    2.80   0 
  -6 -11  13    2.08    2.37   0 
  -6 -10  12   -0.82    2.56   0 
  -6  -8  10   18.10    2.53   0 
  -6  -5   8   18.29    1.89   0 
  -6  -4   8   15.31    2.21   0 
  -6   1   8    1.13    1.43   0 
  -6   3   9    1.82    1.35   0 
  -5 -13  14   -0.89    2.92   0 
  -5 -12  12    7.38    2.38   0 
  -5 -11  11    4.02    2.58   0 
  -5  -7   7   -1.40    1.79   0 
  -5  -4   6    8.19    2.00   0 
  -5   1   6    2.70    1.19   0 
  -4 -15  16    5.63    3.05   0 
  -4 -14  13   -2.40    2.35   0 
  -4 -12  10   -3.31    2.12   0 
  -4 -11   9    2.76    2.42   0 
  -4 -10   8   59.65    2.67   0 
  -4  -9   7    2.03    2.11   0 
  -4  -6   5    3.19    1.69   0 
  -4  -1   4   39.24    1.53   0 
  -3  -4   3    0.04    1.31   0 
  -2 -15  12    4.24    2.37   0 
  -2  -4   2  390.76    2.14   0 
  -1 -16  13    4.22    2.62   0 
  -1  -3   1  112.86    1.44   0 
   0 -16  12   -1.75    2.19   0 
   0 -15  10   -0.37    1.94   0 
   0 -13   7    1.64    1.47   0 
   0 -12   6   12.08    1.76   0 
   0 -11   5  143.97    2.14   0 
   0 -10   4  271.13    2.41   0 
   0   5   1    5.17    0.72   0 
   0  10   4    1.19    1.02   0 
   0  11   5   -1.40    1.14   0 
   0  12   6   15.02    1.27   0 
   1 -14   8    7.08    1.73   0 
   1  -8   2   49.15    1.07   0 
   1   4   0  655.82    2.24   0 
   1  17  13    0.24    1.57   0 
   2 -14   8   11.37    1.76   0 
   2  15   8    3.93    1.55   0 
   3  -2  -1   60.22    0.89   0 
   3   3  -1   12.89    1.58   0 
   3  10   2    0.35    1.66   0 
   3  14   6   31.40    1.73   0 
   3  16   9   -2.84    1.48   0 
   4   7   0   29.06    1.91   0 
   4   9   1   20.17    1.81   0 
   4  16   8   -0.37    1.56   0 
   4  17  10   -0.80    1.76   0 
   5  -2  -1    5.04    0.96   0 
   5   7   0    7.92    1.64   0 
   5   9   1   29.12    1.80   0 
   5  13   4   -3.22    2.09   0 
   6 -14   9    1.30    1.00   0 
   6 -11   5    1.36    0.64   0 
   6  -1  -1    4.41    1.08   0 
   6   3  -1    1.35    1.53   0 
   6   7   0   11.23    1.71   0 
   6   9   1   15.33    1.83   0 
   6  14   5    2.63    2.20   0 
   6  17   9    1.21    2.24   0 
   7   9   1    4.25    2.21   0 
   7  12   3    9.65    2.26   0 
   7  14   5   -0.22    2.25   0 
   8  -2   0    9.87    1.19   0 
   8   5   0    1.25    1.78   0 
   8   8   1   -0.96    1.76   0 
   8  10   2  126.55    2.74   0 
   9   1   0   23.51    1.97   0 
  10   8   2   -2.08    1.99   0 
  10  13   5   -3.99    2.57   0 
  10  14   6    5.13    2.85   0 
  10  15   7    2.51    2.82   0 
  11  -7   5    0.91    0.97   0 
  11  -4   3   -0.16    1.31   0 
  11   6   2   -1.45    1.99   0 
  11  12   5    1.10    2.18   0 
  11  13   6    1.39    2.34   0 
  11  14   7   -0.06    2.43   0 
  12  -1   3    8.59    1.84   0 
  12   6   3   -3.81    2.05   0 
  12   9   4    3.01    2.28   0 
  12  11   5    0.59    2.61   0 
  12  12   6   -2.71    2.36   0 
  13  -3   5    0.42    1.81   0 
  13   0   4    4.00    2.12   0 
  13   6   4    2.05    2.18   0 
  13   9   5   -4.55    2.68   0 
  14   3   5   -0.41    2.35   0 
  14   4   5    2.18    2.46   0 
  14   5   5   -2.02    2.63   0 
  -8  -8  18    0.67    2.63   0 
  -8  -7  17    5.24    3.02   0 
  -8  -6  16   -0.19    2.92   0 
  -8  -5  15   -0.35    2.22   0 
  -8  -4  15   -2.85    2.37   0 
  -8  -3  14   -0.42    1.98   0 
  -8  -2  14    1.36    1.80   0 
  -8   0  15   -0.03    1.96   0 
  -8   3  17   -0.69    1.94   0 
  -8   4  19   14.52    2.31   0 
  -7 -10  16   -1.91    2.45   0 
  -7  -9  15    6.39    2.87   0 
  -7  -6  12    3.26    2.53   0 
  -7  -5  11   13.46    2.11   0 
  -7  -4  11   -0.17    2.33   0 
  -7   1  11    6.89    1.65   0 
  -6 -11  14    9.16    2.41   0 
  -6  -6   9   24.51    2.07   0 
  -6  -2   8    7.33    1.92   0 
  -6  -1   8    1.24    1.74   0 
  -6   0   8    1.18    1.61   0 
  -6   7  13    3.21    1.18   0 
  -5 -14  17   -0.07    2.74   0 
  -5 -13  15    7.26    2.97   0 
  -5 -10  10    8.49    2.12   0 
  -5  -3   6    0.96    1.59   0 
  -5   0   6    8.36    1.38   0 
  -5   5   8   32.46    1.03   0 
  -4 -14  14    0.68    2.30   0 
  -4 -13  12   12.74    2.37   0 
  -4 -12  11  155.45    3.38   0 
  -4  -7   6    2.35    2.05   0 
  -4  -5   5   79.57    2.12   0 
  -4   3   5   14.91    0.90   0 
  -4   5   6   60.87    0.89   0 
  -3 -15  14   -2.38    2.25   0 
  -3 -14  12    6.56    2.17   0 
  -3 -12   9   19.34    2.19   0 
  -3 -11   8   24.32    2.40   0 
  -3  -9   6    7.89    2.08   0 
  -3  -6   4   41.50    1.69   0 
  -3  -3   3    3.89    1.34   0 
  -2 -16  15   -2.26    2.48   0 
  -2 -15  13    4.93    2.42   0 
  -2 -14  11    7.00    2.33   0 
  -2 -13   9    3.52    1.77   0 
  -2 -12   8    2.30    2.26   0 
  -2  -8   4    2.54    1.42   0 
  -1 -16  14    6.87    2.48   0 
  -1  11   6    6.22    1.04   0 
  -1  14  10    0.56    1.17   0 
  -1  15  12   -0.49    1.15   0 
   0 -16  13   -2.27    2.24   0 
   0 -14   9    6.79    1.93   0 
   0  -7   2  133.11    1.55   0 
   0  16  12    0.19    1.43   0 
   1 -16  12    0.48    2.02   0 
   1 -13   7    0.22    1.65   0 
   1  10   3    9.76    1.09   0 
   1  11   4    9.95    1.13   0 
   2 -15  10    1.51    1.94   0 
   2   0  -1 1239.63    2.29   0 
   2   8   1   19.70    1.32   0 
   3 -14   8    0.58    1.22   0 
   3  15   7    0.57    1.49   0 
   3  17  10   -4.12    1.59   0 
   4 -15  10    1.27    1.37   0 
   4  12   3    0.31    1.99   0 
   4  13   4    3.11    1.95   0 
   4  14   5    2.42    1.67   0 
   5 -13   7    5.91    0.99   0 
   5   5  -1   -0.63    1.77   0 
   5  15   6    1.88    2.00   0 
   6 -10   4    1.33    0.54   0 
   6   4  -1    2.00    1.57   0 
   6  16   7    0.48    2.27   0 
   7  -6   1   10.13    0.71   0 
   7  -4   0    6.53    0.94   0 
   7   0  -1    0.56    1.31   0 
   7   1  -1   19.66    1.36   0 
   7   2  -1   53.36    1.75   0 
   7   3  -1   39.60    1.69   0 
   7  11   2    1.48    2.23   0 
   7  16   7    3.51    2.37   0 
   8  -5   1    2.43    0.91   0 
   8   6   0   -0.23    1.82   0 
   8   9   1    3.07    2.24   0 
   8  12   3    6.73    1.99   0 
   8  13   4   -0.82    2.08   0 
   8  14   5    2.36    2.24   0 
   8  15   6    3.29    2.07   0 
   8  16   7   -0.17    2.52   0 
   9   0   0    0.90    1.65   0 
   9   4   0    1.69    1.87   0 
   9   8   1   11.22    2.07   0 
   9  10   2    3.63    2.06   0 
   9  13   4    5.57    2.54   0 
   9  14   5   -1.04    2.70   0 
   9  15   6    2.17    2.55   0 
  10  -6   3    5.93    1.08   0 
  10   6   1    2.60    1.95   0 
  10   9   2    3.65    2.02   0 
  10  11   3    2.47    2.44   0 
  10  12   4    0.08    2.22   0 
  11  -6   4   -0.23    1.05   0 
  11  -2   2    2.34    1.50   0 
  11  11   4   -1.05    2.25   0 
  12  -4   4   -0.59    1.51   0 
  12   3   2   -2.44    2.08   0 
  13  10   5   -0.27    2.82   0 
  -8  -8  19    6.12    2.74   0 
  -8  -6  17    0.40    2.72   0 
  -8  -5  16   -0.61    2.32   0 
  -8  -4  16    4.34    2.52   0 
  -8  -1  15   -0.13    2.07   0 
  -8   1  16    1.54    2.13   0 
  -8   2  17    1.71    2.11   0 
  -8   3  18   -0.05    1.94   0 
  -7 -10  17   -0.66    2.60   0 
  -7  -9  16    7.16    3.08   0 
  -7  -7  13    1.17    2.12   0 
  -7  -5  12    4.89    2.47   0 
  -7  -3  11    9.24    1.95   0 
  -7  -2  11   46.92    2.09   0 
  -7  -1  11    9.03    2.01   0 
  -7   2  12    4.03    1.64   0 
  -7   5  15    0.26    1.75   0 
  -7   6  16   -0.97    1.40   0 
  -6 -11  15    7.75    2.44   0 
  -6 -10  13    0.40    2.19   0 
  -6  -8  11    0.49    2.07   0 
  -6  -5   9   -0.56    1.85   0 
  -6   2   9   -2.19    1.35   0 
  -6   5  11   28.63    1.38   0 
  -6   6  12    2.18    1.16   0 
  -5 -13  16    2.35    2.99   0 
  -5 -12  14    2.07    3.02   0 
  -5 -10  11   22.66    2.62   0 
  -5  -7   8   83.43    2.29   0 
  -5  -5   7   12.74    2.11   0 
  -5  -2   6    1.56    1.35   0 
  -5  -1   6   54.81    1.50   0 
  -5   3   7    6.25    1.13   0 
  -5   6   9   -0.80    0.92   0 
  -5   7  10    1.32    0.90   0 
  -4 -14  15    3.63    2.37   0 
  -4 -13  13    5.01    2.28   0 
  -4 -11  10   85.36    2.86   0 
  -4  -8   7   10.11    2.22   0 
  -3 -14  13   16.52    2.70   0 
  -3 -13  11   -3.00    2.15   0 
  -3  -2   3   13.00    1.26   0 
  -3   1   3   71.76    1.08   0 
  -3   6   5    3.67    0.42   0 
  -2 -11   7    2.10    1.71   0 
  -2 -10   6    1.74    1.98   0 
  -2  -3   2  342.76    1.98   0 
  -2   2   2    1.08    0.60   0 
  -1 -15  12    8.06    2.30   0 
  -1 -11   6   27.17    1.68   0 
  -1 -10   5   -1.17    1.46   0 
  -1   9   4   72.50    1.15   0 
  -1  12   7    5.21    1.05   0 
  -1  16  14   -1.31    1.11   0 
   0 -15  11    1.91    1.99   0 
   0   9   3    2.19    1.00   0 
   0  13   7   -1.78    1.19   0 
   0  15  10   -0.54    1.26   0 
   1 -14   9    4.17    1.98   0 
   1  -9   3   61.97    1.34   0 
   1   7   1   81.67    1.28   0 
   1  14   7    0.43    1.47   0 
   2 -13   7   30.75    1.75   0 
   2   2  -1    0.43    1.19   0 
   2  11   3    3.19    1.33   0 
   2  13   5  289.49    2.66   0 
   2  14   6    1.50    1.37   0 
   2  16   9   -1.33    1.47   0 
   2  17  11    0.51    1.53   0 
   3 -16  12    2.00    1.78   0 
   3 -13   7    2.11    1.26   0 
   3   4  -1   68.44    1.51   0 
   3   9   1   -0.77    1.42   0 
   3  16   8   -1.91    1.50   0 
   4   5  -1   42.39    1.64   0 
   4  11   2    4.78    1.96   0 
   4  15   6    8.51    1.81   0 
   4  17   9    1.63    1.80   0 
   5   8   0   -2.13    1.66   0 
   5  16   7   -1.75    1.87   0 
   6  10   1   36.79    2.01   0 
   7  -1  -1   26.86    1.29   0 
   7   4  -1    1.25    1.58   0 
   7   8   0    0.32    1.78   0 
   7  17   8    6.26    2.49   0 
   8  -3   0   17.45    1.25   0 
   8   2  -1   10.70    1.82   0 
   8   3  -1   37.14    2.15   0 
   8   7   0    2.55    1.81   0 
   8  11   2  223.70    3.28   0 
   9  -4   1    3.08    1.11   0 
   9  -1   0   15.90    1.54   0 
   9   9   1   -2.07    2.37   0 
   9  12   3   -1.72    2.21   0 
  10  -2   1    0.37    1.40   0 
  10  13   4   -3.00    2.64   0 
  10  15   6    2.76    2.88   0 
  11   1   1   14.42    2.09   0 
  11   3   1   19.47    1.99   0 
  11   4   1    5.00    2.27   0 
  11   5   1    7.38    2.42   0 
  11   8   2    0.13    2.27   0 
  11  10   3   11.07    2.41   0 
  11  12   4   -0.42    2.51   0 
  11  14   6    5.82    2.58   0 
  12  -6   5    1.81    1.19   0 
  12   1   2    9.18    2.09   0 
  12   4   2   -1.59    1.88   0 
  12   5   2    2.35    2.04   0 
  12   6   2    4.67    2.57   0 
  12   9   3   -2.14    2.74   0 
  13  -2   4   -0.57    1.69   0 
  13   2   3   -1.28    2.23   0 
  13   3   3   -3.24    2.03   0 
  13   4   3    0.84    2.03   0 
  13   5   3    1.70    2.38   0 
  13   6   3   -2.17    2.37   0 
  14   3   4   -1.39    2.34   0 
  -8  -7  19   -3.74    2.51   0 
  -8  -6  18   -0.12    2.35   0 
  -8  -6  19    4.27    2.92   0 
  -8  -4  17   -1.87    2.58   0 
  -8  -2  16    3.55    2.38   0 
  -8   1  17    1.98    2.21   0 
  -8   2  18    2.15    2.22   0 
  -8   3  19   -5.59    2.09   0 
  -7 -10  19    0.05    2.76   0 
  -7  -8  15   -2.08    2.50   0 
  -7  -7  14    4.85    2.17   0 
  -7   0  12   20.17    1.96   0 
  -7   3  13    2.29    1.59   0 
  -7   4  14    1.42    1.70   0 
  -6 -12  18    6.00    2.89   0 
  -6 -10  14   -3.69    2.33   0 
  -6  -8  12   -0.55    2.49   0 
  -6  -7  11    0.05    2.45   0 
  -6  -6  10   16.22    2.06   0 
  -6  -4   9   27.41    1.96   0 
  -6  -3   9    2.88    2.08   0 
  -6   1   9   -0.17    1.61   0 
  -5 -12  15    1.64    2.93   0 
  -5 -11  13   -0.21    2.83   0 
  -5  11  17    4.55    0.99   0 
  -4 -12  12    6.36    2.18   0 
  -4  -9   8   17.55    1.94   0 
  -3 -15  16   -2.66    2.37   0 
  -3 -15  17   -1.14    2.82   0 
  -3 -14  14    6.11    2.80   0 
  -3 -13  12   75.40    3.15   0 
  -3 -11   9  125.35    2.91   0 
  -3  -7   5    1.27    1.63   0 
  -3  -5   4    7.18    1.56   0 
  -3   0   3   20.89    0.99   0 
  -2 -14  12    2.41    2.28   0 
  -2 -13  10   -0.77    1.93   0 
  -2  -7   4   34.26    1.83   0 
  -2  -2   2  479.84    2.23   0 
  -2  13  10    3.14    0.85   0 
  -2  15  14    0.81    0.89   0 
  -1 -13   9    6.28    1.95   0 
   0 -16  14   -2.50    2.36   0 
   0 -12   7   11.10    1.77   0 
   0  14   8    4.08    1.24   0 
   1 -15  11   -2.12    1.98   0 
   1 -11   5   95.77    1.85   0 
   1  16  10    1.54    1.44   0 
   1  17  12    1.23    1.48   0 
   2 -16  13   -0.33    2.07   0 
   2 -12   6    3.63    1.47   0 
   2  -1  -1  430.11    1.31   0 
   2  10   2    1.61    1.23   0 
   2  15   7    6.09    1.49   0 
   3  13   4    0.62    1.52   0 
   3  14   5   35.25    1.74   0 
   4  -3  -1   16.23    0.71   0 
   4   6  -1    3.81    1.78   0 
   4  16   7    2.39    1.70   0 
   5 -12   6    1.66    0.90   0 
   5   6  -1   51.20    1.86   0 
   5  13   3   -1.14    2.19   0 
   5  14   4    8.81    2.17   0 
   5  15   5   -0.45    1.95   0 
   6  -5   0    3.46    0.65   0 
   6   6  -1    4.63    1.67   0 
   6   9   0   -0.71    2.06   0 
   6  12   2    5.39    2.24   0 
   6  13   3    2.37    1.83   0 
   6  15   5    2.21    1.80   0 
   6  16   6   -1.10    2.19   0 
   7 -12   7    1.00    0.74   0 
   7  13   3   10.59    2.13   0 
   7  14   4   -0.99    1.94   0 
   7  15   5   -0.87    1.99   0 
   7  16   6    0.84    2.53   0 
   8  -7   2   -0.03    0.65   0 
   8   0  -1   10.36    1.64   0 
   8   1  -1   15.80    1.54   0 
   8   4  -1   -3.42    1.73   0 
   8   5  -1   14.65    2.18   0 
   8   8   0    9.14    1.91   0 
   8  10   1    1.29    2.04   0 
   8  13   3    1.97    2.27   0 
   8  14   4    1.60    2.16   0 
   8  15   5    2.58    2.14   0 
   8  16   6    6.69    2.55   0 
   9  -6   2    2.14    0.91   0 
   9  -2   0    6.38    1.53   0 
   9  11   2   -0.27    2.06   0 
   9  14   4    2.94    2.60   0 
  10   1   0   12.27    1.98   0 
  10   2   0   19.31    1.83   0 
  10  12   3    3.39    2.23   0 
  11  -3   2   -0.35    1.45   0 
  11   6   1    3.19    2.15   0 
  11   7   1    0.48    2.42   0 
  11   9   2    5.10    2.23   0 
  11  11   3   -2.21    2.25   0 
  12  -3   3   -0.15    1.53   0 
  12   0   2    4.82    1.80   0 
  12  13   5    2.91    2.82   0 
  13   7   3   -1.59    2.10   0 
  13  10   4    2.70    3.04   0 
  14   1   4    4.25    2.31   0 
  -8  -6  20   -3.03    2.56   0 
  -8  -5  18    2.29    2.38   0 
  -8  -5  19   -0.93    2.81   0 
  -8  -4  18   10.47    2.94   0 
  -8  -3  17    0.02    2.27   0 
  -8  -2  17    0.17    2.47   0 
  -8  -1  17    1.19    2.33   0 
  -8   0  17    4.42    2.10   0 
  -8   1  18   -0.28    2.32   0 
  -8   2  19    2.93    2.20   0 
  -7  -9  18    6.78    2.69   0 
  -7  -9  19    4.34    3.31   0 
  -7  -8  16    4.06    2.53   0 
  -7  -8  17    3.55    2.91   0 
  -7  -6  14    7.17    2.16   0 
  -7  -4  13    9.38    2.57   0 
  -7  -2  12    9.54    1.87   0 
  -7  -1  12    6.49    2.02   0 
  -7   2  13    1.47    1.78   0 
  -6 -11  17    2.45    2.53   0 
  -6 -10  15    1.50    2.52   0 
  -6  -9  14    1.08    2.80   0 
  -6  -5  10   22.69    1.99   0 
  -6  -2   9   44.53    2.10   0 
  -6   0   9    5.07    1.77   0 
  -6   3  10   15.19    1.52   0 
  -5 -13  18   -2.50    2.76   0 
  -5  -9  11   38.97    2.72   0 
  -5  -8  10   66.60    2.64   0 
  -5  -6   8   -0.81    1.81   0 
  -5  -3   7    0.88    1.81   0 
  -5   2   7   20.62    1.26   0 
  -4 -14  17   -1.60    2.58   0 
  -4 -13  15   -5.82    2.74   0 
  -4 -12  13    6.77    2.78   0 
  -4 -11  11   67.11    2.57   0 
  -4  -7   7    7.91    2.11   0 
  -4  -3   5    2.41    1.36   0 
  -3 -14  15   -1.40    2.71   0 
  -3 -12  11   57.45    2.78   0 
  -3 -10   8    3.06    1.81   0 
  -3  -8   6    3.59    1.64   0 
  -3   4   4    1.36    0.60   0 
  -2 -15  15   -2.59    2.20   0 
  -2 -13  11   -0.40    2.24   0 
  -2 -12   9    3.30    1.82   0 
  -2 -11   8    4.59    2.09   0 
  -2  -5   3   25.06    1.39   0 
  -1 -12   8   -5.24    2.08   0 
  -1  -5   2   63.83    1.34   0 
  -1   6   2   21.96    0.78   0 
   0  -9   4   94.13    1.74   0 
   1 -16  14    3.31    2.25   0 
   1 -13   8   -2.75    1.76   0 
   1  15   8    0.16    1.23   0 
   2 -15  11    3.74    1.92   0 
   2 -14   9    0.03    1.62   0 
   2 -11   5   -0.75    1.34   0 
   2   7   0   54.21    1.59   0 
   2  17  10    0.18    1.61   0 
   3 -15  11    5.88    1.82   0 
   3 -14   9   -3.05    1.60   0 
   3 -12   6    4.68    1.23   0 
   3   8   0   67.79    1.88   0 
   3  11   2   11.49    1.41   0 
   3  17   9    2.00    1.58   0 
   4 -15  11    4.17    1.48   0 
   4 -14   9   -3.12    1.28   0 
   4  13   3    3.34    1.99   0 
   4  14   4    1.09    1.74   0 
   4  17   8    7.73    1.90   0 
   4  18  10    3.03    1.68   0 
   5   9   0   21.41    1.79   0 
   5  12   2   -3.65    1.77   0 
   5  16   6    0.43    1.96   0 
   5  18   9    3.50    1.91   0 
   6 -13   8   -1.63    0.94   0 
   6   7  -1    4.50    1.75   0 
   6  17   7   24.82    2.53   0 
   7   7  -1   12.87    2.27   0 
   7  17   7    6.09    2.38   0 
   8  -1  -1    1.61    1.51   0 
   9   2  -1   22.12    2.07   0 
   9   3  -1   -3.43    2.21   0 
   9   4  -1    4.88    2.22   0 
   9  10   1    5.52    2.06   0 
   9  13   3   -0.08    2.24   0 
  10  -5   2    0.83    1.15   0 
  10  -3   1    2.02    1.20   0 
  10   6   0    1.38    1.95   0 
  10   9   1    2.93    2.09   0 
  10  14   4   -2.74    2.61   0 
  11   8   1    0.88    2.70   0 
  11  10   2    1.98    2.37   0 
  11  12   3    3.15    2.58   0 
  11  13   4   -1.04    2.39   0 
  12  -5   4    0.50    1.26   0 
  12  -1   2    1.72    1.83   0 
  12   8   2   -1.58    2.18   0 
  13  -3   4   -2.76    1.62   0 
  13   4   2    8.15    2.32   0 
  13   9   3   -0.44    2.79   0 
  -8  -5  20    0.67    2.47   0 
  -8  -4  19    3.29    2.29   0 
  -8  -1  18    5.09    2.34   0 
  -8   0  18    0.98    2.20   0 
  -8   0  19    2.44    2.30   0 
  -8   1  19   -5.09    2.46   0 
  -8   1  20    2.00    2.61   0 
  -8   2  20    2.11    2.32   0 
  -7  -8  18   -5.70    3.06   0 
  -7  -7  16    0.79    2.40   0 
  -7  -5  14    1.83    2.13   0 
  -7  -3  13    6.39    2.33   0 
  -7   0  13    5.87    2.03   0 
  -7   1  13   -0.26    1.84   0 
  -7   3  14   -0.77    1.73   0 
  -7   6  18    0.07    1.78   0 
  -6 -10  16    0.74    2.50   0 
  -6 -10  17   -3.02    2.79   0 
  -6  -9  15    3.13    2.78   0 
  -6  -7  12    9.62    2.08   0 
  -6  -6  11   87.40    2.54   0 
  -6   2  10    6.72    1.69   0 
  -6   7  14    4.09    1.34   0 
  -6   9  18   -2.14    1.39   0 
  -5 -12  17    2.18    2.80   0 
  -5 -10  13    0.52    2.63   0 
  -5  -5   8    1.90    1.75   0 
  -5  -2   7   34.81    1.79   0 
  -5   1   7   27.19    1.33   0 
  -5   4   8   74.97    1.31   0 
  -5   9  13    3.42    0.93   0 
  -4 -13  16   -2.14    2.69   0 
  -4 -12  14    2.85    2.75   0 
  -4  -8   8    7.14    1.86   0 
  -4  -2   5   29.93    1.53   0 
  -4   6   7    0.33    0.72   0 
  -3 -14  16   -0.46    2.81   0 
  -3 -13  13    4.09    2.22   0 
  -2 -15  16    4.21    2.22   0 
  -2 -10   7   34.98    1.93   0 
  -2  -9   6    5.29    1.83   0 
  -2  -8   5   -0.17    1.52   0 
  -2  10   6    2.03    0.72   0 
  -2  11   7   14.17    0.83   0 
  -1 -15  14   18.39    2.36   0 
  -1 -14  12    5.32    2.34   0 
  -1 -13  10    4.20    2.16   0 
  -1 -11   7    7.76    1.73   0 
  -1 -10   6   30.47    1.97   0 
  -1  -8   4   66.15    1.49   0 
  -1   8   3   23.18    0.98   0 
  -1  15  11    1.98    1.20   0 
   0 -15  13   -0.38    2.34   0 
   0 -14  11    2.70    1.94   0 
   0 -10   5   14.19    1.63   0 
   0   2   0    0.51    0.55   0 
   0   6   1   11.89    0.79   0 
   0  15   9    1.84    1.30   0 
   0  16  11    1.22    1.33   0 
   1 -14  10   -2.55    1.85   0 
   1   8   1   29.43    1.10   0 
   1  12   4    0.88    1.17   0 
   1  13   5  129.67    1.98   0 
   2 -10   4   -2.50    1.12   0 
   2   4  -1   56.24    1.39   0 
   2   9   1   26.58    1.20   0 
   2  13   4   11.80    1.40   0 
   2  16   8    2.03    1.39   0 
   3  -8   2    4.82    0.68   0 
   3   6  -1   15.19    1.71   0 
   3  10   1   19.10    1.53   0 
   4   7  -1   11.53    1.99   0 
   4  12   2   11.24    1.73   0 
   5 -11   5    0.09    0.80   0 
   5   1  -2   25.08    1.52   0 
   5   2  -2    4.50    1.69   0 
   5  11   1   19.88    1.85   0 
   5  17   7   -1.63    2.02   0 
   6  -3  -1   42.20    1.07   0 
   6   1  -2   -2.63    1.49   0 
   6   3  -2   -1.47    1.72   0 
   6  10   0   21.25    2.32   0 
   6  15   4    2.04    2.21   0 
   6  18   8   -3.38    2.08   0 
   7  13   2    3.86    2.33   0 
   7  16   5   -0.68    2.45   0 
   8   7  -1   40.43    2.40   0 
   8  11   1   24.49    2.20   0 
   8  15   4   -6.74    2.50   0 
   9   1  -1    5.66    1.90   0 
   9   6  -1    0.74    2.28   0 
   9   9   0    6.79    2.33   0 
   9  11   1    2.42    2.50   0 
  10  -1   0    8.84    1.58   0 
  10   8   0    2.24    2.31   0 
  10  10   1    1.63    2.27   0 
  10  13   3    0.35    2.41   0 
  11   2   0   -0.04    1.95   0 
  11   5   0   15.37    2.49   0 
  11   9   1    4.14    2.86   0 
  12  -4   3    4.74    1.51   0 
  12  -2   2   10.24    1.74   0 
  12   1   1   20.04    2.11   0 
  12   2   1    0.68    1.95   0 
  12   3   1    2.84    1.96   0 
  12   5   1    2.67    2.00   0 
  12   6   1   -5.97    2.40   0 
  12   9   2   -4.02    2.23   0 
  12  13   4   -0.50    2.75   0 
  13   1   2    2.25    2.06   0 
  13   2   2    4.24    2.28   0 
  13   3   2   17.88    2.21   0 
  13   6   2    2.91    2.14   0 
  13   7   2    3.09    2.53   0 
  13  10   3    1.37    2.81   0 
  14   2   3    3.89    2.43   0 
  -8  -3  20    2.94    2.31   0 
  -8  -2  20   -0.50    2.78   0 
  -8   0  20    3.87    2.66   0 
  -7  -8  19    0.72    2.59   0 
  -7  -8  20   -5.29    3.14   0 
  -7  -7  17   -3.70    2.38   0 
  -7  -7  18    2.61    3.00   0 
  -7  -6  16    9.87    2.51   0 
  -7  -5  15   -2.16    2.59   0 
  -7  -4  14   15.09    2.30   0 
  -7  -3  14   14.81    2.57   0 
  -7   2  14   -0.46    1.85   0 
  -7   3  15    0.97    1.97   0 
  -7   4  16   10.13    1.94   0 
  -7   5  17    6.54    1.90   0 
  -7   6  19    0.29    1.88   0 
  -6  -6  12    2.03    2.48   0 
  -6  -5  11   -2.16    1.96   0 
  -6   1  10   -0.63    1.68   0 
  -6   5  12   -0.25    1.32   0 
  -6   8  16    3.94    1.34   0 
  -5 -12  18    0.23    2.67   0 
  -5 -12  19   -5.50    3.40   0 
  -5 -11  16    2.49    3.09   0 
  -5  -9  12   13.81    2.25   0 
  -5  -8  11   16.10    2.52   0 
  -5  -7  10   14.99    2.41   0 
  -5  -6   9   22.56    1.93   0 
  -5  -4   8   24.23    2.12   0 
  -5  -1   7    3.27    1.33   0 
  -5   0   7   92.56    1.79   0 
  -5  10  15   -1.71    0.97   0 
  -4 -13  17   -3.22    2.58   0 
  -4 -10  11   13.05    2.47   0 
  -4  -6   7    3.31    2.05   0 
  -4  -1   5   31.21    1.29   0 
  -3 -10   9   21.22    2.41   0 
  -3  -7   6    1.58    1.92   0 
  -2 -15  17   -3.81    2.37   0 
  -2 -14  14    9.91    2.24   0 
  -2 -13  12   29.69    2.62   0 
  -2 -12  10    3.94    1.95   0 
  -2   0   2   13.85    1.07   0 
  -2   1   2    3.72    0.75   0 
  -2   9   5   -0.43    0.70   0 
  -1 -15  15    1.05    2.44   0 
   0  -6   2   44.93    1.27   0 
   0  -4   1  342.77    1.59   0 
   0  11   4    4.68    1.15   0 
   0  12   5   21.44    1.26   0 
   0  13   6   -1.27    1.22   0 
   1 -12   7   12.93    1.67   0 
   1  -7   2   24.65    0.97   0 
   1  11   3    2.60    1.11   0 
   1  14   6   -1.50    1.27   0 
   1  16   9    2.13    1.34   0 
   2 -15  12    3.90    1.99   0 
   2 -14  10   -0.14    1.70   0 
   2  11   2    1.29    1.38   0 
   2  12   3   21.05    1.25   0 
   2  14   5   94.80    1.97   0 
   2  15   6    1.37    1.44   0 
   3 -13   8    4.56    1.45   0 
   3  18  10    1.30    1.67   0 
   4  -8   2   -0.39    0.59   0 
   4   1  -2   -0.34    1.44   0 
   4   2  -2   50.45    1.46   0 
   4  11   1    3.10    1.70   0 
   4  18   9   -0.80    1.64   0 
   5 -10   4    5.77    0.74   0 
   5   0  -2   50.69    1.42   0 
   5   4  -2    3.33    1.42   0 
   5  13   2    5.93    2.24   0 
   6   0  -2    2.91    1.26   0 
   6   4  -2    2.29    1.66   0 
   6   8  -1    9.19    1.81   0 
   6  12   1    0.62    2.30   0 
   6  13   2   15.42    1.95   0 
   7  -5   0    6.37    0.85   0 
   7   1  -2    8.23    1.60   0 
   7   2  -2   -0.42    1.73   0 
   7   3  -2   10.22    1.58   0 
   7   4  -2   -4.95    1.89   0 
   7   8  -1    6.76    1.85   0 
   8 -12   8    0.30    0.70   0 
   8  -2  -1    9.88    1.36   0 
   8   8  -1    7.90    2.25   0 
   8  12   1   -0.69    2.48   0 
   8  13   2   -2.94    2.09   0 
   8  17   6    0.32    2.22   0 
   9  -5   1   -0.27    0.98   0 
   9  -3   0    3.03    1.09   0 
   9   7  -1    0.17    2.39   0 
   9  15   4    1.15    2.23   0 
   9  16   5   -1.37    2.26   0 
  10  -4   1    5.22    1.29   0 
  10   4  -1   63.00    2.71   0 
  10   9   0    2.19    2.47   0 
  10  14   3   -3.02    2.63   0 
  10  15   4    9.60    3.08   0 
  11  -8   5    0.73    0.72   0 
  11  -2   1    5.44    1.48   0 
  11  10   1    2.24    2.70   0 
  11  13   3    5.48    2.35   0 
  12   0   1   32.20    2.12   0 
  12  10   2    9.21    2.39   0 
  12  12   3    4.38    2.47   0 
  13  -4   4    2.47    1.44   0 
  13  -2   3    1.20    1.75   0 
  13   0   2    0.10    2.12   0 
  13   8   2   -1.43    2.35   0 
  14   1   3   -1.79    2.20   0 
  -7  -7  20    2.27    3.20   0 
  -7  -6  17   -0.52    2.42   0 
  -7  -6  18   -2.71    2.83   0 
  -7  -5  16   -0.06    2.25   0 
  -7  -4  15    2.17    2.18   0 
  -7  -3  15    5.12    2.40   0 
  -7  -2  14    1.65    1.87   0 
  -7  -1  14    1.17    2.14   0 
  -7   1  14   -0.78    1.92   0 
  -7   2  15    8.91    2.13   0 
  -7   5  18   -0.08    1.90   0 
  -6 -10  19    6.95    2.76   0 
  -6  -9  17   -1.76    2.58   0 
  -6  -8  15   11.49    2.50   0 
  -6  -7  14    7.66    2.57   0 
  -6  -4  11   -0.48    1.89   0 
  -6  -1  10   41.04    1.84   0 
  -6   0  10    0.63    1.73   0 
  -6   3  11   -3.69    1.59   0 
  -5 -11  17    1.01    2.88   0 
  -5 -10  15   -6.93    2.69   0 
  -5  -9  13   -2.11    2.63   0 
  -5  -5   9   14.74    2.17   0 
  -5  -3   8   -0.57    1.83   0 
  -5   5   9    0.18    1.08   0 
  -4 -13  18   -1.25    2.81   0 
  -4 -13  19   -6.32    3.14   0 
  -4 -12  15   10.12    2.53   0 
  -4 -12  16    1.42    2.81   0 
  -4 -11  13   10.16    2.20   0 
  -4  -9  10   20.26    2.14   0 
  -4  -8   9   54.92    2.16   0 
  -4  -7   8    4.34    1.77   0 
  -4   4   6   90.80    1.13   0 
  -3 -14  18    1.80    2.58   0 
  -3 -13  15   12.58    2.49   0 
  -3  -9   8   16.53    1.88   0 
  -3  -5   5    0.95    1.82   0 
  -3  -3   4    0.46    1.34   0 
  -2 -14  15    3.21    2.28   0 
  -2 -13  13   65.69    2.92   0 
  -2 -12  11    2.22    2.33   0 
  -2 -11   9    3.74    1.89   0 
  -2  -4   3   19.39    1.32   0 
  -2  12   8    2.93    0.81   0 
  -2  14  11    3.25    0.90   0 
  -2  15  13    1.26    0.86   0 
  -1 -15  16   -2.80    2.47   0 
  -1 -14  13    9.26    2.07   0 
  -1 -13  11   16.36    2.30   0 
  -1 -11   8   -0.72    1.96   0 
  -1  -6   3   25.89    1.29   0 
  -1  -4   2  207.93    1.81   0 
   0 -14  12    1.21    2.14   0 
   0 -13  10    1.64    2.04   0 
   0  10   3    1.89    1.05   0 
   1 -15  13    1.04    2.09   0 
   1 -14  11   -4.59    1.95   0 
   1 -11   6   -4.19    1.51   0 
   1  -8   3    0.98    1.17   0 
   1  10   2    1.45    1.09   0 
   1  15   7   -1.34    1.53   0 
   2 -12   7   12.26    1.54   0 
   2   5  -1   26.83    1.31   0 
   2   8   0    0.18    1.37   0 
   2  17   9   -0.13    1.44   0 
   3 -15  12    0.65    1.72   0 
   3 -14  10    0.31    1.68   0 
   3  -3  -1    8.07    0.56   0 
   3   7  -1  249.72    2.48   0 
   3  12   2    0.48    1.41   0 
   3  15   5    0.93    1.48   0 
   3  16   6   -0.53    1.70   0 
   4 -15  12    0.57    1.73   0 
   4 -14  10   -0.53    1.42   0 
   4 -13   8   10.12    1.25   0 
   4 -10   4   16.81    0.92   0 
   4   0  -2  120.64    1.57   0 
   4   4  -2   83.42    1.72   0 
   4   8  -1   51.25    1.84   0 
   4  10   0    8.25    1.89   0 
   4  14   3   -3.20    1.89   0 
   4  15   4   10.78    1.78   0 
   5  -9   3   -0.21    0.57   0 
   5   5  -2    4.11    1.66   0 
   5  12   1   13.42    1.91   0 
   5  16   5    3.11    1.65   0 
   6   6  -2    2.49    1.72   0 
   6   9  -1    4.29    1.81   0 
   7 -13   9   -0.63    0.87   0 
   7  -3  -1    0.46    1.03   0 
   7   0  -2    4.43    1.33   0 
   7   5  -2    9.10    1.81   0 
   7   6  -2    4.33    2.22   0 
   7   9  -1    5.13    1.88   0 
   8  -6   1    3.53    0.76   0 
   8   3  -2    0.57    1.72   0 
   8   4  -2   67.06    2.46   0 
   8   5  -2   29.98    2.41   0 
   8  11   0    0.80    2.41   0 
   8  15   3    1.90    2.49   0 
   9  -1  -1   41.33    1.68   0 
   9  10   0    0.20    2.05   0 
  10  -8   4    2.26    0.68   0 
  10  -7   3   -0.49    0.84   0 
  10  -2   0    2.05    1.38   0 
  10   2  -1  119.64    2.40   0 
  10   6  -1   -0.71    2.05   0 
  10  13   2    9.23    2.35   0 
  11  -7   4   -0.59    0.85   0 
  11   0   0   52.89    2.28   0 
  11   8   0    0.25    2.22   0 
  11  14   3    2.44    2.82   0 
  12  -3   2    0.48    1.52   0 
  12   9   1    9.47    2.58   0 
  12  11   2   -2.17    2.44   0 
  12  13   3   -1.47    2.79   0 
  13   3   1    1.93    2.29   0 
  13   4   1    3.33    2.47   0 
  13   5   1   -2.44    2.50   0 
  13   9   2    1.25    2.39   0 
  14   4   2   -1.31    2.47   0 
  14   5   2   -3.07    2.46   0 
  -7  -7  21   -0.08    2.81   0 
  -7  -6  19    0.68    2.49   0 
  -7  -5  17    6.42    2.45   0 
  -7  -5  18    1.88    2.65   0 
  -7  -4  16    5.01    2.15   0 
  -7  -2  15    6.30    2.31   0 
  -7  -1  15   13.77    2.37   0 
  -7   0  15    0.19    2.01   0 
  -7   5  19    0.16    2.01   0 
  -6  -9  18    2.22    2.54   0 
  -6  -9  19    7.97    2.99   0 
  -6  -3  11    1.52    1.91   0 
  -6  -2  11    2.04    2.08   0 
  -6   2  11    4.13    1.50   0 
  -6   7  15    1.10    1.31   0 
  -6   8  17    2.90    1.38   0 
  -5 -11  18    0.83    2.49   0 
  -5 -10  16   -8.08    2.97   0 
  -5  -7  11   -2.66    1.89   0 
  -5  -2   8    2.28    1.87   0 
  -5   8  12    1.60    0.95   0 
  -4 -12  17    0.14    2.91   0 
  -4 -11  14    3.07    2.25   0 
  -3 -13  16    0.31    2.35   0 
  -2 -14  16    2.19    2.27   0 
  -2 -10   8   19.97    1.95   0 
  -2  -9   7    7.89    1.87   0 
  -2  -8   6   21.14    1.91   0 
  -2  -7   5   48.33    1.66   0 
  -1 -15  17   -0.13    2.21   0 
  -1 -12  10    4.62    2.07   0 
  -1 -10   7   55.04    2.08   0 
  -1  -7   4   25.57    1.64   0 
  -1  11   5    3.29    1.03   0 
  -1  12   6    0.88    1.00   0 
   0  -7   3  179.73    1.77   0 
   1 -15  14    1.65    2.39   0 
   1 -10   5   14.93    1.41   0 
   1  -9   4   75.95    1.52   0 
   2  10   1   33.39    1.30   0 
   2  16   7   -0.02    1.40   0 
   3   2  -2   74.89    1.73   0 
   3  11   1    1.87    1.41   0 
   3  18   9   -1.49    1.61   0 
   4  -9   3    4.88    0.71   0 
   4   5  -2  170.12    2.08   0 
   4  12   1   35.13    2.21   0 
   4  16   5    8.86    1.78   0 
   4  18   8   -0.30    1.74   0 
   5  -1  -2    1.67    1.01   0 
   5   6  -2    0.65    1.68   0 
   5   9  -1   -1.16    1.73   0 
   5  18   7   -2.92    1.96   0 
   6 -12   7    0.78    0.86   0 
   6  -1  -2    1.91    1.10   0 
   6   7  -2    5.83    1.77   0 
   6  13   1   12.66    2.27   0 
   6  14   2    1.68    1.97   0 
   7 -11   6    0.77    0.66   0 
   7   7  -2   44.87    2.43   0 
   7  13   1    9.69    2.02   0 
   7  14   2    5.01    2.03   0 
   7  16   4   -3.21    1.96   0 
   8   1  -2   11.05    1.75   0 
   8  13   1   -2.81    2.38   0 
   8  17   5   -2.07    2.17   0 
   9   3  -2    4.31    2.33   0 
   9   4  -2  122.56    2.85   0 
   9   5  -2  207.18    3.20   0 
   9  11   0    1.39    2.17   0 
   9  15   3   -1.12    2.21   0 
   9  16   4   -0.09    2.33   0 
  10   0  -1    8.52    1.74   0 
  10  10   0   -0.46    2.30   0 
  10  12   1   -2.71    2.23   0 
  10  15   3    5.85    2.98   0 
  11  -3   1    0.95    1.39   0 
  11  -1   0   23.31    2.00   0 
  11   5  -1    9.00    2.46   0 
  11   9   0    0.77    2.45   0 
  11  11   1    3.16    2.37   0 
  11  13   2   -4.46    2.31   0 
  12  -6   4   -1.86    1.04   0 
  12   3   0   -0.10    1.93   0 
  12   4   0    1.02    1.95   0 
  12   5   0   12.65    2.17   0 
  12   6   0    7.43    2.12   0 
  12   7   0   -1.21    2.69   0 
  12  12   2    2.07    2.48   0 
  13  -3   3    5.30    1.70   0 
  13  -1   2   22.55    2.01   0 
  13   8   1   -0.88    2.67   0 
  13  10   2    3.75    2.48   0 
  14   2   2    0.13    2.43   0 
  14   3   2    0.10    2.41   0 
  -7  -6  21   -2.69    2.59   0 
  -7  -5  19    6.63    2.44   0 
  -7  -5  20   -0.22    2.74   0 
  -7  -4  17    3.27    2.24   0 
  -7  -3  16   -4.30    2.12   0 
  -7  -3  17    3.03    2.57   0 
  -7  -2  16    2.19    2.30   0 
  -7  -1  16   -2.33    2.20   0 
  -7   0  16   -3.01    2.11   0 
  -7   1  16    0.72    2.05   0 
  -7   4  18    3.04    1.93   0 
  -7   5  20    0.17    2.02   0 
  -6  -9  20   14.71    2.71   0 
  -6  -9  21   -1.97    2.88   0 
  -6  -8  17   -0.85    2.51   0 
  -6  -7  16    1.20    2.86   0 
  -6  -6  14    6.26    2.24   0 
  -6  -4  12    2.85    2.00   0 
  -6   1  11    6.89    1.80   0 
  -6   5  13    1.26    1.43   0 
  -6   6  14    0.21    1.44   0 
  -5 -11  20   -0.70    2.77   0 
  -5 -10  17   -0.32    2.44   0 
  -5  -9  15   12.34    2.85   0 
  -5  -1   8   10.33    1.64   0 
  -5   2   8    5.46    1.27   0 
  -5   7  11  177.43    1.66   0 
  -4 -10  13    2.50    2.23   0 
  -4  -8  10    0.31    1.88   0 
  -4  -7   9    7.55    1.89   0 
  -4  -2   6    5.21    1.70   0 
  -4   7   8   -0.26    0.70   0 
  -3 -13  17    4.08    2.49   0 
  -3 -13  18    3.16    2.79   0 
  -3 -12  14    7.74    2.36   0 
  -3 -11  12    3.70    2.13   0 
  -3  -2   4    2.90    1.25   0 
  -2 -14  17   -0.37    2.35   0 
  -2 -14  18    1.59    2.96   0 
  -2 -13  14    3.71    2.18   0 
  -2 -12  12  134.99    3.29   0 
  -2 -11  10    4.02    1.94   0 
  -1  -9   6   10.06    1.75   0 
  -1  -8   5   61.73    1.81   0 
  -1  10   4    8.47    0.99   0 
  -1  15  10   -0.57    1.10   0 
  -1  16  12    0.94    1.13   0 
   0 -15  16   -5.00    2.22   0 
   0 -14  13    0.04    1.90   0 
   0 -13  11    2.14    2.14   0 
   0 -10   6   42.42    1.61   0 
   0  -9   5    0.54    1.43   0 
   0  -8   4   28.90    1.47   0 
   0   9   2   -0.14    1.02   0 
   1 -15  15   -2.34    2.57   0 
   1 -14  12   -0.33    2.04   0 
   1 -13  10    4.19    1.86   0 
   1 -12   8    3.34    1.60   0 
   1  13   4  123.11    1.95   0 
   1  16   8    1.00    1.47   0 
   2 -15  14    1.70    2.09   0 
   2 -14  11   -1.31    1.74   0 
   2 -11   6    2.39    1.32   0 
   2   6  -1  139.14    1.72   0 
   2  18  10    5.28    1.73   0 
   3 -15  13   -0.48    1.90   0 
   3 -12   7    0.92    1.22   0 
   3   1  -2   26.15    1.22   0 
   3  10   0    7.57    1.85   0 
   3  14   3   17.92    1.61   0 
   4 -15  13   -0.06    1.74   0 
   4  -1  -2   33.85    1.25   0 
   4   6  -2   59.88    1.80   0 
   4  11   0   29.07    2.23   0 
   4  17   6    1.28    1.77   0 
   5  -4  -1   24.70    0.76   0 
   5   7  -2   25.78    1.82   0 
   5  16   4    2.96    2.02   0 
   6  10  -1    3.10    1.86   0 
   6  17   5    9.07    1.92   0 
   7  -1  -2    5.11    1.21   0 
   7   8  -2   35.49    2.35   0 
   7  12   0   19.90    2.18   0 
   7  18   6    4.73    2.10   0 
   8  -3  -1    1.91    1.13   0 
   8   0  -2   19.67    1.71   0 
   8   7  -2    8.75    1.98   0 
   8  12   0   -4.34    1.98   0 
   9  -4   0    5.39    1.03   0 
   9  -2  -1    4.96    1.40   0 
   9   1  -2   60.47    2.13   0 
   9   2  -2  153.42    2.51   0 
   9   7  -2    1.08    2.31   0 
   9  10  -1   -1.42    2.53   0 
   9  12   0   -2.01    2.49   0 
  10  -6   2    3.54    0.94   0 
  10   9  -1    2.39    2.49   0 
  10  11   0   -2.39    2.28   0 
  10  14   2    4.80    2.28   0 
  11  -5   2   -0.28    1.11   0 
  11  10   0   -0.86    2.35   0 
  11  12   1    1.57    2.31   0 
  12  -5   3   -2.68    1.20   0 
  12  -2   1    3.89    1.72   0 
  12   8   0    2.89    2.25   0 
  12  11   1    1.44    2.49   0 
  12  13   2    0.39    3.02   0 
  13  -2   2    6.41    1.92   0 
  13   9   1    0.62    2.38   0 
  14   1   2    6.73    2.24   0 
  -7  -5  21   -1.04    2.67   0 
  -7  -5  22    2.36    2.69   0 
  -7  -4  19    5.80    2.28   0 
  -7  -4  20   -7.42    2.83   0 
  -7  -3  19   -2.59    2.64   0 
  -7  -2  17    2.34    2.13   0 
  -7  -1  17    5.72    2.45   0 
  -7   0  17    0.46    2.17   0 
  -7   1  17    0.97    2.16   0 
  -7   2  17   -1.53    2.07   0 
  -7   3  18    4.65    2.21   0 
  -7   4  19    6.22    2.05   0 
  -7   4  20   17.89    2.35   0 
  -6  -8  19    5.33    2.62   0 
  -6  -8  20   -4.01    2.59   0 
  -6  -8  21   -1.96    3.14   0 
  -6  -6  15   -6.11    2.19   0 
  -6  -4  13    6.64    2.03   0 
  -6  -3  12   39.53    2.13   0 
  -6  -2  12   23.94    2.40   0 
  -6   3  12    3.95    1.52   0 
  -6   7  16    0.60    1.40   0 
  -6   8  18    0.47    1.44   0 
  -5 -10  18   -1.61    2.43   0 
  -5 -10  19    2.08    2.99   0 
  -5  -7  12    3.11    1.98   0 
  -5  -6  11    4.39    1.90   0 
  -5  -5  10   21.95    1.97   0 
  -5   4   9    5.15    1.20   0 
  -5  10  16   -0.40    1.18   0 
  -4 -12  20   -2.80    2.76   0 
  -4 -11  16    4.10    2.48   0 
  -4 -10  14    0.28    2.20   0 
  -4  -9  12   17.64    2.19   0 
  -4  -4   7   15.96    1.71   0 
  -4   8   9   40.83    0.79   0 
  -4   9  10   -0.12    0.64   0 
  -4  11  13   -0.00    0.73   0 
  -3 -12  15    9.57    2.43   0 
  -3  -4   5  126.31    1.86   0 
  -3  -1   4    6.50    1.19   0 
  -3   3   4    9.09    0.76   0 
  -2 -13  15   10.71    2.32   0 
  -2 -12  13   18.19    2.58   0 
  -2   6   3   19.86    0.45   0 
  -2  13   9    4.99    0.80   0 
  -1 -14  16   14.02    2.71   0 
  -1 -13  13   34.84    2.56   0 
  -1 -11   9   -2.14    1.80   0 
  -1   7   2    4.69    0.86   0 
   0 -15  17   -0.47    2.34   0 
   0 -11   8   15.12    1.83   0 
   0   4   0  426.55    1.52   0 
   1 -15  16    0.24    2.41   0 
   1 -11   7    0.55    1.56   0 
   1   2  -1  364.88    1.48   0 
   1   3  -1  114.61    1.51   0 
   1  11   2   -3.29    1.25   0 
   1  14   5   19.17    1.37   0 
   2 -14  12   -1.16    2.10   0 
   2 -10   5   31.33    1.44   0 
   2  -4   0    8.88    0.46   0 
   2   9   0    6.26    1.17   0 
   2  12   2    4.90    1.37   0 
   3 -14  11    0.06    1.80   0 
   3 -13   9    7.45    1.57   0 
   3   5  -2  118.64    1.89   0 
   3  12   1    3.21    1.80   0 
   3  13   2   10.06    1.70   0 
   3  18   8   -1.34    1.68   0 
   4 -14  11   -0.64    1.71   0 
   4 -13   9    0.56    1.38   0 
   4   7  -2   82.69    1.99   0 
   4  14   2    1.01    1.81   0 
   4  15   3    0.76    1.85   0 
   5 -14  11    3.27    1.43   0 
   5   8  -2    1.22    1.72   0 
   5  10  -1   37.45    2.00   0 
   5  12   0    3.19    2.25   0 
   5  17   5   -0.51    1.76   0 
   6  -4  -1   19.75    0.84   0 
   6  11  -1    1.01    2.27   0 
   6  15   2   -4.62    2.19   0 
   6  16   3    0.89    2.27   0 
   7   9  -2   11.40    2.35   0 
   7  11  -1   -3.92    2.03   0 
   7  16   3    4.44    2.12   0 
   7  17   4   -1.50    2.36   0 
   8  -5   0   68.61    1.19   0 
   8  -1  -2   37.76    1.66   0 
   8   8  -2   23.93    2.12   0 
   8  11  -1    6.51    2.48   0 
   8  15   2    0.75    2.20   0 
   8  16   3   -3.20    2.14   0 
   8  17   4    0.92    2.18   0 
   9  15   2    4.76    2.28   0 
  10  -1  -1   -1.01    1.55   0 
  10   3  -2  177.93    3.30   0 
  10   4  -2   56.52    2.23   0 
  10  10  -1   -0.90    2.72   0 
  10  12   0   -2.96    2.63   0 
  10  15   2   -3.80    2.85   0 
  11  -2   0    0.28    1.55   0 
  11   1  -1   55.12    2.40   0 
  11   8  -1   -5.51    2.15   0 
  11  11   0   -0.65    2.38   0 
  11  13   1    7.71    2.76   0 
  11  14   2    8.82    2.58   0 
  12  -4   2    2.57    1.40   0 
  12   0   0    2.85    1.94   0 
  12   9   0   -6.66    2.28   0 
  12  12   1   -0.52    2.86   0 
  13   0   1   18.76    2.21   0 
  13   3   0    6.28    2.40   0 
  13   5   0    4.12    2.43   0 
  13   7   0    1.62    2.52   0 
  13  10   1    3.35    2.70   0 
  14   3   1    1.55    2.42   0 
  14   4   1   -1.23    2.62   0 
  14   5   1    1.87    2.56   0 
  -7  -3  20   -1.58    2.29   0 
  -7  -3  21    3.66    2.78   0 
  -7  -2  18   -4.53    2.18   0 
  -7  -2  19    2.69    2.58   0 
  -7  -2  20    2.16    2.62   0 
  -7  -1  19    2.30    2.41   0 
  -7   1  18    2.30    2.23   0 
  -7   1  19   -1.82    2.26   0 
  -7   2  19    4.89    2.41   0 
  -7   3  19   -0.38    1.99   0 
  -7   3  20   33.53    2.60   0 
  -7   3  21    4.85    2.43   0 
  -6  -7  18   11.95    2.74   0 
  -6  -7  19    1.39    2.91   0 
  -6  -7  20   -8.72    3.03   0 
  -6  -6  16    8.47    2.18   0 
  -6  -6  17   -1.30    2.85   0 
  -6  -5  15    9.24    2.51   0 
  -6  -3  13   -1.24    1.90   0 
  -6   1  12    4.60    1.86   0 
  -6   6  15    2.28    1.58   0 
  -6   7  17    2.00    1.65   0 
  -5 -10  20   -6.68    2.65   0 
  -5 -10  21   -2.00    2.62   0 
  -5  -9  17   -2.05    2.39   0 
  -5  -9  18   -2.72    2.82   0 
  -5  -7  13    6.38    2.09   0 
  -5  -6  12    1.64    2.28   0 
  -5  -4  10    7.13    1.81   0 
  -5   3   9   -0.12    1.29   0 
  -4 -11  18   -1.72    2.57   0 
  -4 -10  15   -5.37    2.29   0 
  -4  -9  13    4.70    2.43   0 
  -4  -8  11   25.24    2.12   0 
  -4  -7  10    3.02    1.91   0 
  -4  -6   9    7.80    2.09   0 
  -4   2   6    3.31    1.03   0 
  -3 -12  17   -4.39    2.76   0 
  -3 -11  14    6.78    2.47   0 
  -3 -10  12   -6.43    2.55   0 
  -3  -8   9    6.66    2.13   0 
  -3  -5   6   54.94    1.77   0 
  -3   2   4   97.96    1.13   0 
  -2 -13  16    2.18    2.29   0 
  -2 -12  14   17.24    2.67   0 
  -2  -9   8    5.08    1.72   0 
  -2  -8   7   20.37    2.00   0 
  -2  -7   6   10.64    1.87   0 
  -2  -6   5  121.60    1.90   0 
  -2   8   4  174.27    0.94   0 
  -1 -14  17    2.15    2.25   0 
  -1  -5   3   -1.99    1.21   0 
  -1  -3   2  798.06    2.51   0 
  -1   9   3   12.73    0.97   0 
   0 -13  12    1.37    2.06   0 
   0 -12  10    1.69    2.00   0 
   0  -5   2   -0.00    1.13   0 
   0  12   4   60.01    1.46   0 
   0  17  11   -0.49    1.33   0 
   1 -13  11    3.00    1.97   0 
   1 -12   9    4.24    1.82   0 
   1  15   6    4.85    1.38   0 
   1  17   9   -0.22    1.48   0 
   2 -15  15    1.17    2.18   0 
   2 -13  10   -0.47    1.80   0 
   2  -9   4   75.12    1.37   0 
   2   7  -1  493.85    2.65   0 
   2  11   1    1.72    1.35   0 
   2  16   6    6.28    1.43   0 
   2  18   9   -1.92    1.64   0 
   3 -11   6    1.52    1.19   0 
   4  10  -1    3.15    1.69   0 
   4  13   1   11.45    2.07   0 
   4  16   4    2.49    1.66   0 
   5  -2  -2   -0.93    0.94   0 
   5   2  -3   13.24    1.72   0 
   5   3  -3   34.87    1.91   0 
   5   4  -3   19.33    1.95   0 
   5  11  -1    4.74    2.17   0 
   5  15   2    3.99    2.13   0 
   5  18   6    6.93    1.75   0 
   6 -11   6    4.10    0.84   0 
   6  -2  -2  102.03    1.36   0 
   6   2  -3    3.74    1.41   0 
   6   5  -3    5.60    1.69   0 
   6   6  -3   -5.14    2.15   0 
   6  17   4   -4.30    1.95   0 
   7  -4  -1   34.59    1.04   0 
   7  -2  -2   14.44    1.18   0 
   7   2  -3    6.66    1.89   0 
   7   3  -3   -1.95    1.58   0 
   7   6  -3    9.83    2.31   0 
   7  18   5   -1.41    2.12   0 
   8   4  -3    1.53    2.13   0 
   8   5  -3   13.46    2.38   0 
   9  -7   2    7.75    0.70   0 
   9   0  -2   12.32    1.64   0 
   9  11  -1   -3.12    2.10   0 
  10  -5   1   -0.11    1.04   0 
  10   7  -2    0.87    2.04   0 
  11  -4   1    7.91    1.29   0 
  11  10  -1    6.92    2.73   0 
  11  12   0   -1.72    2.73   0 
  12   3  -1    3.64    2.24   0 
  12   4  -1   15.37    2.15   0 
  12   5  -1    4.84    2.15   0 
  12   6  -1    2.69    2.12   0 
  12   7  -1    1.91    2.21   0 
  12   8  -1    7.53    2.69   0 
  12  11   0    2.95    2.95   0 
  12  13   1   -0.98    2.81   0 
  13   2   0    6.05    2.31   0 
  13   8   0    1.22    2.36   0 
  -7  -2  21    3.17    2.27   0 
  -7  -1  20    1.40    2.52   0 
  -7  -1  21   -3.69    2.69   0 
  -7  -1  22   -0.43    2.95   0 
  -7   0  19    2.62    2.09   0 
  -7   0  22    1.40    2.54   0 
  -7   1  20   -0.48    2.48   0 
  -7   1  21    4.31    2.73   0 
  -7   1  22    1.69    2.44   0 
  -7   2  21    1.05    2.53   0 
  -6  -7  21    2.22    2.80   0 
  -6  -6  19   -3.33    2.76   0 
  -6  -5  16    0.35    2.18   0 
  -6  -4  15   94.87    3.22   0 
  -6  -3  14   62.15    2.94   0 
  -6  -2  13    4.33    1.95   0 
  -6  -1  13   -1.21    2.18   0 
  -6   3  13    0.30    1.59   0 
  -5  -9  19    0.71    2.50   0 
  -5  -9  20    2.31    3.25   0 
  -5  -3  10    3.88    2.11   0 
  -5   0   9    2.93    1.68   0 
  -5   2   9   16.44    1.55   0 
  -5   5  10  162.32    1.72   0 
  -5   8  13   11.72    1.20   0 
  -4 -11  20   -0.12    2.67   0 
  -4 -10  16    1.09    2.42   0 
  -4  -9  14   -2.79    2.59   0 
  -4  -3   7    2.34    1.49   0 
  -4   5   7    9.17    0.86   0 
  -3 -12  18    2.69    2.50   0 
  -3 -12  19   -2.31    3.06   0 
  -3 -11  15   20.18    2.74   0 
  -3  -7   8    2.76    1.72   0 
  -3  -3   5  207.03    2.02   0 
  -3   1   4    1.02    1.01   0 
  -2 -13  18   -0.59    2.71   0 
  -2 -13  19   -1.84    2.84   0 
  -2 -12  15   10.80    2.69   0 
  -2 -10  10    0.62    1.80   0 
  -2  -4   4  183.00    2.06   0 
  -2  -2   3    3.35    1.50   0 
  -1 -14  19    0.16    2.81   0 
  -1 -13  15   10.98    2.73   0 
  -1 -12  12    3.22    1.95   0 
  -1 -11  10    2.22    2.13   0 
  -1  -6   4    8.67    1.55   0 
  -1   4   1    2.52    0.62   0 
   0 -14  16   10.38    2.56   0 
   0 -10   7   -4.44    1.66   0 
   0  -3   1  682.38    1.79   0 
   0   5   0    1.16    0.90   0 
   0   8   1   41.20    1.09   0 
   0  16   9   -0.05    1.24   0 
   1 -14  14   -3.49    2.20   0 
   1 -10   6    9.94    1.56   0 
   1  -6   2  138.90    1.33   0 
   1   8   0   22.95    1.13   0 
   1  16   7   -2.67    1.52   0 
   2 -15  16   -6.34    2.26   0 
   2 -14  13    4.04    2.08   0 
   2  10   0   14.48    1.53   0 
   2  17   7    0.14    1.62   0 
   3 -13  10    3.37    1.84   0 
   3 -12   8    9.55    1.56   0 
   3  11   0   21.05    1.61   0 
   4 -14  12    1.49    1.83   0 
   4  -4  -1    1.46    0.51   0 
   4   8  -2   87.24    1.99   0 
   4  12   0   60.06    2.08   0 
   4  18   6    2.11    1.74   0 
   5   5  -3   -0.67    1.68   0 
   5   6  -3   29.22    2.10   0 
   5   9  -2   -0.40    1.75   0 
   5  13   0   -3.77    2.37   0 
   5  14   1    2.65    1.85   0 
   6 -14  12    0.09    1.39   0 
   6   1  -3   22.10    1.37   0 
   6   7  -3   -0.09    2.06   0 
   6  12  -1   -3.31    2.37   0 
   7 -13  10   -0.14    1.03   0 
   7 -12   8   -0.62    0.93   0 
   7   1  -3    5.63    1.73   0 
   7   7  -3    2.16    1.87   0 
   7  10  -2    1.76    2.04   0 
   7  15   1    0.69    2.62   0 
   7  17   3    4.45    2.52   0 
   8   2  -3   23.78    1.77   0 
   8  12  -1   10.88    2.18   0 
   8  15   1   -4.34    2.19   0 
   8  16   2    5.36    2.18   0 
   9  -6   1    4.73    0.86   0 
   9  -3  -1   18.50    1.32   0 
   9  -1  -2   37.39    1.80   0 
   9   3  -3  333.71    3.64   0 
   9   4  -3  322.91    3.93   0 
   9  12  -1    1.29    2.27   0 
  10  -2  -1    2.56    1.37   0 
  10   9  -2    0.08    2.16   0 
  10  13   0    4.19    2.39   0 
  10  15   1   -2.20    2.87   0 
  11   3  -2   77.19    2.85   0 
  11   4  -2    4.50    2.04   0 
  11   5  -2    6.39    2.12   0 
  11   8  -2   14.73    2.63   0 
  11  11  -1    5.29    2.94   0 
  11  13   0    0.37    2.73   0 
  11  14   1    0.58    2.47   0 
  12  -3   1    0.94    1.54   0 
  12  -1   0    1.04    1.78   0 
  12   1  -1    1.72    2.14   0 
  12  12   0    0.12    3.03   0 
  13  -3   2   -0.60    1.62   0 
  13  10   0    5.87    2.50   0 
  -6  -6  20    5.52    2.48   0 
  -6  -5  17    6.75    2.24   0 
  -6  -5  18   -3.04    2.88   0 
  -6  -4  16   -0.27    2.51   0 
  -6  -2  14   41.59    2.50   0 
  -6   0  13   -0.94    1.73   0 
  -6   1  13    3.22    1.89   0 
  -6   4  14    7.72    1.64   0 
  -6   5  15   -1.20    1.71   0 
  -6   7  18    1.48    1.61   0 
  -5  -9  21    1.00    2.82   0 
  -5  -9  22   -2.13    2.71   0 
  -5  -8  18    3.16    3.06   0 
  -5  -5  12    5.19    1.96   0 
  -5  -4  11   24.05    2.02   0 
  -5   1   9    3.24    1.40   0 
  -5   6  11  131.50    1.68   0 
  -5   7  12    3.21    1.10   0 
  -5  10  17    8.26    1.33   0 
  -4 -10  18    3.98    2.89   0 
  -4  -9  15    0.19    2.64   0 
  -4  -8  13   -0.68    2.49   0 
  -4  -7  11   -2.86    1.91   0 
  -4  -6  10   20.69    2.22   0 
  -4  -5   9    5.29    2.04   0 
  -4  -4   8   14.71    1.72   0 
  -3 -11  16    3.01    2.53   0 
  -3 -10  13   39.48    2.39   0 
  -2 -13  20    0.58    2.67   0 
  -2 -12  16    5.61    2.69   0 
  -2 -11  13    1.33    2.49   0 
  -2 -10  11  100.37    2.84   0 
  -2  -9   9    3.72    1.78   0 
  -1 -13  16   13.03    2.94   0 
  -1 -12  13   -2.17    2.42   0 
  -1  -8   6   81.61    1.81   0 
  -1  -7   5   -2.75    1.23   0 
  -1  16  11    3.64    1.16   0 
   0 -14  17   -0.98    2.51   0 
   0 -12  11   37.54    2.32   0 
   0  -9   6    9.19    1.67   0 
   0  10   2   25.29    1.17   0 
   1 -14  15    1.04    2.40   0 
   1 -11   8    1.04    1.72   0 
   1  -9   5    0.26    1.31   0 
   1   5  -1   32.11    1.14   0 
   2 -13  11    2.56    1.86   0 
   2 -12   9   32.07    1.98   0 
   2 -11   7   13.47    1.49   0 
   2   3  -2  333.71    2.01   0 
   2   8  -1  106.08    1.69   0 
   2  13   2    3.82    1.43   0 
   2  14   3    3.27    1.39   0 
   2  15   4   48.70    1.78   0 
   3 -14  13    0.88    2.08   0 
   3 -10   5    6.89    1.02   0 
   3   7  -2   36.68    1.63   0 
   3  10  -1    2.30    1.85   0 
   3  13   1   23.54    1.93   0 
   3  14   2    3.66    1.57   0 
   3  15   3    1.46    1.62   0 
   3  18   7   -0.75    1.64   0 
   4 -13  10   -3.20    1.51   0 
   4 -12   8    1.44    1.23   0 
   4   3  -3    6.28    1.41   0 
   4   4  -3  154.25    1.99   0 
   4   9  -2    0.90    1.99   0 
   4  14   1    1.98    1.87   0 
   5 -14  12   -3.30    1.34   0 
   5  10  -2    9.32    2.15   0 
   5  12  -1   -1.84    2.22   0 
   5  18   5    3.76    2.08   0 
   6   0  -3   39.72    1.46   0 
   6  14   0   -3.65    2.28   0 
   6  16   2   -0.62    1.94   0 
   6  17   3   -1.94    2.37   0 
   7 -10   5    8.71    0.70   0 
   7   0  -3    9.49    1.48   0 
   7  11  -2   -6.50    2.36   0 
   7  14   0    2.53    2.09   0 
   8 -11   7    0.58    0.76   0 
   8  -4  -1  130.93    1.51   0 
   8  -2  -2   68.71    1.51   0 
   8  11  -2    6.28    2.11   0 
   8  13  -1   -7.03    2.65   0 
   9   2  -3   43.89    2.33   0 
   9  11  -2    0.18    2.63   0 
  10  -4   0    0.12    1.12   0 
  10   0  -2   -0.47    1.72   0 
  10   4  -3  185.50    3.22   0 
  10  10  -2    2.71    2.44   0 
  10  12  -1   -1.65    2.26   0 
  10  14   0    1.46    2.33   0 
  11  -3   0    1.87    1.37   0 
  11  -1  -1    3.07    1.72   0 
  11   2  -2    0.97    1.71   0 
  11  12  -1    0.27    2.69   0 
  12   5  -2   -1.56    2.42   0 
  12   6  -2    3.33    2.60   0 
  12  13   0    5.16    2.88   0 
  13  -2   1    3.48    1.75   0 
  13   3  -1    5.40    2.33   0 
  13   4  -1    3.28    2.61   0 
  13   5  -1   10.94    2.29   0 
  13   6  -1   10.83    2.18   0 
  13   8  -1   11.96    2.85   0 
  14   4   0   -4.59    2.44   0 
  14   5   0   -1.26    2.31   0 
  -6  -5  20   -4.53    2.80   0 
  -6  -5  21   -3.52    2.98   0 
  -6  -4  18   -7.39    2.75   0 
  -6  -3  16    8.94    2.63   0 
  -6  -1  14   -2.42    1.84   0 
  -6   0  14    1.06    2.11   0 
  -6   2  14   -1.03    1.78   0 
  -6   5  16    1.12    1.86   0 
  -6   7  20   -0.84    1.94   0 
  -5  -8  19    1.26    2.59   0 
  -5  -8  20    5.25    2.73   0 
  -5  -8  21    2.29    3.22   0 
  -5  -8  22   -2.75    3.14   0 
  -5  -7  17   -0.14    2.69   0 
  -5  -6  14    5.55    2.05   0 
  -5  -5  13   11.46    2.41   0 
  -5  -3  11    1.16    2.12   0 
  -5  -1  10   12.31    1.95   0 
  -5   4  10    1.85    1.28   0 
  -5   9  15    0.64    1.24   0 
  -4 -10  20    3.02    2.60   0 
  -4  -8  14   25.70    2.72   0 
  -4  -7  12   -0.31    2.36   0 
  -4  -3   8   14.99    1.91   0 
  -4  -1   7   21.00    1.57   0 
  -3 -11  18    0.56    3.03   0 
  -3 -10  14   -0.33    2.17   0 
  -3  -9  12   63.98    2.42   0 
  -3  -6   8   12.80    2.10   0 
  -3  -5   7   -2.42    1.87   0 
  -3  -4   6    9.18    1.57   0 
  -2 -12  17    1.34    2.76   0 
  -2 -11  14    2.67    2.47   0 
  -2  -8   8    6.20    1.66   0 
  -2  -6   6    4.07    1.80   0 
  -2  14  10    7.07    0.81   0 
  -1 -13  17    0.57    2.27   0 
  -1 -13  18   -1.84    2.74   0 
  -1 -12  14    5.06    2.38   0 
  -1 -11  11    1.59    1.91   0 
  -1  15   9   -1.30    1.07   0 
   0  -8   5   73.64    1.56   0 
   0  17  10   -0.60    1.32   0 
   1 -14  16   -1.42    2.54   0 
   1 -12  10    2.50    1.53   0 
   1  -8   4   46.82    1.28   0 
   1  12   2    3.49    1.22   0 
   1  13   3   58.16    1.60   0 
   1  14   4  131.36    1.97   0 
   1  15   5    1.22    1.54   0 
   1  18  10    1.88    1.45   0 
   2 -14  14   10.28    2.19   0 
   2   2  -2  493.89    2.13   0 
   2   5  -2   35.85    1.70   0 
   2  12   1    2.24    1.39   0 
   2  18   8   -1.91    1.51   0 
   3  -1  -2    3.97    0.90   0 
   3   8  -2   -0.16    1.73   0 
   3  12   0   -0.91    1.96   0 
   3  17   5    6.57    1.71   0 
   4 -14  13    0.01    1.94   0 
   4   1  -3   81.77    1.71   0 
   4   6  -3   24.35    1.67   0 
   4  13   0   -0.09    2.19   0 
   4  17   4    1.21    1.72   0 
   5 -13  10   -1.62    1.35   0 
   5   0  -3  305.84    2.12   0 
   5   8  -3    9.04    2.14   0 
   5  16   2    0.60    2.18   0 
   5  17   3    2.24    2.02   0 
   6 -12   8    0.58    0.99   0 
   6   9  -3    4.86    2.27   0 
   6  13  -1   81.25    2.90   0 
   7   9  -3    6.86    1.89   0 
   7  13  -1    4.36    2.00   0 
   7  16   1    8.05    2.45   0 
   8  15   0    4.05    2.78   0 
   8  16   1    2.75    2.57   0 
   8  17   2    4.91    2.59   0 
   9  -5   0   -2.25    0.97   0 
   9   1  -3   12.29    1.99   0 
   9   9  -3    3.02    2.42   0 
   9  17   2    3.65    2.44   0 
  10  -1  -2    5.41    1.76   0 
  10   2  -3    8.85    2.01   0 
  10   3  -3   61.24    2.24   0 
  10   8  -3    3.99    2.43   0 
  10  11  -2   -3.94    2.33   0 
  10  13  -1   -0.26    2.41   0 
  10  16   1    4.71    3.14   0 
  11   1  -2   -0.95    1.86   0 
  11  10  -2    2.10    2.52   0 
  11  14   0   -3.06    2.60   0 
  12  -7   4   -1.09    0.80   0 
  12  -6   3    2.23    0.99   0 
  12  -5   2    0.07    1.19   0 
  12  -2   0    6.70    1.55   0 
  12   3  -2    4.30    2.23   0 
  12   4  -2    3.08    2.03   0 
  12   7  -2    5.78    2.33   0 
  13   9  -1    1.38    2.48   0 
  13  10  -1   20.14    3.17   0 
  -6  -4  19    1.34    2.36   0 
  -6  -4  21    3.20    2.89   0 
  -6  -4  22    4.91    2.76   0 
  -6  -3  18   -0.18    2.51   0 
  -6  -2  16   -1.34    2.41   0 
  -6  -1  15   -0.79    1.82   0 
  -6   0  15   15.60    2.23   0 
  -6   1  15   -5.27    1.92   0 
  -6   3  15    7.60    1.85   0 
  -6   4  16    1.79    2.02   0 
  -6   5  17    2.37    1.90   0 
  -6   6  18   -0.69    1.85   0 
  -5  -7  18    3.29    2.44   0 
  -5  -6  15    4.57    2.25   0 
  -5  -6  16    4.84    2.54   0 
  -5  -2  11    5.07    2.21   0 
  -5   0  10    7.43    1.79   0 
  -5   1  10    1.87    1.67   0 
  -5   2  10    1.62    1.59   0 
  -5   3  10   -1.99    1.29   0 
  -5   5  11   10.59    1.42   0 
  -5  10  18    0.61    1.38   0 
  -4  -9  18    0.34    2.83   0 
  -4  -6  11   -0.46    1.91   0 
  -4  -4   9   13.07    2.01   0 
  -4   4   7    6.47    0.97   0 
  -3 -11  19   -3.35    2.56   0 
  -3 -11  20   -1.57    2.76   0 
  -3 -11  21    3.68    3.12   0 
  -3 -10  15   19.42    2.33   0 
  -3 -10  16   11.05    2.75   0 
  -2 -12  18    2.49    2.45   0 
  -2 -12  19    2.31    2.84   0 
  -2 -12  20    4.06    3.04   0 
  -2 -11  15    4.38    2.56   0 
  -2  -9  10    7.73    1.85   0 
  -2  11   6    0.78    0.72   0 
  -1 -13  19    2.16    2.74   0 
  -1 -12  15    3.57    2.48   0 
  -1 -11  12    8.47    2.50   0 
  -1 -10  10    5.47    2.11   0 
  -1  -9   8   16.34    1.66   0 
  -1  11   4    4.33    1.04   0 
  -1  12   5   19.50    1.08   0 
  -1  13   6   17.20    1.09   0 
   0 -13  15   -2.81    2.04   0 
   0 -13  16    8.15    2.53   0 
   0 -12  12   13.69    1.92   0 
   0 -11  10    5.85    2.12   0 
   0 -10   8   25.17    1.70   0 
   0   6   0  441.52    1.83   0 
   1 -14  17   -2.13    2.58   0 
   1 -14  18    2.32    2.69   0 
   1 -13  13   -0.02    1.81   0 
   1 -10   7   30.83    1.81   0 
   1   9   0    3.69    1.08   0 
   1  16   6    1.29    1.51   0 
   2 -13  12    2.98    1.99   0 
   2 -10   6   19.11    1.35   0 
   2   1  -2  471.50    2.01   0 
   2  11   0   -0.68    1.50   0 
   3 -14  14   -2.01    2.10   0 
   3 -11   7    1.87    1.39   0 
   3  -6   1    4.13    0.56   0 
   4   7  -3    0.07    1.70   0 
   4  10  -2    7.01    1.76   0 
   4  12  -1    1.31    2.15   0 
   4  18   5    6.30    2.02   0 
   5 -14  13    0.16    1.62   0 
   5   9  -3   -1.47    2.19   0 
   5  11  -2    2.60    1.83   0 
   5  13  -1   12.93    2.38   0 
   5  18   4    0.65    2.32   0 
   6  -6   0   -0.57    0.39   0 
   6  -3  -2   50.17    1.07   0 
   6  -1  -3    0.07    1.24   0 
   6   5  -4   23.08    2.17   0 
   6  12  -2    0.79    2.40   0 
   7  -3  -2   51.94    1.21   0 
   7  -1  -3    1.06    1.36   0 
   7  12  -2    4.07    2.10   0 
   7  14  -1    1.97    2.61   0 
   8 -12   9    2.41    0.91   0 
   8   5  -4  353.07    3.82   0 
   8  10  -3   16.14    2.30   0 
   8  14  -1    5.11    2.44   0 
   9  -2  -2   38.40    1.46   0 
   9  14  -1   -2.77    2.44   0 
  10  -3  -1    2.62    1.35   0 
  10   9  -3    0.90    2.33   0 
  10  14  -1    1.79    2.84   0 
  10  15   0   13.09    2.61   0 
  11  -7   3   -0.61    0.72   0 
  11  -6   2    1.49    0.96   0 
  11  -5   1   -1.01    1.09   0 
  11  -2  -1   14.22    1.65   0 
  11   8  -3    4.67    2.89   0 
  11  11  -2    4.44    2.46   0 
  11  13  -1    2.10    2.47   0 
  12  -4   1    1.64    1.38   0 
  12  10  -2   -1.66    2.82   0 
  12  12  -1    2.16    2.54   0 
  13  -1   0    0.40    1.94   0 
  13   1  -1    5.84    2.13   0 
  13   7  -2    5.45    2.57   0 
  14   1   0   -3.37    2.27   0 
  -6  -3  20    2.46    2.64   0 
  -6  -3  21    2.68    2.86   0 
  -6  -3  22   -1.43    2.70   0 
  -6  -2  17   -0.12    2.13   0 
  -6  -2  18   -4.62    2.48   0 
  -6   0  16    1.27    2.27   0 
  -6   2  16   -2.97    1.86   0 
  -6   3  16    6.20    1.95   0 
  -6   4  17    2.08    2.04   0 
  -6   5  18    0.47    2.00   0 
  -6   6  20    6.83    2.14   0 
  -5  -7  20   -1.56    2.60   0 
  -5  -7  22   -3.42    2.68   0 
  -5  -7  23    1.32    2.86   0 
  -5  -6  17   12.09    2.34   0 
  -5  -4  13   72.85    2.41   0 
  -5  -3  12   18.09    2.00   0 
  -5  -1  11    0.59    1.98   0 
  -5   7  13    5.79    1.31   0 
  -5   8  14    2.39    1.24   0 
  -5  10  19    4.54    1.59   0 
  -4  -9  20   -1.99    2.53   0 
  -4  -9  22   -2.28    3.09   0 
  -4  -7  13    9.84    2.02   0 
  -4  -6  12   15.57    2.44   0 
  -4  -2   8    3.45    1.74   0 
  -4   1   7  109.70    1.59   0 
  -4   2   7  114.54    1.58   0 
  -4   3   7    1.91    1.09   0 
  -4   6   8   10.82    0.89   0 
  -3 -10  17    1.41    2.44   0 
  -3  -9  14   12.13    2.65   0 
  -3  -7  10    0.48    1.77   0 
  -3  -1   5    6.36    1.22   0 
  -2 -10  13    6.32    2.51   0 
  -2  -8   9   16.01    1.80   0 
  -2  -3   4    2.80    1.27   0 
  -2  10   5    3.27    0.69   0 
  -2  12   7   -1.59    0.74   0 
  -1 -12  16    1.12    2.82   0 
  -1 -11  13   12.67    2.47   0 
  -1  -2   2 1738.09    3.03   0 
  -1   8   2    3.22    0.85   0 
  -1  14   7    1.16    1.12   0 
   0 -12  13    6.78    2.29   0 
   0   9   1    0.36    0.88   0 
   0  13   4    4.34    1.21   0 
   0  14   5   11.81    1.38   0 
   1 -13  14    4.04    2.08   0 
   1 -12  11   -1.15    1.60   0 
   1 -11   9   -1.23    1.83   0 
   1   7  -1    4.15    1.14   0 
   2 -12  10   -0.78    1.87   0 
   2 -11   8   44.09    1.77   0 
   2  15   3    7.91    1.55   0 
   3 -14  15    4.29    2.30   0 
   3  -7   2   21.05    0.77   0 
   3   4  -3   -1.05    1.40   0 
   3   5  -3    5.53    1.89   0 
   3   9  -2    6.05    1.57   0 
   3  11  -1   16.46    1.68   0 
   3  14   1    3.63    1.76   0 
   3  15   2    1.22    1.67   0 
   4 -13  11   -1.18    1.57   0 
   4  17   3    2.34    1.84   0 
   4  19   6    5.16    1.96   0 
   5 -14  14   -3.25    2.00   0 
   5 -10   5    1.09    0.85   0 
   5  -3  -2    9.00    0.84   0 
   5   4  -4   11.06    1.91   0 
   5   5  -4    1.35    2.01   0 
   6 -10   5    1.03    0.75   0 
   6   3  -4   22.77    1.68   0 
   6   6  -4   -0.65    1.77   0 
   6  10  -3   11.30    1.97   0 
   6  15   0   -0.24    1.92   0 
   6  18   3    0.54    2.29   0 
   7  -6   0   14.43    0.62   0 
   7   7  -4    1.66    1.94   0 
   7   8  -4   38.32    2.65   0 
   7  11  -3    1.58    2.41   0 
   8  -3  -2   -1.50    1.07   0 
   8  -1  -3   33.36    1.71   0 
   8   3  -4   25.26    1.96   0 
   8   7  -4   11.98    2.09   0 
   8   8  -4   -2.27    2.39   0 
   8  13  -2   -2.00    2.23   0 
   8  16   0   -0.29    2.68   0 
   9  -4  -1    1.26    1.07   0 
   9   3  -4    0.32    2.37   0 
   9   7  -4    2.54    2.00   0 
   9   8  -4    2.21    2.50   0 
   9  16   0    5.09    2.78   0 
   9  17   1    3.90    2.42   0 
  10   1  -3   15.52    1.92   0 
  10  10  -3    2.49    2.36   0 
  10  13  -2    6.42    2.79   0 
  11   2  -3    3.59    2.10   0 
  11  10  -3   -0.65    2.76   0 
  11  14  -1   -1.30    2.61   0 
  12  -1  -1    2.69    1.72   0 
  12   1  -2    0.36    2.07   0 
  12   5  -3    2.52    2.44   0 
  12   6  -3    2.24    2.56   0 
  12   7  -3    1.95    2.63   0 
  13  -3   1   -2.91    1.44   0 
  13   4  -2   -2.87    2.63   0 
  13   8  -2   16.21    2.56   0 
  13   9  -2   29.21    3.33   0 
  14   3  -1    2.44    2.47   0 
  14   4  -1    2.23    2.27   0 
  -6  -2  19    7.66    2.19   0 
  -6  -2  20   -1.38    2.61   0 
  -6  -2  21   -5.94    2.63   0 
  -6  -2  22    1.16    2.81   0 
  -6  -1  18    1.87    2.32   0 
  -6  -1  19   -0.09    2.30   0 
  -6   0  17    0.75    2.19   0 
  -6   0  18    2.37    2.21   0 
  -6   1  17    1.57    2.22   0 
  -6   2  17    0.95    2.09   0 
  -6   3  17    8.46    2.02   0 
  -6   4  18    1.10    1.94   0 
  -6   5  20   -0.54    2.25   0 
  -6   5  21   -1.32    2.23   0 
  -5  -6  19    0.64    2.65   0 
  -5  -6  23   -2.64    3.20   0 
  -5  -5  16   62.08    2.67   0 
  -5  -3  13    4.18    2.30   0 
  -5   0  11   -2.87    1.84   0 
  -4  -8  17    0.01    2.27   0 
  -4  -8  18    4.75    2.83   0 
  -4  -7  15    5.20    2.61   0 
  -4  -5  11   11.16    1.88   0 
  -4  -4  10    1.74    2.00   0 
  -4  -3   9   41.87    1.85   0 
  -4  10  12   16.30    0.89   0 
  -3 -10  18   -4.12    2.55   0 
  -3 -10  19   -1.19    2.58   0 
  -3 -10  20    6.41    3.15   0 
  -3 -10  21   -3.96    3.06   0 
  -3  -9  15    1.20    2.57   0 
  -3  -6   9   10.99    1.81   0 
  -3  -5   8    3.07    1.67   0 
  -3  -4   7   33.93    1.68   0 
  -3   5   5    1.05    0.63   0 
  -2  -9  11    6.74    1.88   0 
  -2  -7   8   28.85    1.77   0 
  -2  -4   5   97.27    1.92   0 
  -2  13   8    1.54    0.79   0 
  -1 -10  11    9.72    2.31   0 
  -1  -9   9   11.14    2.09   0 
  -1  -7   6   61.66    1.63   0 
  -1  -6   5    0.08    1.39   0 
  -1  -5   4   86.89    1.54   0 
  -1  10   3    0.58    0.96   0 
  -1  16  10   -0.07    1.05   0 
   0 -13  18    0.65    2.33   0 
   0 -13  19   -0.08    2.79   0 
   0 -10   9    7.25    2.07   0 
   0  -8   6    9.33    1.56   0 
   0  -4   2  476.39    1.93   0 
   0   7   0   15.30    0.99   0 
   0  11   2   -1.57    1.16   0 
   0  15   6    1.03    1.28   0 
   1 -13  15    0.20    2.26   0 
   1  -9   6    8.45    1.49   0 
   1  14   3    5.81    1.41   0 
   1  17   7    0.46    1.48   0 
   2 -14  17   -1.56    2.13   0 
   2  -9   5    4.88    1.11   0 
   2  10  -1    8.01    1.59   0 
   3 -14  16   -2.00    2.32   0 
   3 -13  12   -1.43    1.76   0 
   3   2  -3   18.65    1.35   0 
   3   6  -3   13.65    1.60   0 
   4 -14  15    0.89    2.03   0 
   4 -12   9    2.43    1.29   0 
   4   0  -3   54.89    1.23   0 
   4  11  -2   21.60    1.92   0 
   4  13  -1    7.51    2.26   0 
   5  -1  -3  130.58    1.51   0 
   5   3  -4   47.40    1.73   0 
   5   6  -4   21.49    1.88   0 
   5   7  -4  122.90    2.66   0 
   5  10  -3    2.01    1.85   0 
   5  12  -2    0.21    1.93   0 
   5  15   0   12.45    2.25   0 
   5  16   1    2.49    1.87   0 
   5  17   2    1.44    2.03   0 
   6 -13  11   -1.04    1.25   0 
   6   8  -4    4.05    1.92   0 
   7 -12   9    5.47    1.13   0 
   7 -11   7   -0.01    0.85   0 
   7   1  -4   24.40    1.81   0 
   7   9  -4    0.75    1.99   0 
   7  16   0   -0.38    2.16   0 
   7  18   2    2.55    2.37   0 
   8   9  -4   17.50    2.31   0 
   8  12  -3   -0.99    2.48   0 
   8  14  -2    7.08    2.71   0 
   9 -11   8    0.22    0.70   0 
   9   9  -4   12.42    2.60   0 
   9  12  -3   -2.80    2.62   0 
   9  14  -2    2.65    2.83   0 
   9  15  -1    1.96    2.44   0 
  10 -10   7   -0.62    0.56   0 
  10  -6   1    2.69    0.85   0 
  10   0  -3    0.97    1.75   0 
  10   4  -4   14.28    2.37   0 
  10   5  -4    2.74    2.17   0 
  10   6  -4    3.97    2.22   0 
  10   7  -4    0.12    2.25   0 
  10  11  -3   -3.61    2.36   0 
  10  15  -1   -3.35    2.54   0 
  11  -4   0   -0.03    1.17   0 
  11  -1  -2   21.68    1.81   0 
  12  -3   0    2.21    1.43   0 
  12   4  -3   -3.64    2.30   0 
  12   8  -3    1.92    2.37   0 
  12   9  -3    3.59    2.76   0 
  12  12  -2    3.06    2.61   0 
  13  -2   0    1.95    1.69   0 
  13   0  -1   -2.90    1.95   0 
  13   3  -2    1.92    2.00   0 
  13  10  -2    3.50    2.58   0 
  -6  -1  21   -1.94    2.27   0 
  -6  -1  22   -0.19    2.31   0 
  -6  -1  23    3.84    2.45   0 
  -6   0  19   -2.89    2.31   0 
  -6   0  21   -1.21    2.67   0 
  -6   0  22   -2.24    2.71   0 
  -6   0  23   -2.50    2.88   0 
  -6   1  18    3.84    2.17   0 
  -6   1  19    2.92    2.28   0 
  -6   1  20   -1.52    2.31   0 
  -6   1  23   -0.97    2.60   0 
  -6   3  19   -5.85    2.14   0 
  -6   4  20    0.15    2.25   0 
  -5  -5  17    1.27    2.17   0 
  -5  -5  18   -0.71    2.23   0 
  -5  -4  15   24.78    2.30   0 
  -5  -4  16   96.19    3.15   0 
  -5  -3  14    7.75    2.52   0 
  -5  -2  13    9.09    2.27   0 
  -5   1  11    1.35    1.65   0 
  -5   2  11    4.00    1.64   0 
  -5   5  12  189.07    2.22   0 
  -5   8  15    2.93    1.41   0 
  -5   9  17   -2.27    1.45   0 
  -4  -8  19   -3.21    2.56   0 
  -4  -8  20   -0.87    2.51   0 
  -4  -8  21    4.15    2.74   0 
  -4  -8  23    5.29    2.81   0 
  -4  -6  13    6.57    2.02   0 
  -4  -1   8   47.51    1.55   0 
  -4  11  14   -1.83    0.92   0 
  -4  12  17   -1.59    1.13   0 
  -3 -10  22    3.53    2.68   0 
  -3  -9  16    4.56    2.30   0 
  -3  -9  17    6.37    2.78   0 
  -3  -8  13   49.44    2.30   0 
  -3  -7  11    5.90    1.87   0 
  -3  -2   6   76.56    1.88   0 
  -3   0   5   58.05    1.25   0 
  -2 -11  19   -1.58    2.50   0 
  -2 -11  20   -3.92    2.59   0 
  -2 -10  15    3.48    2.46   0 
  -2  -9  12   10.67    2.06   0 
  -2  -8  10    8.60    1.80   0 
  -2  -6   7    2.56    1.51   0 
  -2  -5   6   26.29    1.62   0 
  -2   0   3  202.39    1.53   0 
  -1 -12  19    1.30    2.42   0 
  -1 -12  20    1.19    2.97   0 
  -1 -12  21   -8.22    3.19   0 
  -1 -11  14   16.93    2.21   0 
  -1 -11  15    8.60    2.53   0 
  -1  -8   8   14.34    1.87   0 
  -1  15   8    0.65    1.11   0 
   0 -13  20    2.16    2.56   0 
   0 -12  15    5.68    2.40   0 
   0 -11  12    7.46    2.30   0 
   0  -7   5   14.48    1.40   0 
   1 -13  16    1.97    2.16   0 
   1 -13  17    2.55    2.55   0 
   1 -12  13    0.28    2.13   0 
   1 -10   8   15.95    1.82   0 
   1  -8   5   45.25    1.59   0 
   1   8  -1  153.64    1.66   0 
   1  13   2  121.12    1.88   0 
   1  15   4   25.62    1.50   0 
   2 -13  14    1.75    2.04   0 
   2 -10   7    3.87    1.53   0 
   2   8  -2  586.91    3.15   0 
   3 -13  13    3.71    1.95   0 
   3 -11   8   21.53    1.71   0 
   3 -10   6    5.92    1.11   0 
   3   7  -3  164.39    2.13   0 
   3  10  -2   -0.91    1.58   0 
   3  18   5    0.82    1.64   0 
   4  19   5   -0.23    1.85   0 
   5 -12   9   -0.16    1.23   0 
   5   2  -4    6.55    1.46   0 
   5   8  -4    0.83    2.08   0 
   5  11  -3    3.60    2.39   0 
   5  14  -1    3.57    1.92   0 
   5  19   4   -3.31    2.15   0 
   6 -11   7    1.39    1.01   0 
   6   9  -4   13.56    1.98   0 
   6  12  -3   -1.45    2.28   0 
   6  15  -1    4.70    2.38   0 
   6  17   1    0.36    2.02   0 
   6  18   2   -0.39    2.35   0 
   7  10  -4    4.01    2.14   0 
   7  14  -2    5.98    2.09   0 
   8   1  -4   26.20    1.69   0 
   8  10  -4   -2.58    2.19   0 
   9  -3  -2   -1.66    1.20   0 
   9  -1  -3   29.80    1.68   0 
   9   1  -4   36.69    2.00   0 
   9  13  -3   -0.06    2.81   0 
   9  16  -1    0.63    2.90   0 
  10  -7   2    2.82    0.67   0 
  10  -5   0    3.34    1.01   0 
  10  10  -4   -3.16    2.73   0 
  10  12  -3   -0.79    2.34   0 
  10  14  -2    3.74    2.52   0 
  11  -3  -1    6.62    1.43   0 
  11   1  -3   15.11    1.99   0 
  11   4  -4    2.37    2.33   0 
  11   5  -4    2.13    2.37   0 
  11  14  -2    6.55    2.93   0 
  12  -2  -1    3.43    1.60   0 
  12   0  -2    4.30    2.02   0 
  12   2  -3    3.17    2.11   0 
  12  11  -3   13.10    3.10   0 
  13   2  -2    1.26    2.19   0 
  13   5  -3   -0.96    2.47   0 
  13   6  -3    3.00    2.69   0 
  13   7  -3    3.97    2.73   0 
  13   8  -3    5.85    2.72   0 
  14   4  -2    4.18    2.47   0 
  -6   1  21    1.53    2.26   0 
  -6   2  21   29.35    2.70   0 
  -6   2  23    3.44    2.28   0 
  -6   3  22    0.54    2.33   0 
  -5  -5  21    0.86    2.48   0 
  -5  -5  22   -1.56    2.61   0 
  -5  -5  24    1.87    2.86   0 
  -5  -4  17   12.83    2.32   0 
  -5  -3  15   14.08    2.39   0 
  -5  -2  14    4.72    2.27   0 
  -5   0  12    6.75    1.95   0 
  -5   4  12   12.48    1.66   0 
  -5   6  13    9.18    1.45   0 
  -5   7  14    2.19    1.38   0 
  -5   9  18    1.68    1.50   0 
  -5   9  19   -2.30    1.69   0 
  -4  -7  17   -4.02    2.29   0 
  -4  -6  14   13.25    2.16   0 
  -4  -3  10    1.10    1.64   0 
  -4  -2   9   58.03    1.79   0 
  -4   0   8    1.24    1.52   0 
  -4   5   8    7.55    1.04   0 
  -4   8  10    0.46    0.92   0 
  -4   9  11    3.29    0.89   0 
  -3  -9  20    0.04    2.98   0 
  -3  -8  14    5.14    2.16   0 
  -3  -6  10    5.49    1.74   0 
  -3  -5   9    2.68    2.09   0 
  -3  -3   7    0.20    1.71   0 
  -3   1   5   12.77    1.12   0 
  -2 -10  17   -4.03    2.70   0 
  -2  -9  13   -0.75    2.38   0 
  -2  -7   9    9.16    2.07   0 
  -2  -2   4    3.01    1.26   0 
  -1 -11  16    2.74    2.70   0 
  -1 -10  12    4.72    1.87   0 
  -1  -9  10    8.51    1.84   0 
  -1   6   1   54.26    0.89   0 
   0 -12  16   18.98    2.30   0 
   0 -12  17   -2.63    2.58   0 
   0 -10  10   11.95    2.22   0 
   0  -6   4   74.50    1.57   0 
   0  -5   3   79.05    1.46   0 
   0  10   1    2.54    1.09   0 
   1 -13  18    4.06    2.44   0 
   1 -13  19    3.31    2.66   0 
   1  12   1   -1.94    1.25   0 
   1  18   8    0.73    1.47   0 
   2 -13  15    1.08    2.16   0 
   2 -12  12    4.12    1.93   0 
   2 -11   9   -3.62    1.55   0 
   2  11  -1   -2.42    1.64   0 
   2  18   6    0.34    1.58   0 
   3 -13  14    0.68    2.32   0 
   3   1  -3  172.39    1.63   0 
   3   8  -3   82.58    1.96   0 
   3  11  -2   -2.36    1.95   0 
   3  14   0    0.17    1.84   0 
   3  15   1    1.40    1.81   0 
   3  16   2    1.59    1.65   0 
   3  17   3    1.47    1.61   0 
   3  19   6    2.24    1.73   0 
   4 -12  10    5.03    1.66   0 
   4   3  -4    6.00    1.90   0 
   4   4  -4   -4.41    1.57   0 
   4   5  -4  262.43    2.50   0 
   4   6  -4    3.52    1.75   0 
   4   7  -4    6.90    2.03   0 
   4  12  -2    3.31    1.79   0 
   4  15   0    1.88    2.12   0 
   4  17   2   -2.29    1.92   0 
   5 -13  12   -1.43    1.52   0 
   5   1  -4   15.58    1.53   0 
   5   9  -4    9.96    2.19   0 
   5  16   0    0.65    2.22   0 
   5  17   1   -0.46    2.11   0 
   6 -13  12    1.34    1.53   0 
   6  -5  -1    1.39    0.61   0 
   6  10  -4    9.42    2.02   0 
   6  14  -2    1.93    2.08   0 
   7  -5  -1   19.36    0.81   0 
   7  -2  -3   60.87    1.31   0 
   7   0  -4   11.67    1.54   0 
   7   4  -5    3.54    2.26   0 
   7   5  -5   18.51    2.00   0 
   7   6  -5   -0.43    1.93   0 
   7   7  -5   40.79    2.64   0 
   7  11  -4   -1.00    2.43   0 
   7  13  -3    4.65    2.04   0 
   7  16  -1    4.80    2.67   0 
   8 -12  10    3.16    1.08   0 
   8  -6   0   14.33    0.71   0 
   8  -2  -3   11.23    1.39   0 
   8   0  -4    5.60    1.59   0 
   8   5  -5  497.01    3.99   0 
   8   7  -5    0.29    2.11   0 
   8   8  -5    9.26    2.49   0 
   8  11  -4    1.63    2.29   0 
   8  13  -3   -0.21    2.23   0 
   8  15  -2    1.75    2.67   0 
   8  16  -1    2.55    2.27   0 
   9   6  -5    4.23    2.53   0 
   9  15  -2    2.39    2.47   0 
  10  -1  -3    6.16    1.67   0 
  10  13  -3    2.41    2.36   0 
  11   0  -3    3.27    1.87   0 
  11   3  -4   12.93    2.47   0 
  11   9  -4   -0.83    2.46   0 
  11  13  -3    0.89    3.07   0 
  12   6  -4    2.31    2.64   0 
  12   7  -4   -3.49    2.79   0 
  12  12  -3    5.29    3.10   0 
  13  -1  -1    3.63    1.78   0 
  13   1  -2   -0.42    2.13   0 
  13   9  -3    1.95    2.59   0 
  -5  -4  23    5.90    2.55   0 
  -5  -4  24    3.52    2.56   0 
  -5  -3  16   18.86    2.26   0 
  -5  -3  17    5.88    2.67   0 
  -5  -2  15    0.63    2.44   0 
  -5   0  13    6.33    2.15   0 
  -5   2  12    3.23    1.73   0 
  -5   3  12    3.40    1.57   0 
  -5   5  13   -0.79    1.50   0 
  -5   7  15    3.41    1.57   0 
  -4  -7  20    5.09    2.65   0 
  -4  -7  21   -4.26    2.65   0 
  -4  -7  23    0.31    2.85   0 
  -4  -7  24    4.45    2.91   0 
  -4  -6  16    4.73    2.54   0 
  -4  -5  13   13.08    2.01   0 
  -4   2   8    0.26    1.36   0 
  -3  -9  22    4.02    2.75   0 
  -3  -8  15   -4.42    2.19   0 
  -3  -8  16    7.69    2.62   0 
  -3  -6  11    5.46    2.20   0 
  -3  -4   8    2.37    1.53   0 
  -3  -1   6   11.05    1.58   0 
  -3   4   5    8.87    0.81   0 
  -2  -8  11    4.49    1.82   0 
  -2  -6   8    0.46    2.03   0 
  -2   9   4   79.48    0.85   0 
  -1 -11  18   15.73    3.05   0 
  -1 -10  13    8.35    2.05   0 
  -1  -7   7   13.80    1.56   0 
  -1   9   2   13.96    1.03   0 
   0 -12  18   -4.08    2.65   0 
   0 -11  13    1.95    1.88   0 
   0   8   0    8.17    0.91   0 
   0  13   3    2.44    1.22   0 
   0  14   4   52.64    1.56   0 
   1 -12  14   -0.79    1.90   0 
   1 -11  11    2.08    1.89   0 
   1 -10   9   49.46    2.04   0 
   1  -9   7   18.19    1.74   0 
   1  -7   4  131.88    1.59   0 
   1  -5   2   45.30    1.06   0 
   1  11   0   21.07    1.35   0 
   1  17   6   -0.96    1.51   0 
   2 -13  16    2.27    2.35   0 
   2 -13  17    2.88    2.42   0 
   2   9  -2  323.19    2.50   0 
   2  15   2    2.83    1.54   0 
   2  16   3   -1.07    1.49   0 
   3 -12  11    1.94    1.84   0 
   3  -9   5    1.44    1.05   0 
   3   9  -3   15.26    1.96   0 
   3  13  -1   13.82    2.06   0 
   4 -11   8    5.34    1.36   0 
   4  -8   3   -1.60    0.72   0 
   4  -1  -3  322.90    1.79   0 
   4   8  -4   28.02    2.21   0 
   4  11  -3    3.48    2.28   0 
   4  14  -1    4.62    1.77   0 
   4  19   4    0.39    1.97   0 
   5  -9   4    8.87    0.78   0 
   5  10  -4   10.83    2.40   0 
   5  14  -2   46.49    2.55   0 
   5  15  -1    0.43    1.96   0 
   5  18   2    2.02    1.89   0 
   5  19   3   -2.87    2.15   0 
   6   0  -4   48.88    1.60   0 
   6   4  -5    5.66    1.71   0 
   6   5  -5    7.78    1.80   0 
   6   6  -5   15.16    1.93   0 
   6   7  -5    6.41    1.91   0 
   6  13  -3   10.74    2.17   0 
   6  16  -1    5.10    2.39   0 
   6  18   1    1.67    2.46   0 
   7   3  -5    2.19    1.74   0 
   7   9  -5   -1.82    2.34   0 
   8  -5  -1   77.39    1.16   0 
   8   3  -5    1.23    1.84   0 
   8  12  -4   -2.70    2.16   0 
   8  14  -3    1.28    2.34   0 
   9  -2  -3   -0.74    1.36   0 
   9   0  -4   -0.28    1.69   0 
   9   4  -5   -0.08    2.06   0 
   9   8  -5    0.90    2.19   0 
   9  14  -3    2.50    2.44   0 
  10   1  -4    1.46    1.86   0 
  10   4  -5    3.92    2.32   0 
  10   6  -5    2.38    2.26   0 
  10   8  -5    0.35    2.54   0 
  10  12  -4    2.70    2.75   0 
  10  14  -3   -0.45    2.55   0 
  11   2  -4    4.43    2.19   0 
  11  14  -3    1.60    3.02   0 
  12  -5   1    1.29    1.09   0 
  12  -1  -2    3.28    1.70   0 
  12   1  -3    1.78    2.03   0 
  12   4  -4    7.24    2.54   0 
  12   5  -4    1.38    2.23   0 
  12   9  -4    7.12    2.45   0 
  12  10  -4    8.66    3.10   0 
  -5  -3  18   -3.43    2.32   0 
  -5  -3  19   -1.01    2.58   0 
  -5  -3  20    2.98    3.01   0 
  -5  -3  21   -1.54    3.01   0 
  -5  -3  22    2.45    2.93   0 
  -5  -3  23    2.98    2.74   0 
  -5  -3  24    3.05    2.64   0 
  -5  -1  14   -4.11    1.93   0 
  -5   1  13    7.86    1.97   0 
  -5   3  13   21.39    1.84   0 
  -5   4  13   19.01    1.79   0 
  -5   6  14    5.67    1.55   0 
  -5   8  17    2.23    1.53   0 
  -4  -6  17   12.74    2.24   0 
  -4  -6  18   20.35    2.43   0 
  -4  -6  19    3.19    2.94   0 
  -4  -6  20    1.38    3.02   0 
  -4  -6  22   -6.38    3.02   0 
  -4  -6  23    3.59    2.99   0 
  -4  -6  24    1.41    3.12   0 
  -4  -5  14   14.89    2.05   0 
  -4  -3  11    2.62    1.72   0 
  -4  -2  10   21.47    1.66   0 
  -4   3   8   15.99    1.20   0 
  -4  11  15   -1.00    1.18   0 
  -3  -8  17   13.86    2.46   0 
  -3  -8  18    3.97    2.79   0 
  -3  -8  19    1.24    2.85   0 
  -3  -7  14    1.90    2.46   0 
  -3  -5  10    9.70    2.08   0 
  -3   3   5   60.37    0.98   0 
  -3   7   6   60.90    0.64   0 
  -2 -10  22    1.96    2.81   0 
  -2 -10  23   -5.09    2.89   0 
  -2  -9  15    3.14    2.23   0 
  -2  -8  12    5.43    1.96   0 
  -2  -7  10   20.91    1.87   0 
  -2  -5   7   12.41    1.57   0 
  -2  -3   5    7.15    1.33   0 
  -2   7   3  173.60    0.80   0 
  -1 -11  19   -4.82    2.46   0 
  -1 -11  20    6.92    2.62   0 
  -1 -11  21    0.91    2.66   0 
  -1 -10  14   18.32    2.21   0 
  -1  -8   9   14.73    1.71   0 
  -1  -5   5   19.43    1.69   0 
  -1  -4   4    5.21    1.52   0 
  -1  12   4   15.98    1.08   0 
  -1  14   6   -1.51    1.08   0 
   0 -12  21    0.84    2.68   0 
   0 -11  14    0.60    2.06   0 
   0 -11  15    2.63    2.36   0 
   0  -8   7    9.66    1.45   0 
   0  12   2   51.09    1.42   0 
   0  15   5    7.54    1.34   0 
   0  17   8    0.37    1.37   0 
   1  -6   3  106.41    1.32   0 
   1   4  -2  205.02    1.86   0 
   1   5  -2   62.48    1.59   0 
   1  14   2   26.26    1.54   0 
   1  15   3   52.40    1.81   0 
   2 -13  18   -1.09    2.57   0 
   2 -13  19   -7.00    2.90   0 
   2 -12  13   -3.80    2.09   0 
   2 -11  10   -2.27    1.78   0 
   2 -10   8   17.52    1.72   0 
   2  -9   6   13.21    1.34   0 
   2   6  -3    7.68    1.71   0 
   2  17   4    2.44    1.55   0 
   3 -13  16    0.99    2.21   0 
   3 -11   9    6.34    1.54   0 
   3 -10   7    0.03    1.45   0 
   4  -3  -2   10.67    0.75   0 
   4   9  -4    4.36    2.14   0 
   4  13  -2    8.39    1.87   0 
   5  -2  -3   11.98    0.98   0 
   5   0  -4   55.45    1.48   0 
   5   4  -5   13.38    2.05   0 
   5   5  -5    3.62    2.06   0 
   5   6  -5    6.56    2.05   0 
   6 -13  13    1.32    1.61   0 
   6 -12  10    1.42    1.18   0 
   6  -9   4   -0.02    0.67   0 
   6   3  -5    2.21    1.62   0 
   6  12  -4    2.80    2.34   0 
   6  15  -2    9.14    2.10   0 
   7  -4  -2    6.36    0.91   0 
   7   2  -5    0.18    1.93   0 
   7  10  -5    7.50    2.54   0 
   7  14  -3    8.49    2.26   0 
   8 -11   8   -2.24    0.85   0 
   8   2  -5   69.17    2.40   0 
   8  16  -2   -2.79    2.29   0 
   8  17  -1   -4.25    2.36   0 
   9   2  -5   35.20    2.28   0 
   9  10  -5   -6.08    2.24   0 
   9  13  -4    6.44    2.43   0 
  10  -3  -2    9.92    1.31   0 
  10   3  -5    7.41    2.33   0 
  10  13  -4    2.28    2.85   0 
  11  -1  -3   -2.20    1.83   0 
  11   1  -4    5.84    1.90   0 
  11   6  -5   -0.79    2.27   0 
  11   8  -5    0.60    2.39   0 
  11   9  -5   -1.60    2.95   0 
  11  12  -4    2.06    2.50   0 
  12  -6   2   -0.34    0.89   0 
  12  -4   0    1.59    1.17   0 
  12  -3  -1   -2.52    1.46   0 
  12   0  -3   10.11    2.10   0 
  12   3  -4   12.36    2.28   0 
  13  -3   0    4.27    1.40   0 
  13  -2  -1   -4.15    1.61   0 
  13   0  -2   -0.41    1.75   0 
  13   2  -3    2.61    2.28   0 
  13   6  -4   -3.60    2.51   0 
  13   8  -4   -0.20    2.36   0 
  -5  -2  18    8.70    2.57   0 
  -5  -2  19   -0.18    2.61   0 
  -5  -2  20   -2.74    2.78   0 
  -5  -2  22   -4.40    2.92   0 
  -5  -2  24    5.94    2.50   0 
  -5   1  14    5.69    2.09   0 
  -5   5  14   24.56    1.78   0 
  -5   7  16   -1.10    1.56   0 
  -5   8  19    1.64    1.89   0 
  -5   8  21    2.58    2.01   0 
  -4  -5  17   51.90    3.00   0 
  -4  -4  13   21.40    2.01   0 
  -4  -4  14    6.19    2.34   0 
  -4  -3  12   -2.15    2.20   0 
  -4   0   9   16.20    1.47   0 
  -4   6   9   -0.61    0.99   0 
  -4  10  13    4.11    1.02   0 
  -3  -8  20   -3.09    2.51   0 
  -3  -8  23   -3.56    2.76   0 
  -3  -7  15    9.03    2.07   0 
  -3  -6  12   17.40    2.01   0 
  -3  -3   8  178.58    2.34   0 
  -3  13  13    1.55    0.79   0 
  -2  -9  16    0.68    2.18   0 
  -2  -9  17    5.73    2.56   0 
  -2  -8  13    2.81    1.92   0 
  -2  -6   9   30.64    2.19   0 
  -1 -10  15    5.58    2.18   0 
  -1 -10  16    3.53    2.61   0 
  -1  -9  12   16.39    2.04   0 
  -1   7   1   37.82    0.96   0 
  -1  11   3    6.59    1.05   0 
  -1  16   9   -0.92    1.08   0 
  -1  17  11   -1.05    1.03   0 
   0 -11  16    5.36    2.58   0 
   0 -10  12    2.94    2.29   0 
   0   9   0    3.93    1.02   0 
   1 -12  18    0.99    2.60   0 
   1 -10  10    1.79    1.86   0 
   1  -8   6    1.12    1.37   0 
   1   3  -2  797.71    2.43   0 
   1   6  -2   35.74    1.22   0 
   1  10  -1   26.31    1.28   0 
   1  13   1   20.70    1.42   0 
   1  18   7    0.87    1.50   0 
   2 -12  14    1.33    2.16   0 
   2   7  -3  192.51    2.28   0 
   2  10  -2   -2.44    1.37   0 
   2  18   5    0.19    1.46   0 
   3 -12  12   10.41    1.90   0 
   3   0  -3   22.07    1.25   0 
   3   4  -4   34.88    1.85   0 
   3  10  -3   42.12    1.85   0 
   3  16   1   -2.88    1.69   0 
   4 -13  15    1.55    2.17   0 
   4 -12  11   -1.58    1.60   0 
   4   1  -4   39.38    1.63   0 
   4  12  -3   42.40    2.35   0 
   4  16   0   -0.63    1.67   0 
   4  18   2   -1.10    2.06   0 
   5 -13  14   -4.11    1.88   0 
   5 -11   8    1.42    1.16   0 
   5   8  -5    1.99    1.84   0 
   5  11  -4   -2.17    1.94   0 
   5  13  -3    8.41    1.98   0 
   5  18   1   -2.51    2.25   0 
   5  19   2    3.32    2.22   0 
   6  -4  -2   93.08    1.08   0 
   6   2  -5    3.76    1.56   0 
   6  10  -5    9.93    2.39   0 
   6  14  -3    0.84    2.14   0 
   6  18   0   -0.23    2.32   0 
   7  11  -5    5.34    2.46   0 
   7  13  -4   -2.84    2.15   0 
   8 -10   6    0.56    0.67   0 
   8  -4  -2   13.52    1.02   0 
   8   1  -5   19.56    2.00   0 
   8   7  -6   19.07    2.54   0 
   9  -6   0    0.25    0.74   0 
   9   6  -6   32.38    2.70   0 
   9  11  -5   -0.98    2.42   0 
   9  14  -4   -3.18    2.92   0 
  10  -2  -3   20.73    1.67   0 
  10   0  -4    2.30    1.68   0 
  10   2  -5    8.22    2.20   0 
  10  14  -4   -2.14    3.01   0 
  11  -6   1    2.53    0.88   0 
  11   4  -5   -0.38    2.04   0 
  12  -7   3   -0.49    0.68   0 
  12   6  -5   -1.61    2.86   0 
  12   8  -5   -0.40    2.68   0 
  13   1  -3    2.16    2.23   0 
  -5  -1  17    2.92    2.07   0 
  -5  -1  19   -1.73    2.55   0 
  -5  -1  24    0.81    2.45   0 
  -5   0  17   -1.43    2.17   0 
  -5   1  15    2.71    2.07   0 
  -5   2  14    3.57    1.78   0 
  -5   6  16    3.12    1.85   0 
  -5   7  17    2.67    1.75   0 
  -5   7  19   -0.51    1.90   0 
  -4  -5  18    0.35    2.24   0 
  -4  -5  19   28.98    3.02   0 
  -4  -5  20    3.51    2.93   0 
  -4  -5  21   -0.55    2.92   0 
  -4  -5  22    4.81    2.99   0 
  -4  -5  23    3.42    2.72   0 
  -4  -5  24    4.25    2.89   0 
  -4  -4  15    2.50    2.52   0 
  -4  -3  13    6.05    2.40   0 
  -4  -2  11    1.90    1.63   0 
  -4   1   9   11.64    1.49   0 
  -4   5   9   -0.75    1.15   0 
  -4  11  16    2.69    1.28   0 
  -3  -7  16   -2.26    2.22   0 
  -3  -7  18   13.52    2.83   0 
  -3  -7  23   -2.68    3.09   0 
  -3  -7  24    3.26    3.19   0 
  -3  -6  13    1.54    1.95   0 
  -3  -5  11   -0.56    1.71   0 
  -3  12  11    2.86    0.69   0 
  -2  -9  19   -2.64    2.47   0 
  -2  -9  22    0.43    2.64   0 
  -2  -9  23    0.84    2.78   0 
  -2  -8  14   35.63    2.39   0 
  -2  -1   4   47.58    1.30   0 
  -1 -10  17   -1.11    2.31   0 
  -1 -10  19    3.36    2.87   0 
  -1  -8  10   19.96    1.88   0 
   0 -11  17   -1.03    2.29   0 
   0 -11  19   -4.83    2.74   0 
   0 -10  13   21.19    2.48   0 
   0  -9  10    2.80    2.08   0 
   0  -8   8   -0.36    1.77   0 
   0   5  -1   36.92    0.96   0 
   0  11   1   22.00    1.11   0 
   1 -12  20   -2.03    2.66   0 
   1 -12  21    3.41    2.92   0 
   1  -9   8   20.21    1.84   0 
   1  17   5    0.74    1.53   0 
   2 -12  15    5.26    2.19   0 
   2 -11  11    0.27    1.56   0 
   2  11  -2    1.41    1.67   0 
   2  14   0    3.82    1.57   0 
   2  15   1   -0.98    1.56   0 
   2  16   2    3.00    1.58   0 
   2  17   3    1.16    1.64   0 
   3 -13  18    9.53    2.25   0 
   3 -12  13   -1.05    1.99   0 
   3 -11  10   -2.50    1.54   0 
   3   3  -4    0.96    1.53   0 
   3   7  -4   15.55    1.63   0 
   3  11  -3   14.13    2.18   0 
   3  14  -1    6.44    1.57   0 
   3  18   3    2.91    1.76   0 
   4 -13  16   -2.14    2.27   0 
   4 -12  12   -0.77    1.76   0 
   4 -11   9   -3.08    1.44   0 
   4  14  -2   11.16    1.86   0 
   4  19   3    6.54    2.03   0 
   5 -13  15   -1.38    1.99   0 
   5 -12  11    7.87    1.54   0 
   5  -5  -1    7.28    0.44   0 
   5   2  -5    8.86    1.70   0 
   5   9  -5   -0.51    1.86   0 
   5  12  -4    4.66    2.03   0 
   6  -1  -4   72.08    1.41   0 
   6   1  -5   -3.23    1.59   0 
   6  11  -5    1.65    2.46   0 
   6  13  -4    4.77    2.07   0 
   6  15  -3   -2.15    2.42   0 
   7 -11   8    2.08    0.96   0 
   7  -3  -3   45.30    1.28   0 
   7   5  -6   15.43    2.05   0 
   7   8  -6  116.67    3.01   0 
   7  12  -5   -2.38    2.53   0 
   7  18  -1   -2.47    2.42   0 
   8  -3  -3    5.66    1.17   0 
   8  12  -5   11.71    2.46   0 
   8  14  -4    1.73    2.39   0 
   8  16  -3   -2.67    2.86   0 
   8  17  -2    0.35    2.35   0 
   9  -4  -2   11.88    1.11   0 
   9  -1  -4    9.95    1.52   0 
   9   1  -5    2.43    1.98   0 
   9   4  -6   -1.21    2.45   0 
   9   5  -6   45.93    2.42   0 
   9   8  -6   -6.21    2.19   0 
   9   9  -6    8.79    2.31   0 
   9  16  -3   -5.12    2.51   0 
  10   5  -6   -0.92    2.63   0 
  10   6  -6    1.70    2.62   0 
  10   7  -6    0.04    2.20   0 
  10   8  -6   -0.05    2.70   0 
  10   9  -6    7.48    3.00   0 
  11  -3  -2    4.80    1.35   0 
  11   0  -4    5.57    2.08   0 
  11  14  -4    3.11    2.59   0 
  12   4  -5   -1.97    2.48   0 
  13  -1  -2   -1.58    1.69   0 
  13   8  -5   -2.19    2.85   0 
  -5   0  18   -5.20    2.24   0 
  -5   0  19   -0.81    2.41   0 
  -5   0  20    0.91    2.49   0 
  -5   0  21   -1.76    2.66   0 
  -5   0  22   -2.33    2.61   0 
  -5   0  23   26.77    2.78   0 
  -5   1  16   -0.60    2.02   0 
  -5   1  17   -0.25    2.21   0 
  -5   2  16    1.84    1.99   0 
  -5   2  24   -5.45    2.76   0 
  -5   3  15    0.97    1.83   0 
  -5   4  15    9.85    1.80   0 
  -5   5  16    2.31    1.72   0 
  -5   6  18   -0.61    1.88   0 
  -5   7  20   -0.67    1.81   0 
  -5   7  21    3.72    2.01   0 
  -4  -4  16    8.88    2.12   0 
  -4  -4  24    2.43    3.02   0 
  -4  -3  14    5.53    2.43   0 
  -4  -2  12    1.09    1.76   0 
  -4  -1  11    1.90    1.90   0 
  -4   0  10   13.88    1.76   0 
  -4   2   9   -2.13    1.22   0 
  -4   3   9   -0.93    1.38   0 
  -4   8  11    0.79    1.00   0 
  -4   9  12    1.16    1.02   0 
  -3  -7  19   10.72    2.69   0 
  -3  -7  20    0.62    2.48   0 
  -3  -7  21   10.41    2.55   0 
  -3  -7  22   -0.14    2.56   0 
  -3  -6  14   21.74    2.11   0 
  -3  -6  15   11.18    2.57   0 
  -3  -5  12   19.42    1.95   0 
  -3  -4  10   12.06    1.77   0 
  -3  -3   9   32.11    2.04   0 
  -3  -1   7 1517.14    4.31   0 
  -2  -7  12   15.72    1.91   0 
  -2  -6  10    5.91    2.03   0 
  -2  -4   7   14.65    1.87   0 
  -2  -2   5    1.66    1.58   0 
  -2   2   3    0.95    0.78   0 
  -2  12   6    7.37    0.78   0 
  -1 -10  20   -5.28    2.43   0 
  -1 -10  21    3.15    2.63   0 
  -1 -10  22    1.37    2.85   0 
  -1  -8  11    0.95    1.85   0 
  -1  -7   9   18.02    1.93   0 
  -1  -6   7    0.51    1.44   0 
  -1  10   2   -1.83    1.02   0 
   0 -11  20   -1.38    2.38   0 
   0 -11  21    1.17    2.64   0 
   0 -10  14    1.96    2.45   0 
   0   4  -1  316.42    1.50   0 
   0   6  -1  200.32    1.43   0 
   0  14   3   24.53    1.56   0 
   0  17   7   -1.45    1.34   0 
   0  18   9    0.66    1.32   0 
   1 -11  15    6.23    2.43   0 
   1 -10  11    0.69    2.16   0 
   1   2  -2 1676.18    2.98   0 
   1   8  -2  130.05    1.71   0 
   2 -12  17    7.99    2.70   0 
   2 -11  12   -1.33    1.95   0 
   2  -9   7   22.17    1.57   0 
   2  13  -1   49.08    1.94   0 
   2  18   4    3.44    1.69   0 
   3 -12  14    1.75    2.10   0 
   3   9  -4   15.83    2.02   0 
   3  13  -2    0.96    1.73   0 
   3  19   4    0.76    1.74   0 
   4 -13  17    2.29    1.98   0 
   4 -10   7    7.50    1.31   0 
   4  -7   2    0.66    0.60   0 
   4   6  -5    1.19    1.78   0 
   4   7  -5    0.98    1.71   0 
   4   8  -5   11.55    2.20   0 
   4  11  -4    1.60    1.83   0 
   4  13  -3   14.57    1.97   0 
   4  17   0    0.05    2.03   0 
   4  18   1   -5.24    1.93   0 
   5 -13  16   -1.92    2.21   0 
   5  10  -5    2.37    1.95   0 
   5  18   0   -0.48    2.23   0 
   6 -12  11    7.35    1.36   0 
   6 -10   6    1.38    0.86   0 
   6  -3  -3  201.92    1.55   0 
   6   4  -6   10.65    2.05   0 
   6   5  -6   38.85    2.04   0 
   6   6  -6   -0.43    1.88   0 
   6   7  -6   -0.98    1.97   0 
   6  14  -4    2.14    2.45   0 
   7 -10   6   -0.60    0.75   0 
   7   3  -6    1.53    2.22   0 
   7   9  -6    1.58    2.05   0 
   7  17  -2   -0.03    2.24   0 
   8   0  -5    2.45    1.74   0 
   8   3  -6    3.45    2.31   0 
   9 -11   9   -0.49    0.87   0 
   9  -3  -3   -1.84    1.18   0 
   9  10  -6   12.00    2.56   0 
   9  11  -6    2.00    2.96   0 
  10   1  -5   -1.59    1.99   0 
  10   4  -6    4.63    2.38   0 
  10  11  -6   -4.14    2.94   0 
  10  13  -5    3.92    2.52   0 
  11  -2  -3   -2.61    1.52   0 
  11   2  -5    2.78    2.04   0 
  11   5  -6    4.43    2.58   0 
  11   6  -6    3.60    2.26   0 
  11   8  -6   -0.41    2.35   0 
  11   9  -6    1.38    2.51   0 
  11  10  -6    5.39    3.06   0 
  12  -1  -3    1.50    1.60   0 
  12   3  -5   -3.00    2.43   0 
  13   0  -3    1.40    2.14   0 
  13   2  -4    3.69    2.39   0 
  13   5  -5    4.06    2.66   0 
  13   6  -5   -1.74    2.41   0 
  -5   1  18    0.99    1.91   0 
  -5   1  19   -1.84    1.94   0 
  -5   2  17    1.42    1.95   0 
  -5   2  18    2.21    2.24   0 
  -5   2  20   -2.26    2.26   0 
  -5   2  21    1.49    2.48   0 
  -5   3  17    2.08    2.06   0 
  -5   3  18   -1.17    1.93   0 
  -5   3  19   -3.10    2.10   0 
  -5   3  23    2.31    2.69   0 
  -5   4  17    3.08    1.99   0 
  -5   4  18    0.75    1.94   0 
  -5   4  20    1.61    2.36   0 
  -5   4  21   -0.70    2.19   0 
  -5   4  23   -0.45    2.48   0 
  -5   5  17   -0.75    1.85   0 
  -5   5  18    4.50    1.89   0 
  -5   5  19    2.05    2.04   0 
  -5   5  20   -1.89    2.20   0 
  -5   5  21    4.25    2.23   0 
  -5   5  22    1.39    2.29   0 
  -5   5  23   -1.77    2.27   0 
  -5   6  19   -1.29    2.00   0 
  -5   6  20   -2.46    1.98   0 
  -5   6  21    4.23    2.18   0 
  -4  -4  19    2.50    2.21   0 
  -4  -3  15    1.87    2.07   0 
  -4  -3  24   -3.70    2.90   0 
  -4  -3  25   -0.78    2.67   0 
  -4  -2  13    4.63    2.23   0 
  -4   1  10    3.78    1.51   0 
  -4  10  14    0.32    1.14   0 
  -4  11  17   -0.83    1.28   0 
  -3  -6  16   37.93    2.37   0 
  -3  -6  17   10.17    2.63   0 
  -3  -6  24    0.25    2.79   0 
  -3  -6  25   -7.22    2.75   0 
  -3  -5  13    5.29    1.91   0 
  -3  -2   8  407.21    2.74   0 
  -3   1   6   15.32    1.24   0 
  -2  -8  17   20.43    2.38   0 
  -2  -8  18    0.58    2.30   0 
  -2  -8  19   11.86    3.00   0 
  -2  -8  20   13.05    3.10   0 
  -2  -8  21   -1.44    2.92   0 
  -2  -8  22   -5.05    3.07   0 
  -2  -8  23    1.46    2.70   0 
  -2  -7  13    2.60    1.94   0 
  -2  -3   6    0.93    1.33   0 
  -2  11   5    6.22    0.72   0 
  -1  -9  15   -2.61    2.11   0 
  -1  -9  16    1.66    2.56   0 
  -1   8   1   69.84    1.11   0 
   0 -10  15   11.49    2.20   0 
   0 -10  16   -0.15    2.53   0 
   0  -9  11   -3.72    1.80   0 
   0  -8   9   12.18    1.90   0 
   0  -7   7    2.80    1.47   0 
   0  -5   4   20.36    1.42   0 
   0  -3   2  224.57    1.47   0 
   0   3  -1  681.24    1.82   0 
   0   7  -1   16.30    0.94   0 
   0  13   2    0.10    1.23   0 
   0  15   4    4.44    1.36   0 
   1 -11  17    0.85    2.49   0 
   1 -10  12   -1.29    2.09   0 
   1  -9   9    6.94    1.89   0 
   1  -7   5   21.35    1.09   0 
   1  14   1    4.74    1.33   0 
   1  15   2   14.86    1.47   0 
   1  16   3   47.54    1.88   0 
   2 -12  18    1.29    2.16   0 
   2 -12  20    6.72    2.66   0 
   2 -11  13    7.50    2.19   0 
   2  12  -2   -2.83    1.73   0 
   3 -11  11    3.84    1.87   0 
   3  -9   6   47.07    1.34   0 
   3  12  -3    3.09    2.06   0 
   3  16   0    2.90    1.76   0 
   4 -12  13   -2.64    1.79   0 
   4 -11  10   -1.90    1.64   0 
   4   3  -5    1.52    1.45   0 
   4   9  -5   10.26    2.19   0 
   4  12  -4   16.00    2.41   0 
   4  15  -2    3.32    1.87   0 
   4  19   2   11.79    2.19   0 
   5 -12  12    1.90    1.80   0 
   5 -11   9    1.89    1.35   0 
   5  -8   3    2.06    0.64   0 
   5   1  -5   47.42    1.70   0 
   5  13  -4    5.59    2.10   0 
   6 -12  12   -1.35    1.60   0 
   6   9  -6   88.74    2.50   0 
   6  10  -6   82.85    2.87   0 
   6  16  -3    0.17    2.58   0 
   6  17  -2   -1.39    2.20   0 
   6  18  -1    1.23    2.05   0 
   7   0  -5   29.73    1.70   0 
   7  11  -6   -1.93    2.52   0 
   7  13  -5    5.25    2.18   0 
   7  15  -4    4.39    2.30   0 
   8  -2  -4    1.03    1.28   0 
   8  12  -6    2.13    2.77   0 
   8  14  -5    1.05    2.40   0 
   8  17  -3   -3.19    2.44   0 
   9   0  -5    0.29    1.68   0 
   9   2  -6   -2.19    2.07   0 
   9  12  -6    4.83    2.40   0 
   9  14  -5    4.95    2.53   0 
   9  16  -4   -0.69    2.95   0 
  10  -5  -1    5.36    0.97   0 
  10  -4  -2    1.03    1.11   0 
  10   3  -6   10.51    2.28   0 
  10  12  -6    7.66    3.05   0 
  10  14  -5    0.71    2.57   0 
  11   1  -5    4.32    2.09   0 
  11  11  -6   10.88    2.56   0 
  12   0  -4    1.37    1.99   0 
  12   2  -5    3.03    2.10   0 
  12   6  -6   -2.24    2.82   0 
  12   7  -6    0.83    2.36   0 
  12   9  -6   -2.77    2.40   0 
  13  -4   0    0.89    1.23   0 
  13  -3  -1   -0.93    1.36   0 
  13   4  -5    5.88    2.76   0 
  -4  -3  16    7.59    2.08   0 
  -4  -3  17   -2.81    2.23   0 
  -4  -3  18   10.41    2.58   0 
  -4  -3  19    2.77    2.66   0 
  -4  -3  21    0.40    2.78   0 
  -4  -3  22    5.48    2.52   0 
  -4  -2  14    6.59    1.91   0 
  -4  -2  25    2.75    3.05   0 
  -4   0  11    6.10    1.50   0 
  -4   2  10    3.68    1.41   0 
  -4   6  10   62.75    1.31   0 
  -4  11  19    6.60    1.65   0 
  -3  -6  19   -0.34    2.32   0 
  -3  -6  21   -0.98    2.54   0 
  -3  -6  22    0.69    2.57   0 
  -3  -5  14    4.47    1.99   0 
  -3  -3  10   16.51    2.10   0 
  -2  -7  15   -0.57    2.39   0 
  -2   0   4  188.89    1.60   0 
  -2  13   7    2.40    0.71   0 
  -1  -9  18    4.40    2.36   0 
  -1  -9  20   -1.07    2.93   0 
  -1  -9  22   -3.33    2.76   0 
  -1  -9  23   -3.44    2.69   0 
  -1  -9  24   -6.92    2.80   0 
  -1  -4   5   22.80    1.36   0 
  -1  -3   4    2.11    1.50   0 
  -1  -2   3  503.14    2.00   0 
  -1  12   3   11.44    1.18   0 
  -1  13   4    0.03    1.05   0 
  -1  14   5    1.62    1.12   0 
  -1  16   8    2.20    1.13   0 
  -1  17  10   -1.36    1.02   0 
   0 -10  17   11.48    2.38   0 
   0 -10  18   -0.68    2.69   0 
   0 -10  20   -4.33    2.81   0 
   0 -10  23   -0.36    3.22   0 
   0  -9  12   -0.20    1.87   0 
   0  -4   3  124.74    1.35   0 
   0  12   1    6.66    1.21   0 
   0  16   5    5.14    1.34   0 
   1 -11  19    4.57    2.43   0 
   1 -11  20   -0.56    2.74   0 
   1 -11  21    5.93    2.94   0 
   1 -11  22   -2.51    2.72   0 
   1 -10  13    2.44    2.12   0 
   1  -8   7    0.76    1.22   0 
   1  13   0   -2.07    1.35   0 
   1  17   4    2.56    1.55   0 
   2 -10  10    0.50    1.73   0 
   2  -7   4   21.11    1.10   0 
   2  -1  -2    3.52    0.89   0 
   2  10  -3   75.17    1.85   0 
   2  19   5    0.61    1.64   0 
   3 -12  16   -3.89    1.88   0 
   3 -12  17   -1.68    2.62   0 
   3 -11  12    7.06    1.84   0 
   3  10  -4    2.33    1.77   0 
   3  14  -2    0.81    1.65   0 
   4 -12  14   -3.72    1.91   0 
   4  -2  -3   50.46    1.01   0 
   4  14  -3   14.07    1.98   0 
   5 -12  13    1.08    1.89   0 
   5  -4  -2    2.50    0.65   0 
   5   4  -6    8.62    2.15   0 
   5   7  -6   -1.39    1.84   0 
   5  12  -5   16.08    2.49   0 
   5  14  -4   22.52    2.68   0 
   6   0  -5   49.42    1.57   0 
   6  11  -6    0.93    2.60   0 
   6  13  -5    2.70    2.09   0 
   6  15  -4   -0.11    2.50   0 
   7 -12  12   -1.21    1.40   0 
   7  -2  -4   13.52    1.08   0 
   7   2  -6   -4.69    1.67   0 
   7  12  -6    7.99    2.55   0 
   7  14  -5   -1.37    2.30   0 
   7  16  -4    3.30    2.59   0 
   7  17  -3    3.51    2.24   0 
   7  18  -2    3.67    2.28   0 
   8   5  -7   18.34    2.60   0 
   8   6  -7   10.33    2.17   0 
   8   7  -7   -1.69    2.08   0 
   8   8  -7   -6.50    2.19   0 
   8  15  -5    9.25    2.78   0 
   8  16  -4   -4.47    2.47   0 
   9 -10   7   -1.38    0.76   0 
   9  -2  -4   -0.06    1.32   0 
   9   5  -7   19.16    2.82   0 
   9   9  -7   13.91    2.41   0 
   9  10  -7    0.45    2.86   0 
  10  -3  -3    8.95    1.29   0 
  10   0  -5   15.30    1.88   0 
  10   2  -6    5.37    2.17   0 
  10   6  -7    3.40    2.67   0 
  10   8  -7    1.88    2.55   0 
  10   9  -7    0.73    2.90   0 
  11  -1  -4   -1.49    1.52   0 
  11   3  -6    0.55    2.29   0 
  12  -4  -1   -0.39    1.14   0 
  12  -3  -2    9.88    1.43   0 
  12   5  -6    3.94    2.27   0 
  12  11  -6   -4.14    2.80   0 
  13  -2  -2    2.93    1.59   0 
  13   3  -5   -2.41    2.56   0 
  13   7  -6   -0.61    2.78   0 
  -4  -2  15    1.65    2.00   0 
  -4  -2  16   12.90    2.41   0 
  -4  -2  17    2.58    2.50   0 
  -4  -2  22    0.23    2.89   0 
  -4  -2  23   -1.07    2.32   0 
  -4  -2  24   -2.88    2.34   0 
  -4  -1  13    4.15    1.81   0 
  -4   0  12    4.34    1.97   0 
  -4   1  11   13.73    1.76   0 
  -4   3  10    6.93    1.34   0 
  -4   5  10    3.14    1.24   0 
  -4   7  11   26.37    1.26   0 
  -4   8  12    6.72    1.12   0 
  -4   9  13   -1.95    1.10   0 
  -4  10  15   -0.70    1.21   0 
  -3  -5  15    0.29    2.00   0 
  -3  -5  16    8.81    2.14   0 
  -3  -5  17    5.08    2.66   0 
  -3  -5  21   -1.84    2.99   0 
  -3  -5  23   -0.60    2.68   0 
  -3  -5  24    3.49    2.73   0 
  -3  -4  13    0.62    2.18   0 
  -3  -2   9   71.55    1.79   0 
  -3   2   6   56.91    1.18   0 
  -2  -7  17    4.78    2.62   0 
  -2  -7  18   -0.45    2.66   0 
  -2  -7  23    5.94    2.60   0 
  -2  -6  12   -1.68    1.82   0 
  -2  -5  10   49.14    2.29   0 
  -2  -4   8    8.32    1.58   0 
  -1  -8  14    6.37    2.04   0 
   0  -9  13   -2.21    1.97   0 
   0   8  -1   20.50    1.02   0 
   1  -9  10   18.97    1.98   0 
   1  12  -1    4.88    1.43   0 
   1  18   5    1.18    1.58   0 
   2 -11  15   -1.39    2.24   0 
   2  -8   6   39.90    1.61   0 
   2   5  -4    7.47    1.73   0 
   2   6  -4    0.18    1.42   0 
   2   7  -4   33.36    1.78   0 
   3 -12  19    1.28    2.37   0 
   3 -10   9   -2.85    1.54   0 
   3   1  -4    6.80    1.52   0 
   3   5  -5    4.62    1.90   0 
   3   6  -5   13.70    1.62   0 
   3  11  -4   10.54    2.12   0 
   3  13  -3    3.17    2.03   0 
   3  16  -1   -1.65    1.80   0 
   3  17   0   -1.48    1.78   0 
   4 -12  15   -0.23    2.09   0 
   4 -12  16    4.10    2.41   0 
   4 -10   8    7.07    1.48   0 
   4  11  -5    2.93    2.32   0 
   4  13  -4   12.79    2.02   0 
   4  18   0    0.98    2.07   0 
   4  19   1    0.12    1.93   0 
   5 -12  14   -1.94    2.02   0 
   5 -11  10   -2.12    1.63   0 
   5   3  -6   -0.94    1.93   0 
   5  10  -6   -1.95    2.29   0 
   5  13  -5   -2.66    2.44   0 
   5  17  -2    2.93    2.35   0 
   5  18  -1    2.61    2.40   0 
   5  19   0    1.12    2.39   0 
   6 -12  13   -3.25    1.60   0 
   6  12  -6    5.34    2.58   0 
   6  14  -5    3.89    2.47   0 
   6  17  -3   -1.18    2.60   0 
   7 -12  13    3.48    1.62   0 
   7   5  -7   -4.72    1.92   0 
   7   9  -7   22.54    2.25   0 
   7  10  -7    5.78    2.76   0 
   7  13  -6   14.59    2.95   0 
   8  -1  -5    7.86    1.54   0 
   8   1  -6    0.22    1.97   0 
   8   4  -7   84.52    2.81   0 
   8  11  -7   10.02    2.93   0 
   9 -11  10    0.68    1.12   0 
   9   1  -6    3.08    1.98   0 
   9   4  -7   -1.86    2.33   0 
   9  14  -6   -2.62    2.94   0 
   9  16  -5   -0.58    3.20   0 
  10  -6   0    1.47    0.72   0 
  10  -2  -4   -1.78    1.42   0 
  10   4  -7    0.47    2.36   0 
  10   5  -7   -0.14    2.13   0 
  10  11  -7    4.53    2.64   0 
  10  14  -6    2.64    2.67   0 
  11   2  -6   -0.61    2.08   0 
  11   6  -7    2.40    2.60   0 
  11   7  -7    2.33    2.37   0 
  11   8  -7    2.49    2.45   0 
  11  11  -7   -0.94    2.98   0 
  12  -5   0    0.38    0.97   0 
  12  -2  -3    1.70    1.55   0 
  12   1  -5   -0.05    2.12   0 
  12   3  -6    4.90    2.25   0 
  12   8  -7   -4.36    2.80   0 
  13  -1  -3    2.08    1.67   0 
  13   2  -5    0.73    2.25   0 
  13   6  -6    3.44    2.32   0 
  -4  -2  19    3.46    2.26   0 
  -4  -1  14   17.05    1.96   0 
  -4  -1  22   -4.46    2.76   0 
  -4  -1  23   -0.03    2.63   0 
  -4   0  13    1.56    2.06   0 
  -4   0  25   -1.17    2.76   0 
  -4   9  14   -2.11    1.27   0 
  -4  10  16    1.76    1.33   0 
  -4  10  17   -0.18    1.48   0 
  -3  -5  18    4.01    2.23   0 
  -3  -5  19    5.37    2.32   0 
  -3  -5  20    0.35    2.52   0 
  -3  -4  14    3.00    2.25   0 
  -3  -4  24    1.57    3.09   0 
  -3  -4  25   -1.39    2.78   0 
  -3  -3  11   17.90    1.78   0 
  -3   3   6   72.64    1.18   0 
  -2  -7  19   18.38    2.54   0 
  -2  -7  20    3.27    2.45   0 
  -2  -6  13    4.88    1.92   0 
  -2  -6  14   12.99    2.32   0 
  -2  -6  25    4.99    3.10   0 
  -2  -3   7   -3.21    1.39   0 
  -2  -2   6    1.21    1.62   0 
  -2  -1   5   20.21    1.51   0 
  -2   3   3    0.09    0.54   0 
  -2   8   3   12.00    0.62   0 
  -2  10   4    4.55    0.69   0 
  -1  -8  15    0.60    2.04   0 
  -1  -8  17   -1.96    2.55   0 
  -1  -8  22    0.74    2.99   0 
  -1  -8  23   -3.29    3.13   0 
  -1  -8  24   -0.18    2.73   0 
  -1  -6   9   16.38    2.02   0 
  -1  -5   7   -1.90    1.53   0 
  -1   9   1   14.99    1.01   0 
  -1  11   2   -1.72    1.06   0 
   0  -9  14    2.78    2.00   0 
   0   9  -1    2.17    1.08   0 
   0  14   2    2.58    1.39   0 
   0  17   6    1.38    1.35   0 
   1 -10  15    2.30    2.31   0 
   1 -10  16    0.07    2.40   0 
   1  -9  11    1.25    2.17   0 
   1  -7   6   55.14    1.54   0 
   1   5  -3    0.69    1.54   0 
   1   6  -3   25.31    1.59   0 
   1   7  -3   15.62    1.46   0 
   1  15   1    3.29    1.55   0 
   1  16   2   -3.36    1.51   0 
   2 -11  17   -0.63    2.23   0 
   2 -11  18    4.23    2.79   0 
   2 -10  12    1.17    1.92   0 
   2   4  -4  181.83    1.88   0 
   2   8  -4    4.83    1.44   0 
   2  13  -2    7.47    1.52   0 
   2  19   4    1.74    1.74   0 
   3 -11  13    4.57    1.65   0 
   3 -11  14    0.92    1.97   0 
   3  -9   7    3.13    1.30   0 
   3  -8   5    3.88    1.06   0 
   3   8  -5    5.04    1.67   0 
   3   9  -5   13.60    2.08   0 
   3  12  -4    0.43    2.13   0 
   3  15  -2   -1.85    1.97   0 
   3  19   2    6.31    1.97   0 
   4 -12  18   -4.60    2.72   0 
   4 -12  19   -0.96    2.63   0 
   4   6  -6    5.83    1.78   0 
   4   8  -6   47.13    2.43   0 
   4  12  -5    6.44    2.24   0 
   4  15  -3   37.75    2.26   0 
   5 -12  15    4.76    2.19   0 
   5  -3  -3   32.76    0.95   0 
   5   0  -5  350.55    2.34   0 
   5  11  -6   -0.21    2.07   0 
   5  15  -4    1.89    1.93   0 
   6 -11  10   10.49    1.45   0 
   6  -8   3    1.19    0.59   0 
   6   5  -7   -0.66    1.93   0 
   6   6  -7    1.96    1.96   0 
   6   9  -7   -2.87    2.07   0 
   6  13  -6   -2.42    2.45   0 
   6  16  -4   -4.05    2.19   0 
   7 -12  14    2.44    1.83   0 
   7  -1  -5    7.24    1.30   0 
   7   4  -7    7.69    1.96   0 
   7  11  -7    3.71    2.22   0 
   7  18  -3   -0.04    2.30   0 
   8 -10   7   -0.79    0.92   0 
   8  14  -6   -0.67    2.53   0 
   8  16  -5    3.18    2.43   0 
   9  -9   5    1.84    0.60   0 
   9  -1  -5    2.78    1.49   0 
   9   3  -7   13.23    2.39   0 
   9  12  -7   -3.38    2.41   0 
  10   1  -6    0.80    1.93   0 
  10   3  -7    1.09    2.27   0 
  10  12  -7    0.78    2.54   0 
  10  13  -7   15.72    3.13   0 
  11  -4  -2   -2.81    1.09   0 
  11  -3  -3   -1.78    1.35   0 
  11   4  -7   -5.26    2.42   0 
  11  12  -7   -1.82    2.74   0 
  12  -6   1    0.03    0.75   0 
  12  -1  -4   -3.53    1.61   0 
  12   7  -7    0.02    2.39   0 
  13   4  -6   -0.21    2.77   0 
  -4  -1  16    2.41    1.97   0 
  -4  -1  17    1.38    2.05   0 
  -4  -1  18    2.56    2.46   0 
  -4  -1  19    3.45    2.51   0 
  -4   0  14   -0.33    2.04   0 
  -4   0  22    2.10    2.65   0 
  -4   0  24   28.60    2.73   0 
  -4   1  13    6.48    1.98   0 
  -4   1  24    7.12    2.74   0 
  -4   1  25    9.13    2.42   0 
  -4   2  12   10.71    1.70   0 
  -4   4  11   46.11    1.66   0 
  -4   5  11   83.96    1.74   0 
  -4   6  11   13.81    1.28   0 
  -4   8  13   10.05    1.26   0 
  -4  10  18   -1.07    1.53   0 
  -4  10  20   10.38    1.84   0 
  -3  -4  15    1.79    2.02   0 
  -3  -4  16    1.68    2.43   0 
  -3  -4  17   15.25    2.78   0 
  -3  -4  18    1.28    2.61   0 
  -3  -4  19   17.47    2.69   0 
  -3  -4  21    2.50    3.05   0 
  -3  -4  22   -4.80    2.58   0 
  -3  -4  23   -1.49    2.53   0 
  -3  -3  12    3.52    1.75   0 
  -3  -2  10    1.31    1.63   0 
  -3  -1   9    0.68    1.69   0 
  -3   0   8   81.50    1.75   0 
  -3   4   6   44.15    0.97   0 
  -3   5   6    8.15    0.87   0 
  -2  -6  15    2.51    1.98   0 
  -2  -6  16    5.08    2.48   0 
  -2  -6  23    4.16    2.59   0 
  -2  -5  11    0.30    1.78   0 
  -2  -4   9  103.08    2.03   0 
  -1  -8  21    3.87    2.67   0 
  -1  -7  12    0.77    1.80   0 
   0  -9  16    8.51    2.21   0 
   0  -9  17   -0.35    2.11   0 
   0  -9  18    2.26    2.70   0 
   0  -9  22   -3.50    2.63   0 
   0  -9  23    6.18    2.90   0 
   0  -5   5    0.59    1.47   0 
   0  13   1    6.95    1.32   0 
   0  15   3  112.15    1.95   0 
   0  16   4   -0.80    1.42   0 
   1 -10  17   10.60    2.28   0 
   1 -10  18    2.71    2.60   0 
   1 -10  19    7.17    2.77   0 
   1 -10  21   -0.50    2.80   0 
   1 -10  22    0.70    2.65   0 
   1  -5   3   79.81    1.23   0 
   1   1  -2  114.26    1.00   0 
   1   8  -3  169.71    1.97   0 
   1  11  -2   13.35    1.47   0 
   1  13  -1   20.61    1.66   0 
   1  14   0    3.63    1.34   0 
   1  17   3    9.34    1.61   0 
   2  -9   9    2.24    1.73   0 
   2   3  -4    2.10    1.64   0 
   2  12  -3    1.56    1.95   0 
   2  15  -1    0.68    1.65   0 
   2  17   1    4.96    1.57   0 
   3 -11  15   -2.49    2.23   0 
   3 -10  10    2.29    1.72   0 
   3  10  -5   -0.79    2.22   0 
   4  -1  -4   10.56    1.23   0 
   4   4  -6    5.15    1.47   0 
   4   9  -6    1.49    1.85   0 
   4  14  -4   -0.35    1.98   0 
   4  17  -2   -3.05    2.08   0 
   4  18  -1    4.22    2.08   0 
   5 -12  16   -1.06    2.10   0 
   5 -12  17   -0.85    2.43   0 
   5 -11  11    2.02    1.57   0 
   5   6  -7   34.35    2.33   0 
   5   7  -7   -3.26    2.35   0 
   5   8  -7   14.83    2.32   0 
   5  12  -6    7.56    2.41   0 
   5  14  -5   -0.39    2.44   0 
   5  17  -3    1.69    2.49   0 
   5  18  -2   -0.86    2.48   0 
   5  19  -1    0.23    2.45   0 
   6  -9   5    4.08    0.84   0 
   6   1  -6   20.17    1.69   0 
   6   4  -7   16.41    1.86   0 
   6  10  -7   12.60    2.13   0 
   6  15  -5   -0.01    2.24   0 
   6  18  -3   -0.33    2.42   0 
   7 -10   7    2.59    0.98   0 
   7  12  -7   -2.93    2.31   0 
   7  16  -5    7.00    2.30   0 
   8   0  -6   43.45    1.81   0 
   8   6  -8   -0.95    2.66   0 
   8   8  -8    6.72    2.35   0 
   8   9  -8   -1.68    2.60   0 
   8  15  -6    0.76    2.42   0 
   8  17  -5    0.90    2.92   0 
   9   0  -6   31.60    1.97   0 
   9   2  -7   16.22    2.10   0 
   9   7  -8    1.18    2.24   0 
   9   8  -8    4.15    2.22   0 
   9   9  -8    2.06    2.43   0 
   9  10  -8   -3.27    2.83   0 
   9  13  -7    3.20    2.50   0 
  10 -10   8    2.05    0.79   0 
  10  -1  -5   15.92    1.73   0 
  10   7  -8    6.13    2.38   0 
  10   8  -8    1.86    2.45   0 
  10   9  -8    1.12    2.54   0 
  10  10  -8    4.87    3.04   0 
  10  14  -7   23.05    3.40   0 
  11  -5  -1   17.46    1.06   0 
  11  -2  -4    2.27    1.48   0 
  11   3  -7   -1.93    2.25   0 
  11   8  -8   -2.03    2.90   0 
  11   9  -8   -2.28    2.89   0 
  12   0  -5    1.00    1.90   0 
  13   1  -5   -0.71    2.12   0 
  13   3  -6   11.72    2.80   0 
  13   7  -7    1.25    2.42   0 
  -4   0  16    9.52    1.96   0 
  -4   0  17   -2.10    2.48   0 
  -4   0  18    4.32    2.49   0 
  -4   0  19    2.96    2.53   0 
  -4   0  20   10.46    2.42   0 
  -4   1  14    9.69    2.18   0 
  -4   1  22   -1.34    2.67   0 
  -4   1  23    5.68    2.30   0 
  -4   2  23   -1.53    2.54   0 
  -4   3  25   -0.33    2.52   0 
  -4   9  15    2.03    1.30   0 
  -4   9  20   11.27    1.93   0 
  -4   9  21    2.54    2.03   0 
  -3   8   7   15.05    0.66   0 
  -2  -6  17    2.44    2.27   0 
  -2  -6  18    2.98    2.33   0 
  -2  -6  19    1.51    2.43   0 
  -2  -6  21    2.98    2.47   0 
  -2  -5  12   19.19    1.86   0 
  -2  -5  24    1.01    2.94   0 
  -2  -4  10    7.15    2.01   0 
  -1  -7  13    1.16    1.90   0 
  -1  -7  14   14.24    2.41   0 
  -1  -7  23    0.61    2.95   0 
  -1  -6  10    0.97    1.66   0 
  -1  -4   6   23.64    1.42   0 
  -1   0   2  104.80    0.84   0 
  -1  16   7    1.20    1.08   0 
  -1  17   9    0.81    0.96   0 
   0  -8  12    8.02    1.94   0 
   0  -8  13   10.37    2.24   0 
   0  -6   7    6.14    1.64   0 
   0   2  -1    0.88    0.68   0 
   0  10  -1    1.83    1.17   0 
   0  12   0   13.95    1.31   0 
   0  18   7    4.99    1.38   0 
   1  -9  13    1.37    2.28   0 
   1   9  -3  217.23    2.20   0 
   2 -10  14   -0.03    2.27   0 
   2  -8   7    2.09    1.42   0 
   2  10  -4    4.88    1.63   0 
   2  14  -2   12.48    1.85   0 
   2  18   2   -1.13    1.61   0 
   3 -11  16    4.21    1.96   0 
   3 -11  18   -3.07    2.61   0 
   3 -11  19    3.25    2.50   0 
   3 -11  20   -3.17    2.57   0 
   3 -11  21    4.15    3.05   0 
   3 -10  11    2.78    1.84   0 
   3  13  -4    0.34    2.24   0 
   3  16  -2    2.08    1.98   0 
   3  17  -1    0.82    1.94   0 
   3  18   0    3.68    1.83   0 
   4 -10   9    0.92    1.44   0 
   4   3  -6   -1.09    1.87   0 
   4  10  -6   -3.65    1.91   0 
   4  15  -4   -5.17    2.21   0 
   4  16  -3   12.14    2.06   0 
   5 -11  12    1.75    1.92   0 
   5  -2  -4  221.87    1.63   0 
   5   5  -7   13.67    1.84   0 
   5   9  -7   68.82    2.40   0 
   5  10  -7   21.78    2.46   0 
   5  13  -6   14.34    2.57   0 
   5  16  -4   -1.03    2.04   0 
   6 -12  16    1.27    2.18   0 
   6 -11  11   -1.19    1.59   0 
   6   3  -7    4.11    1.67   0 
   6  12  -7   23.95    2.82   0 
   6  14  -6    4.90    2.29   0 
   6  16  -5   -1.43    2.75   0 
   6  17  -4    2.32    2.15   0 
   7  -4  -3    9.02    0.90   0 
   7   0  -6   -1.31    1.59   0 
   7   2  -7   57.19    2.33   0 
   7   6  -8    6.66    2.09   0 
   7   7  -8   34.69    2.32   0 
   7   8  -8   -2.31    2.10   0 
   7   9  -8    1.70    2.26   0 
   7  10  -8   29.24    3.01   0 
   7  13  -7    0.65    2.35   0 
   7  15  -6    0.96    2.35   0 
   7  17  -5   -2.56    2.56   0 
   7  18  -4    1.67    2.65   0 
   8  -5  -2    1.74    0.77   0 
   8  -4  -3   -0.85    0.88   0 
   8  -3  -4    3.73    1.06   0 
   8   5  -8   -4.58    2.07   0 
   8  10  -8    3.46    2.36   0 
   8  11  -8    5.63    2.50   0 
   8  14  -7    3.46    2.88   0 
   8  16  -6   -7.25    3.09   0 
   9  -4  -3   13.13    1.05   0 
   9   4  -8    4.44    2.37   0 
   9   5  -8   -2.13    2.15   0 
   9  11  -8    4.81    2.50   0 
  10   2  -7    5.87    2.25   0 
  10  11  -8    2.51    2.54   0 
  10  12  -8    3.14    2.94   0 
  11  -1  -5   -1.68    1.52   0 
  11   6  -8    1.17    2.36   0 
  11   7  -8    1.77    2.37   0 
  11  10  -8    0.12    2.57   0 
  11  11  -8    3.07    2.61   0 
  12   7  -8    3.42    2.73   0 
  12   8  -8    5.87    2.84   0 
  12  10  -8   -0.21    3.01   0 
  13  -3  -2   -1.08    1.29   0 
  13  -2  -3    4.50    1.56   0 
  13  -1  -4   -0.63    1.77   0 
  13   5  -7   -0.77    2.72   0 
  -4   1  15    3.39    1.80   0 
  -4   1  16    0.09    2.20   0 
  -4   1  17   11.10    2.28   0 
  -4   2  21    2.43    2.32   0 
  -4   2  22    3.15    2.52   0 
  -4   3  13    4.45    1.73   0 
  -4   4  23    0.81    2.38   0 
  -4   4  24   -5.74    2.46   0 
  -4   5  12   51.78    1.59   0 
  -4   5  23   -2.60    2.27   0 
  -4   6  23    3.61    2.29   0 
  -4   8  15    2.89    1.52   0 
  -4   8  22    3.15    2.03   0 
  -4   9  17   -2.89    1.49   0 
  -3  -3  15    4.73    1.98   0 
  -3  -3  17   10.40    2.59   0 
  -3  -3  18   -2.79    2.52   0 
  -3  -3  19    1.49    2.62   0 
  -3  -3  20    0.58    2.56   0 
  -3  -3  22    3.26    2.59   0 
  -3  -2  12   12.77    1.98   0 
  -3  -2  24   -5.35    2.81   0 
  -3  -1  26   -4.49    2.96   0 
  -3   2   7    7.52    1.12   0 
  -3  13  15    2.95    1.08   0 
  -2  -5  13   -5.05    1.85   0 
  -2  -5  14    1.95    2.28   0 
  -2  -5  22    0.40    3.16   0 
  -2  -5  23   -1.84    2.62   0 
  -2  -4  26   -4.30    2.82   0 
  -2  -2   7    4.17    1.68   0 
  -2   1   4  241.66    1.46   0 
  -1  -7  15    2.41    2.03   0 
  -1  -7  16    2.28    2.09   0 
  -1  -7  17   -0.04    2.60   0 
  -1  -7  20    5.73    2.96   0 
  -1  -7  21   -2.91    2.55   0 
  -1  -7  22    6.35    2.64   0 
  -1  -6  11  161.95    2.54   0 
  -1  -6  25   -0.35    3.06   0 
  -1   6   0    8.88    0.79   0 
  -1  10   1    0.14    0.93   0 
  -1  13   3   19.04    1.18   0 
  -1  14   4    0.39    1.10   0 
   0  -8  14    1.23    2.39   0 
   0  -8  22   -2.17    3.03   0 
   0  -8  24   -5.90    2.88   0 
   0  17   5   -1.90    1.35   0 
   1  -9  14   23.83    2.55   0 
   1  -7   7    5.00    1.48   0 
   1  -6   5    5.77    1.28   0 
   1  -4   2  144.56    1.11   0 
   1   3  -3   13.10    1.58   0 
   1  12  -2   12.05    1.54   0 
   1  15   0    2.87    1.61   0 
   2 -10  15   15.43    2.17   0 
   2 -10  16   -2.86    2.45   0 
   2 -10  17   -4.25    2.37   0 
   2 -10  21   -1.73    2.70   0 
   2 -10  22   -1.54    3.06   0 
   2  -9  10    2.65    1.80   0 
   2  -7   5   20.21    1.15   0 
   2  13  -3   22.07    2.06   0 
   2  19   3    2.05    1.62   0 
   3 -10  12    1.70    1.83   0 
   3  -9   8    6.90    1.52   0 
   3   0  -4   -0.17    1.24   0 
   3   2  -5    1.73    1.67   0 
   3  15  -3   52.48    2.39   0 
   4 -11  14    5.12    2.03   0 
   4 -11  15   -1.47    2.18   0 
   4 -10  10    2.09    1.62   0 
   4  14  -5   14.10    2.47   0 
   5   1  -6   61.91    1.82   0 
   5   4  -7   -2.53    1.73   0 
   5  11  -7    8.87    2.56   0 
   5  15  -5    2.18    2.06   0 
   5  18  -3   -1.82    2.37   0 
   5  19  -2    1.81    2.36   0 
   6   6  -8   19.32    2.52   0 
   6   8  -8  568.77    4.54   0 
   6   9  -8  316.21    3.99   0 
   6  13  -7   11.41    2.66   0 
   6  15  -6   -1.72    2.79   0 
   7 -11  11    4.27    1.59   0 
   7  -9   5    0.83    0.72   0 
   7  -5  -2    5.15    0.68   0 
   7  11  -8   45.85    2.58   0 
   7  14  -7    4.14    2.39   0 
   7  16  -6   -4.12    2.83   0 
   8  -9   5   -1.48    0.69   0 
   8  -2  -5    2.83    1.37   0 
   8   1  -7   20.69    2.00   0 
   8  12  -8   -2.33    2.44   0 
   8  15  -7    5.26    2.90   0 
   9  -5  -2   13.80    0.89   0 
   9  -2  -5    6.23    1.42   0 
   9   1  -7    5.83    2.02   0 
   9  15  -7    0.83    2.62   0 
  10   4  -8   -5.59    2.11   0 
  10  13  -8    7.18    2.80   0 
  11  -6   0   -0.77    0.73   0 
  11   0  -6   -2.61    1.77   0 
  11   4  -8   -0.26    2.37   0 
  12  -3  -3    4.05    1.36   0 
  12  -2  -4    2.32    1.46   0 
  12   1  -6   -1.19    2.01   0 
  12   3  -7    2.43    2.06   0 
  12   5  -8    4.48    2.60   0 
  13   0  -5    5.53    1.96   0 
  13   2  -6    4.21    2.18   0 
  13   4  -7    8.47    2.64   0 
  -4   2  15    0.05    1.95   0 
  -4   2  16    1.36    2.13   0 
  -4   2  18    6.83    2.28   0 
  -4   2  19    2.19    2.38   0 
  -4   2  20    7.22    1.97   0 
  -4   3  15    0.94    1.75   0 
  -4   3  20   -1.56    2.13   0 
  -4   3  21   -0.59    2.30   0 
  -4   4  13  357.77    2.96   0 
  -4   4  21   -1.13    2.13   0 
  -4   5  13  361.57    3.06   0 
  -4   5  21    2.71    2.45   0 
  -4   6  22    6.92    2.26   0 
  -4   7  14   20.85    1.61   0 
  -4   7  21    4.45    2.07   0 
  -4   8  18    4.56    1.92   0 
  -4   8  20    1.24    1.78   0 
  -3  -2  21    0.29    2.70   0 
  -3  -2  23   -1.90    2.44   0 
  -3  -1  24    5.75    2.75   0 
  -3  -1  25    9.51    2.63   0 
  -3   0   9  126.43    1.81   0 
  -3   0  26   -4.74    2.83   0 
  -3  12  12    1.33    0.88   0 
  -3  13  16   -1.82    1.26   0 
  -3  13  17   -2.08    1.37   0 
  -2  -5  15   15.33    2.08   0 
  -2  -5  18   22.70    2.41   0 
  -2  -5  20    1.49    2.35   0 
  -2  -5  21    3.45    2.53   0 
  -2  -4  11   14.20    1.80   0 
  -2  -4  24    1.35    3.03   0 
  -2   0   5  125.35    1.63   0 
  -1  -6  12    0.05    1.83   0 
  -1  -5   9   25.41    2.02   0 
  -1  -2   4   30.61    1.32   0 
  -1  -1   3  143.25    1.42   0 
  -1  15   5    6.37    1.12   0 
   0  -8  15    2.51    1.97   0 
   0  -8  16    2.32    2.09   0 
   0  -8  19    9.39    2.85   0 
   0  -8  20    5.11    2.56   0 
   0  -8  21   -0.97    2.53   0 
   0  -7  11   -0.98    2.03   0 
   0  -7  25   -1.28    3.21   0 
   0  -6   8   21.92    1.76   0 
   0   5  -2    0.24    1.00   0 
   0   6  -2   39.69    1.13   0 
   0   7  -2  129.33    1.44   0 
   0  14   1   23.19    1.40   0 
   1  -9  15    2.22    2.04   0 
   1  -9  16   -4.97    2.09   0 
   1  -9  17   -0.94    2.63   0 
   1  -9  19    5.21    2.91   0 
   1  -8  10    4.25    1.63   0 
   1  14  -1    6.02    1.43   0 
   1  17   2    7.89    1.64   0 
   1  19   5    2.45    1.43   0 
   2 -10  18    2.68    2.27   0 
   2 -10  19   -0.72    2.27   0 
   2  -9  11   -0.17    2.02   0 
   2   0  -3  221.64    1.58   0 
   2   2  -4    7.79    1.30   0 
   2   6  -5  112.86    1.98   0 
   2   7  -5   47.65    1.71   0 
   2   8  -5    0.18    1.95   0 
   2  15  -2   18.86    2.00   0 
   2  16  -1    7.51    1.70   0 
   2  17   0    2.12    1.68   0 
   2  18   1   -1.21    1.67   0 
   3 -10  13   -1.47    1.99   0 
   3  -8   6    4.99    1.26   0 
   3   6  -6   72.15    2.02   0 
   3   7  -6    1.69    1.76   0 
   3   9  -6   10.86    2.17   0 
   3  12  -5   39.79    2.17   0 
   3  14  -4   -1.85    1.73   0 
   4 -11  17    0.89    2.49   0 
   4  -9   7    5.06    1.17   0 
   4   0  -5   27.81    1.42   0 
   4   7  -7    1.40    1.81   0 
   4   8  -7    6.80    1.91   0 
   4   9  -7    2.28    2.34   0 
   4  12  -6    3.60    2.04   0 
   4  16  -4    3.93    2.41   0 
   4  17  -3   -1.48    2.26   0 
   4  18  -2   10.75    2.28   0 
   5 -11  14    1.61    2.01   0 
   5  -7   2   -0.67    0.54   0 
   5  -1  -5  163.63    1.66   0 
   5  14  -6    4.01    2.20   0 
   5  17  -4   -1.70    2.12   0 
   6 -11  12    1.23    1.65   0 
   6   5  -8   18.79    2.01   0 
   6  11  -8   -0.65    2.64   0 
   6  14  -7    5.72    2.68   0 
   6  17  -5   -0.81    2.52   0 
   7  -8   3    0.90    0.53   0 
   7  -2  -5   -0.97    1.17   0 
   7   1  -7    2.45    1.86   0 
   7  12  -8    6.86    2.49   0 
   7  15  -7    1.04    2.87   0 
   8  -1  -6    3.42    1.60   0 
   8   3  -8    0.81    1.91   0 
   8  13  -8    8.61    2.62   0 
   8  16  -7   -1.71    3.06   0 
   9 -10   8   -1.54    0.87   0 
   9  -1  -6    9.67    1.69   0 
   9   6  -9    1.02    2.75   0 
   9   7  -9    2.18    2.21   0 
   9   9  -9    0.65    2.65   0 
   9  10  -9    2.13    2.68   0 
   9  11  -9    1.94    3.12   0 
   9  14  -8   46.19    3.16   0 
  10  -4  -3    1.26    1.08   0 
  10  -3  -4    3.44    1.26   0 
  10   3  -8    2.67    2.32   0 
  10   6  -9   -2.39    2.77   0 
  10   7  -9   -2.31    2.36   0 
  10   8  -9   -3.65    2.50   0 
  10   9  -9    4.50    2.61   0 
  10  10  -9   10.15    2.65   0 
  10  11  -9   -0.65    3.01   0 
  10  14  -8    1.59    2.73   0 
  11   7  -9    5.10    2.97   0 
  11   8  -9    4.15    2.75   0 
  11  10  -9   -2.38    3.13   0 
  11  11  -9   -0.71    3.16   0 
  12  -1  -5   -0.96    1.75   0 
  12   4  -8    2.05    2.51   0 
  13   1  -6    4.90    2.20   0 
  13   3  -7    4.81    2.73   0 
  -4   3  17    2.84    2.04   0 
  -4   3  18    4.29    2.15   0 
  -4   3  19    3.76    2.04   0 
  -4   4  14    9.18    1.75   0 
  -4   4  15   30.49    1.96   0 
  -4   4  17    4.91    1.85   0 
  -4   4  19   -0.13    2.10   0 
  -4   5  14   -0.22    1.55   0 
  -4   5  16    5.51    2.04   0 
  -4   5  18   -2.77    2.14   0 
  -4   5  19    1.36    2.10   0 
  -4   5  20   -0.17    2.15   0 
  -4   6  14   17.33    1.54   0 
  -4   6  15   15.74    1.82   0 
  -4   6  17    1.79    2.00   0 
  -4   6  18    0.27    2.14   0 
  -4   6  19    0.60    2.12   0 
  -4   6  20    1.71    2.15   0 
  -4   7  15    5.55    1.63   0 
  -4   7  16   -0.06    1.77   0 
  -4   7  17    1.41    1.83   0 
  -3  -2  14    3.44    1.89   0 
  -3  -2  18   -2.52    2.62   0 
  -3  -2  19    0.49    2.20   0 
  -3  -2  20    4.48    2.29   0 
  -3  -1  22    4.15    2.77   0 
  -3   0  10   -2.76    1.53   0 
  -3   0  24   -2.88    2.70   0 
  -3   3   7    3.93    0.99   0 
  -3   9   8    3.96    0.69   0 
  -2  -4  12   29.40    1.95   0 
  -2  -4  23   -0.62    2.61   0 
  -2   9   3   40.34    0.74   0 
  -2  12   5    5.60    0.70   0 
  -1  -6  13    1.56    1.81   0 
  -1  -6  14    2.83    2.36   0 
  -1  -5  25   -2.84    3.11   0 
  -1  -5  26   -7.04    2.71   0 
  -1   8   0    1.12    0.81   0 
   0  -7  24    2.22    2.74   0 
   0  -5   6   23.26    1.39   0 
   0  13   0    2.65    1.27   0 
   0  16   3   26.03    1.55   0 
   0  18   6    2.20    1.27   0 
   1  -8  11   51.25    2.01   0 
   1  -8  24   -5.37    3.36   0 
   1  -7   8    5.31    1.61   0 
   1  13  -2    5.07    1.48   0 
   1  18   3   -0.03    1.50   0 
   2  -8   8   -1.50    1.54   0 
   2   5  -5    1.15    1.45   0 
   2   9  -5   27.53    1.70   0 
   2  12  -4    2.12    1.69   0 
   2  14  -3    5.96    1.91   0 
   2  19   2    2.90    1.82   0 
   3 -10  15    3.55    2.21   0 
   3  -9   9    3.95    1.62   0 
   3   4  -6    8.72    1.95   0 
   3  18  -1   -0.52    1.98   0 
   4   5  -7    1.54    1.74   0 
   4  15  -5    1.79    2.44   0 
   5 -11  15    3.59    2.20   0 
   5 -11  16   -2.96    2.25   0 
   5  -8   4    4.95    0.78   0 
   5   6  -8    1.31    2.33   0 
   5   7  -8   87.05    2.41   0 
   5   8  -8  124.46    2.71   0 
   5   9  -8  200.14    3.12   0 
   5  13  -7    0.71    2.49   0 
   6  -3  -4   -0.19    0.97   0 
   6  16  -6    2.29    2.18   0 
   7 -11  12    6.80    1.53   0 
   7  -1  -6    0.85    1.47   0 
   7   3  -8   27.56    2.04   0 
   7   7  -9    3.07    2.18   0 
   7   8  -9  108.53    2.83   0 
   7  10  -9   13.18    2.85   0 
   7  13  -8   -0.32    2.40   0 
   7  17  -6    1.27    2.43   0 
   8 -11  12    2.29    1.47   0 
   8 -10   8    2.12    0.94   0 
   8  -8   3    4.50    0.49   0 
   8  -6  -1    3.36    0.54   0 
   8   2  -8    1.68    2.12   0 
   8   5  -9    3.27    2.62   0 
   8   6  -9   10.57    2.32   0 
   8  11  -9   -4.57    2.48   0 
   8  14  -8   -3.51    2.51   0 
   9  -6  -1   -1.10    0.64   0 
   9   2  -8   25.79    2.29   0 
   9  12  -9   -2.97    2.46   0 
   9  15  -8   24.74    3.06   0 
  10  -5  -2    0.22    0.89   0 
  10  -1  -6    8.19    1.60   0 
  10   2  -8    2.03    2.12   0 
  10   5  -9   -4.70    2.45   0 
  10  12  -9    5.73    2.67   0 
  10  13  -9    0.29    3.14   0 
  11  -3  -4    8.59    1.31   0 
  11  -2  -5    3.11    1.66   0 
  11   1  -7    7.63    2.06   0 
  12  -5  -1   -0.09    0.93   0 
  12   0  -6   -1.76    1.83   0 
  13   5  -8   10.26    2.82   0 
  -4   5  17   -1.82    1.93   0 
  -3  -1  13    6.78    2.03   0 
  -3  -1  21   -3.33    2.27   0 
  -3   0  23    3.57    2.88   0 
  -3   2   8   25.99    1.31   0 
  -3   4   7   71.97    1.20   0 
  -3   7   7    1.47    0.78   0 
  -3  10   9    8.04    0.76   0 
  -2  -4  15   20.63    2.42   0 
  -2  -4  16   22.42    2.57   0 
  -2  -4  18   -1.93    2.73   0 
  -2  -4  19   23.00    2.75   0 
  -2  -4  21    1.87    2.52   0 
  -2  -3  10   13.18    1.71   0 
  -2  -3  23    3.42    2.95   0 
  -2  -3  24   -1.15    2.56   0 
  -2  -2   8  979.00    3.75   0 
  -2  -2  26    9.55    2.95   0 
  -2  11   4   16.14    0.74   0 
  -2  13   6    1.28    0.66   0 
  -1  -6  16    4.50    2.20   0 
  -1  -6  18   -1.44    2.22   0 
  -1  -6  20    2.62    2.48   0 
  -1  -5  10  180.45    2.43   0 
  -1  -5  24   -3.77    2.66   0 
  -1  -3   6    1.91    1.58   0 
  -1  11   1    2.99    0.97   0 
  -1  16   6    0.36    1.08   0 
   0  -7  13    4.07    1.84   0 
   0  -7  22   -2.08    2.63   0 
   0  -7  23    0.48    2.61   0 
   0  -3   3   25.34    1.08   0 
   0   9  -2    2.31    1.03   0 
   0  12  -1    4.91    1.37   0 
   0  17   4   11.35    1.37   0 
   1  -8  12    0.33    1.80   0 
   1  -8  23    4.96    2.66   0 
   1  -6   6   60.64    1.54   0 
   1  -5   4   39.20    1.30   0 
   1   7  -4   25.21    1.34   0 
   1   8  -4   65.28    1.83   0 
   1  16   0   -0.99    1.56   0 
   2  -9  13    3.66    1.80   0 
   2  -9  14    2.21    2.17   0 
   2  -9  21   10.25    2.81   0 
   2  -9  22    0.51    3.05   0 
   2  -8   9   -2.46    1.65   0 
   2  -7   6    5.13    1.21   0 
   2   4  -5   95.53    1.80   0 
   2  10  -5    6.00    1.67   0 
   2  17  -1    0.56    1.64   0 
   3 -10  16    3.28    1.98   0 
   3 -10  17   -5.40    2.39   0 
   3 -10  18    3.79    2.64   0 
   3 -10  20   -0.94    2.38   0 
   3 -10  21   -1.08    2.31   0 
   3  -9  10    5.48    1.81   0 
   3   1  -5    3.43    1.53   0 
   3  11  -6    2.19    1.83   0 
   3  15  -4   10.01    1.80   0 
   4  -9   8    4.99    1.51   0 
   4   4  -7   17.88    1.79   0 
   4  11  -7    9.85    2.10   0 
   4  14  -6   -0.77    2.49   0 
   4  17  -4   11.40    2.42   0 
   4  19  -2   -2.81    2.36   0 
   5 -11  17    0.58    2.02   0 
   5 -11  18   -3.91    2.58   0 
   5 -11  19   -1.44    2.29   0 
   5   0  -6    9.13    1.42   0 
   5   2  -7   34.90    1.61   0 
   5   5  -8    2.28    1.87   0 
   5  10  -8   10.38    2.23   0 
   5  17  -5    1.81    2.50   0 
   5  18  -4    2.80    2.13   0 
   6 -11  14    3.27    2.06   0 
   6 -11  15   -0.17    2.09   0 
   6 -10   9    6.82    1.30   0 
   6  -2  -5   -0.05    1.16   0 
   6   1  -7    0.89    1.51   0 
   6   3  -8    7.42    2.16   0 
   6   8  -9  176.54    3.50   0 
   6  13  -8   12.71    2.32   0 
   6  15  -7    0.81    2.39   0 
   6  18  -5    5.43    2.22   0 
   7 -11  13    1.06    1.61   0 
   7 -11  14    6.31    2.05   0 
   7   5  -9   18.18    2.61   0 
   7  12  -9    3.60    3.03   0 
   7  16  -7   -2.77    2.43   0 
   8 -11  13   -3.42    1.62   0 
   8  13  -9   -3.27    2.62   0 
   8  15  -8   20.51    2.87   0 
   9   0  -7   40.56    1.94   0 
   9   4  -9   -3.67    2.40   0 
   9   9 -10   -2.19    2.81   0 
   9  14  -9    6.63    3.32   0 
  10  -9   6    1.16    0.63   0 
  10   0  -7    1.15    1.85   0 
  10   4  -9   -4.99    2.51   0 
  10   8 -10   -2.28    2.85   0 
  10   9 -10    1.46    3.16   0 
  10  10 -10    3.77    3.04   0 
  11  -4  -3   -1.69    1.06   0 
  11  -1  -6   -0.69    1.82   0 
  11   2  -8    9.55    2.27   0 
  12   3  -8    3.54    2.38   0 
  12   5  -9   -0.60    2.59   0 
  13  -3  -3    1.04    1.43   0 
  13  -1  -5    1.25    1.85   0 
  -3  -1  14    5.24    1.88   0 
  -3  -1  17    3.14    2.07   0 
  -3  -1  19    3.29    2.20   0 
  -3   0  12   -0.11    1.80   0 
  -3   0  22   -4.13    2.25   0 
  -3   1  10   -1.53    1.53   0 
  -3   1  23    5.59    2.81   0 
  -3   2  24    0.67    2.59   0 
  -3   3  25    2.92    2.88   0 
  -3   5   7    3.52    0.98   0 
  -3   6   7   32.23    0.95   0 
  -3  12  13   -1.20    1.03   0 
  -2  -3  11    2.77    1.71   0 
  -2  -3  21   -0.89    2.71   0 
  -2  -3  22    2.65    2.43   0 
  -2  -1   7   53.37    1.78   0 
  -2  -1  26    0.83    3.19   0 
  -2   2   4   12.79    0.92   0 
  -1  -5  11   46.28    1.96   0 
  -1  -5  12    6.60    2.08   0 
  -1  -5  22   -0.62    2.87   0 
  -1   4   0   26.53    0.67   0 
  -1   9   0   20.10    0.94   0 
  -1  14   3    3.46    1.10   0 
   0  -7  14    3.10    1.94   0 
   0  -7  15    6.82    2.05   0 
   0  -7  16    3.04    2.03   0 
   0  -7  18   -4.23    2.20   0 
   0  -7  19   -0.93    2.15   0 
   0  -6  10    2.91    1.86   0 
   0  -6  24    1.22    3.26   0 
   0  -5   7   14.12    1.73   0 
   0  10  -2    0.30    1.14   0 
   1  -8  14    7.14    2.03   0 
   1  -8  15   -0.62    2.43   0 
   1  -8  16    2.96    2.49   0 
   1  -8  17    5.09    2.53   0 
   1  -8  18    2.89    2.51   0 
   1  -8  19    7.56    2.95   0 
   1  -8  20    1.45    2.89   0 
   1  -8  21   -2.12    2.49   0 
   1  -7   9    0.18    1.74   0 
   1  -7  25   -4.01    3.52   0 
   1   2  -3  507.71    2.06   0 
   1   9  -4   15.55    1.40   0 
   1  12  -3   -0.47    1.30   0 
   1  14  -2    6.43    1.50   0 
   1  15  -1    6.57    1.52   0 
   1  17   1   -0.23    1.43   0 
   1  18   2    4.34    1.55   0 
   2  -9  16    1.22    2.40   0 
   2  -9  17   -0.42    2.43   0 
   2  -9  18    1.84    2.56   0 
   2  -9  19    3.57    2.71   0 
   2  11  -5   -1.34    1.70   0 
   2  16  -2   -0.17    1.57   0 
   2  19   1    1.33    1.88   0 
   3  -9  11   22.70    1.91   0 
   3  -8   7   -0.77    1.29   0 
   3   3  -6   62.69    1.78   0 
   3   8  -7    9.23    2.11   0 
   3  12  -6    0.88    1.91   0 
   3  14  -5    1.53    1.84   0 
   3  18  -2   -1.84    2.11   0 
   4 -10  13   -0.98    1.83   0 
   4 -10  14    5.09    2.09   0 
   4 -10  21    6.62    2.76   0 
   4   1  -6  688.56    3.17   0 
   4   3  -7   -0.48    1.86   0 
   4  12  -7   -1.48    2.10   0 
   4  16  -5   10.01    2.08   0 
   5 -10  11    2.91    1.76   0 
   5  -9   7    3.55    1.15   0 
   5   4  -8   18.64    1.84   0 
   5  12  -8   55.77    2.52   0 
   5  16  -6    1.12    2.11   0 
   6 -11  17    5.08    2.44   0 
   6  -5  -2   16.43    0.61   0 
   6   6  -9   24.53    2.12   0 
   6  11  -9    0.82    2.21   0 
   6  14  -8   -3.13    2.41   0 
   7 -11  15   -3.26    2.12   0 
   7   4  -9   15.68    2.50   0 
   7  13  -9    2.02    2.56   0 
   7  15  -8    1.47    2.49   0 
   8   7 -10    4.14    2.71   0 
   8   9 -10   -2.07    2.33   0 
   8  10 -10   -5.04    2.87   0 
   8  11 -10   -0.14    2.97   0 
   8  14  -9   -2.03    2.59   0 
   8  16  -8    4.86    2.78   0 
   9 -10   9    0.19    1.01   0 
   9   1  -8    5.05    2.00   0 
   9   3  -9   12.35    2.38   0 
   9   6 -10    5.15    2.79   0 
   9   7 -10   -0.84    2.29   0 
   9   8 -10    2.65    2.60   0 
   9  10 -10   -6.41    2.67   0 
   9  11 -10    5.20    2.59   0 
   9  12 -10   12.15    3.17   0 
  10   3  -9    1.23    2.24   0 
  10  11 -10    2.17    2.64   0 
  10  12 -10   -4.39    2.74   0 
  11  -5  -2   -1.14    0.96   0 
  11   0  -7    7.53    1.96   0 
  11   4  -9    3.16    2.15   0 
  11   9 -10    2.31    2.70   0 
  11  10 -10    4.39    2.85   0 
  12   2  -8   -3.29    2.25   0 
  12   4  -9    8.33    2.69   0 
  12   8 -10    0.55    2.86   0 
  13   0  -6    0.92    1.90   0 
  -3   0  13    0.03    1.94   0 
  -3   0  14    5.18    2.13   0 
  -3   0  19   -0.07    2.56   0 
  -3   0  20   -0.97    2.23   0 
  -3   1  21   -0.03    2.37   0 
  -3   2   9   13.09    1.39   0 
  -3   3   8   -0.41    1.10   0 
  -3   4  25   -1.14    2.59   0 
  -3  12  14   -0.47    1.14   0 
  -3  12  18    6.99    1.53   0 
  -2  -3  13   18.71    1.94   0 
  -2  -3  14    9.64    2.23   0 
  -2  -3  20   -0.64    2.24   0 
  -2  -2  23    2.46    2.92   0 
  -2  -1  25    5.77    3.01   0 
  -1  -5  13    2.26    1.84   0 
  -1  -5  20   -1.69    2.36   0 
  -1  -5  21    8.30    2.54   0 
  -1  -4  24   -1.17    2.70   0 
  -1  -3  26    4.25    3.39   0 
  -1  10   0   13.47    1.06   0 
  -1  13   2   -0.43    1.01   0 
  -1  15   4   10.25    1.20   0 
   0  -6  11   39.06    2.12   0 
   0  -6  23   -2.70    2.64   0 
   0  -5  26   -1.22    2.71   0 
   0  -4   5   13.36    1.26   0 
   0  11  -2    9.86    1.39   0 
   0  14   0    2.32    1.30   0 
   0  15   1   27.92    1.38   0 
   0  16   2   62.57    1.74   0 
   0  18   5   -0.40    1.31   0 
   1  -7  10   10.62    1.92   0 
   1  -7  24   -1.22    2.84   0 
   1   4  -4    6.37    1.32   0 
   2  -8  10   10.51    1.57   0 
   2  -8  24   -1.01    2.79   0 
   2   1  -4   54.72    1.34   0 
   2   3  -5    7.07    1.37   0 
   2   7  -6    9.33    1.95   0 
   2   8  -6   19.12    2.06   0 
   2  12  -5   21.48    1.86   0 
   3  -9  12   -0.88    2.01   0 
   3  -9  22    1.14    2.92   0 
   3  -2  -3   31.36    0.95   0 
   3   6  -7    2.59    1.75   0 
   3   7  -7    8.23    1.81   0 
   3  10  -7   19.78    2.49   0 
   3  13  -6   -2.91    2.19   0 
   3  15  -5    5.40    2.29   0 
   4 -10  16   13.78    2.45   0 
   4 -10  17    0.60    2.48   0 
   4 -10  18    4.00    2.60   0 
   4 -10  20   -1.60    2.34   0 
   4  -9   9    0.87    1.48   0 
   4  -3  -3    7.87    0.72   0 
   4  -2  -4   29.97    0.99   0 
   4   6  -8    4.10    1.87   0 
   4   7  -8    3.30    1.82   0 
   4  10  -8   58.18    2.36   0 
   4  13  -7    3.83    2.07   0 
   4  15  -6    2.68    2.01   0 
   4  18  -4    3.02    2.47   0 
   5   1  -7   -0.65    1.61   0 
   5   7  -9   64.44    2.67   0 
   5   8  -9   61.16    2.77   0 
   5   9  -9  590.26    4.93   0 
   5  13  -8    1.65    2.13   0 
   5  17  -6    4.11    2.53   0 
   5  18  -5    2.95    2.52   0 
   6   2  -8    5.85    1.93   0 
   6   5  -9    2.62    1.95   0 
   6  12  -9   11.02    2.28   0 
   6  15  -8    4.98    2.77   0 
   6  18  -6   -1.57    2.48   0 
   7  -9   6    2.50    0.88   0 
   7   3  -9    2.75    2.20   0 
   7   7 -10    6.75    2.66   0 
   7   8 -10   -0.02    2.23   0 
   7  10 -10    8.31    2.36   0 
   7  14  -9    8.80    2.74   0 
   7  16  -8    0.78    2.48   0 
   8   1  -8    7.45    1.68   0 
   8   6 -10   19.11    2.39   0 
   8  12 -10    8.60    2.52   0 
   9  -3  -5   24.72    1.38   0 
   9  -2  -6    5.57    1.33   0 
   9   5 -10   -0.94    2.63   0 
   9  13 -10    2.45    2.67   0 
  10   1  -8    6.35    1.92   0 
  10   5 -10    4.45    2.67   0 
  10  13 -10   16.55    2.84   0 
  11   1  -8    4.74    2.02   0 
  11   3  -9    6.35    2.33   0 
  11   6 -10    7.11    2.39   0 
  12  -6   0   -0.61    0.67   0 
  12  -3  -4    1.40    1.29   0 
  12  -2  -5    1.43    1.45   0 
  12   6 -10    6.77    2.67   0 
  12   7 -10    0.60    2.54   0 
  13   1  -7    1.55    2.15   0 
  -3   0  16   15.00    2.07   0 
  -3   0  17    0.50    1.95   0 
  -3   1  11    4.63    1.46   0 
  -3   1  12    6.47    1.82   0 
  -3   3  23   -6.16    2.48   0 
  -3   4   8    2.35    1.09   0 
  -3   4  24    4.95    2.25   0 
  -3   6  24   -1.18    2.48   0 
  -3  11  11   11.76    0.95   0 
  -3  11  20    1.79    1.95   0 
  -3  12  15    0.59    1.23   0 
  -3  12  16    1.09    1.31   0 
  -3  12  17    2.10    1.39   0 
  -2  -3  15   -2.58    1.92   0 
  -2  -3  17   14.90    2.32   0 
  -2  -3  18   -0.89    2.08   0 
  -2  -2  10   56.48    1.68   0 
  -2  -2  21   -3.26    2.68   0 
  -2  -2  22    0.00    2.43   0 
  -2  -1   8   -3.46    1.67   0 
  -2  -1  24    1.01    2.45   0 
  -2   0  25    0.95    2.75   0 
  -2   1   5   34.91    1.02   0 
  -2  10   3   21.62    0.76   0 
  -1  -4  23    0.26    2.63   0 
  -1  -3   7  139.02    1.82   0 
  -1  -3  25   -3.17    2.67   0 
  -1  -2   5  130.00    1.60   0 
  -1  12   1    3.65    1.01   0 
   0  -6  12   27.59    2.28   0 
   0  -6  21   -1.58    2.56   0 
   0  -5  24    1.53    2.90   0 
   0   3  -2  220.21    1.52   0 
   0  13  -1   -0.24    1.22   0 
   0  17   3    1.90    1.26   0 
   1  -6   7    9.27    1.29   0 
   1  11  -4   37.17    1.63   0 
   1  15  -2   -2.48    1.68   0 
   1  16  -1   15.28    1.77   0 
   2  -8  22    2.92    2.91   0 
   2  -8  23   -3.91    2.68   0 
   2  -7   7    5.48    1.39   0 
   2   6  -6    3.86    1.56   0 
   2  10  -6   -1.54    2.17   0 
   2  13  -5   39.97    2.36   0 
   2  17  -2   13.80    1.92   0 
   2  18  -1   -2.41    1.75   0 
   3  -9  19   -4.52    2.61   0 
   3  -9  20    4.01    2.90   0 
   3  -9  21    2.40    2.52   0 
   3  -8   8    0.29    1.51   0 
   3  -7   5   40.14    1.23   0 
   3  -1  -4   -0.47    1.16   0 
   3   2  -6   74.98    1.93   0 
   3   5  -7   -3.47    1.63   0 
   3  18  -3    2.14    2.07   0 
   4  -9  10    8.50    1.62   0 
   4  -8   6    2.73    1.15   0 
   4   2  -7  141.47    2.20   0 
   4  11  -8   23.92    2.28   0 
   4  12  -8    1.81    2.47   0 
   4  14  -7   -3.53    2.05   0 
   4  16  -6   -4.90    2.56   0 
   4  17  -5   -4.25    2.01   0 
   5 -10  14    3.92    1.98   0 
   5 -10  20   -1.51    2.73   0 
   5  -9   8   41.84    1.69   0 
   5  10  -9  295.10    3.72   0 
   5  11  -9   34.24    2.48   0 
   5  14  -8    4.37    2.26   0 
   6 -10  11    0.10    1.57   0 
   6  -8   4   15.10    0.82   0 
   6   0  -7    2.50    1.40   0 
   6   4  -9   27.68    2.10   0 
   6   8 -10   18.62    2.71   0 
   6   9 -10   44.08    3.07   0 
   6  13  -9    0.52    2.42   0 
   6  14  -9    0.95    2.87   0 
   6  16  -8    8.49    2.72   0 
   6  17  -7    4.76    2.48   0 
   7 -10  10   38.22    1.82   0 
   7   6 -10   -4.38    2.14   0 
   7  15  -9   -0.15    2.53   0 
   7  17  -8    2.03    3.15   0 
   8  -9   6    0.35    0.86   0 
   8  -4  -4    2.78    0.88   0 
   8  -2  -6    3.82    1.20   0 
   8  -1  -7    3.57    1.54   0 
   8   2  -9   17.74    2.38   0 
   8  13 -10    4.47    2.58   0 
   8  14 -10   -0.08    3.19   0 
   9  -9   6    0.17    0.76   0 
   9  -4  -4    1.31    0.94   0 
   9   2  -9   -2.24    2.15   0 
   9   4 -10    2.80    2.55   0 
   9   8 -11   -4.79    2.99   0 
   9   9 -11   -5.49    2.94   0 
   9  10 -11   -1.79    3.25   0 
   9  11 -11    2.04    3.05   0 
  10  -2  -6    0.83    1.45   0 
  10   2  -9   -1.14    2.13   0 
  10   8 -11    1.15    3.09   0 
  10   9 -11   -5.89    2.64   0 
  10  10 -11    1.46    2.71   0 
  10  12 -11    2.25    3.16   0 
  11   8 -11    0.73    2.86   0 
  11   9 -11   -3.17    3.26   0 
  11  10 -11    2.16    3.10   0 
  12  -4  -3    0.51    1.06   0 
  12   3  -9    9.86    2.60   0 
  12   5 -10   13.72    2.79   0 
  13   2  -8    3.74    2.46   0 
  -3   1  13   14.16    1.96   0 
  -3   1  14    2.81    2.10   0 
  -3   1  15   -1.42    2.14   0 
  -3   1  16    4.84    2.35   0 
  -3   1  17   -1.15    2.34   0 
  -3   1  18   -2.45    1.91   0 
  -3   2  10    7.08    1.13   0 
  -3   2  20   -1.86    2.42   0 
  -3   2  21   -5.17    2.00   0 
  -3   4  23   -0.37    2.28   0 
  -3   5  23    3.10    2.53   0 
  -3   7  23    0.93    2.28   0 
  -3  11  19    0.31    1.67   0 
  -2  -2  11   20.54    1.79   0 
  -2  -2  12    5.41    2.09   0 
  -2  -2  19    3.62    2.54   0 
  -2  -2  20    8.55    2.43   0 
  -2  -1  23    0.06    2.51   0 
  -2   0  24   -1.52    2.90   0 
  -1  -4  11    3.31    2.00   0 
  -1  -4  20    4.20    2.68   0 
  -1  -2  26   -0.83    2.83   0 
  -1  16   5    4.23    1.11   0 
   0  -6  13    2.76    1.83   0 
   0  -6  14    7.34    1.98   0 
   0  -6  15    3.61    2.31   0 
   0  -6  17    9.06    2.25   0 
   0  -6  18    1.19    2.18   0 
   0  -6  19    4.51    2.25   0 
   0  -5  23    2.45    2.88   0 
   0  -4  26    3.24    2.78   0 
   0   6  -3    0.93    1.15   0 
   0   8  -3   31.50    1.24   0 
   0   9  -3  186.85    1.86   0 
   0  12  -2   12.44    1.47   0 
   1  -7  12    9.28    1.89   0 
   1  -7  20   -0.63    2.54   0 
   1  -7  21    4.03    2.63   0 
   1  -6  24    9.04    3.24   0 
   1  -6  25   -6.42    2.75   0 
   1  -5   5   10.36    1.35   0 
   1  -4   3  331.32    1.68   0 
   1   7  -5   -2.25    1.57   0 
   1   8  -5   61.99    1.85   0 
   1  12  -4   -0.64    1.79   0 
   1  18   1    3.65    1.54   0 
   2  -8  12   11.11    1.86   0 
   2  -8  13    4.90    2.34   0 
   2  -8  14   12.03    2.36   0 
   2  -8  18   -1.43    2.55   0 
   2  -8  20   -2.30    2.38   0 
   2  -8  21    2.47    2.49   0 
   2  -7  25    2.73    2.85   0 
   2  15  -4    2.23    1.93   0 
   2  19   0    1.73    1.83   0 
   3  -9  15    5.09    2.03   0 
   3  -9  17   -0.95    2.09   0 
   3  -9  18    5.43    2.16   0 
   3  12  -7    6.41    2.01   0 
   3  19  -2   -2.26    2.05   0 
   4  -9  11    3.17    1.71   0 
   4  -9  22   -0.75    2.80   0 
   4   4  -8   13.42    1.82   0 
   4  13  -8    1.32    2.48   0 
   4  15  -7   -3.85    2.44   0 
   4  19  -4    0.61    2.36   0 
   5 -10  17   -2.34    2.30   0 
   5 -10  18    4.98    2.56   0 
   5  -3  -4   51.57    1.04   0 
   5  -2  -5   90.85    1.38   0 
   5  13  -9    6.93    2.65   0 
   5  15  -8    7.50    2.80   0 
   5  18  -6   -0.13    2.66   0 
   6 -10  13   -1.98    1.96   0 
   6   1  -8    1.70    1.89   0 
   6   3  -9   -0.18    2.27   0 
   6   6 -10   18.83    2.61   0 
   6  10 -10    2.29    2.35   0 
   6  12 -10   -1.92    2.81   0 
   6  18  -7   -4.01    2.86   0 
   7 -10  11    0.05    1.72   0 
   7  -3  -5   19.21    1.10   0 
   7  -2  -6    6.08    1.27   0 
   7  -1  -7   14.98    1.61   0 
   7   2  -9   16.69    2.34   0 
   7   5 -10    6.33    2.14   0 
   7  13 -10    5.30    2.68   0 
   7  14 -10    6.35    3.02   0 
   7  16  -9   -1.63    2.87   0 
   8   0  -8   59.69    1.93   0 
   8   7 -11   -0.04    2.70   0 
   8   8 -11   -1.88    2.24   0 
   8  10 -11    4.28    2.55   0 
   8  11 -11   13.40    2.69   0 
   8  12 -11    1.55    2.84   0 
   8  15 -10   -2.79    3.35   0 
   9   0  -8    1.05    1.76   0 
   9   7 -11   -3.69    2.41   0 
   9  12 -11   -4.01    2.71   0 
   9  13 -11    2.68    3.35   0 
  10  -4  -4    0.70    1.04   0 
  11  -3  -5   -1.18    1.22   0 
  11  -2  -6   14.66    1.69   0 
  11  -1  -7    1.70    1.71   0 
  11   2  -9   -1.77    2.14   0 
  11   4 -10   -4.75    2.22   0 
  11   7 -11    2.79    2.55   0 
  12   1  -8    4.97    2.10   0 
  12   4 -10   23.80    2.89   0 
  13  -1  -6   -2.47    1.83   0 
  13   0  -7   -0.28    2.02   0 
  -3   2  11   54.40    1.55   0 
  -3   2  12    2.68    1.76   0 
  -3   2  18    9.83    2.35   0 
  -3   3  10    2.28    1.28   0 
  -3   4  21    4.40    2.24   0 
  -3   5   8   11.06    1.08   0 
  -3   6  22    1.26    2.40   0 
  -3   7  22    1.77    2.27   0 
  -3  10  10   -0.23    0.85   0 
  -3  10  20   -1.01    1.94   0 
  -3  11  12    6.28    1.04   0 
  -3  11  18    3.67    1.68   0 
  -2  -2  13   -0.55    1.77   0 
  -2  -2  14    1.63    1.84   0 
  -2  -2  17   11.36    2.21   0 
  -2  -1   9   35.23    1.52   0 
  -2  -1  21    2.40    2.22   0 
  -2   1  24    2.55    2.70   0 
  -2   1  25   -2.08    2.31   0 
  -2   2  26   -3.79    2.34   0 
  -2   3  26   -0.38    2.70   0 
  -1  -4  12   31.73    1.95   0 
  -1  -4  13    0.28    2.11   0 
  -1  -4  16    2.20    2.39   0 
  -1  -4  17    8.27    2.55   0 
  -1  -4  18    7.51    2.30   0 
  -1  -4  19    6.14    2.29   0 
  -1  -3   8   24.66    1.48   0 
  -1  -1   4  113.60    1.41   0 
  -1   7  -1   89.38    1.11   0 
  -1   8  -1   31.56    0.97   0 
  -1  11   0   11.19    1.04   0 
  -1  14   2   -2.35    1.09   0 
   0  -5  21   -0.09    3.04   0 
   0  -5  22    0.87    2.44   0 
   0  -4   6    0.31    1.29   0 
   0  -4  25   -2.50    2.83   0 
   0  -3   4   10.11    1.17   0 
   0  10  -3   65.87    1.53   0 
   0  14  -1   11.84    1.43   0 
   0  15   0   10.42    1.40   0 
   0  16   1    1.68    1.37   0 
   1  -7  15    2.41    2.09   0 
   1  -7  17    9.12    2.24   0 
   1  -7  18   -2.18    2.24   0 
   1  -6   8   -0.36    1.30   0 
   1  -6  23   -5.97    2.62   0 
   1  -5  26    2.91    2.88   0 
   1   3  -4    1.96    1.30   0 
   1   6  -5    0.38    1.43   0 
   1   9  -5   61.90    1.77   0 
   1  10  -5    0.92    1.82   0 
   1  13  -4   -1.29    1.83   0 
   1  19   2    0.22    1.53   0 
   2  -8  17    3.92    2.29   0 
   2  -7  23    2.22    3.01   0 
   2  -7  24    2.82    2.84   0 
   2  -6   5   88.79    1.44   0 
   2   2  -5    3.86    1.35   0 
   2   4  -6   -0.09    1.43   0 
   2  12  -6    1.19    2.24   0 
   2  14  -5    0.07    1.93   0 
   2  17  -3   -0.03    2.06   0 
   3  -8   9    8.59    1.61   0 
   3  -8  22    1.57    2.86   0 
   3  -8  23    3.16    2.65   0 
   3   0  -5   63.76    1.52   0 
   3   7  -8    5.00    2.18   0 
   3   9  -8   19.38    2.24   0 
   3  10  -8   -1.46    2.26   0 
   4  -9  12    4.37    1.93   0 
   4  -9  20    0.01    2.89   0 
   4  -9  21    1.27    2.39   0 
   4  -8   7   94.05    1.77   0 
   4  -4  -2   18.74    0.51   0 
   4   8  -9   47.37    2.25   0 
   4   9  -9   83.37    2.52   0 
   4  10  -9   55.07    2.81   0 
   4  14  -8    9.07    2.49   0 
   4  18  -5    4.10    2.23   0 
   5   4  -9    7.61    1.84   0 
   5   8 -10   67.04    2.73   0 
   5   9 -10   38.78    2.83   0 
   5  14  -9    4.01    2.68   0 
   5  16  -8    5.66    2.72   0 
   5  17  -7    3.15    2.37   0 
   6 -10  14    1.96    2.03   0 
   6 -10  15   -5.25    2.17   0 
   6 -10  18   -3.82    2.65   0 
   6   5 -10   21.99    2.47   0 
   6  13 -10    3.92    2.86   0 
   6  17  -8    8.46    2.39   0 
   7  -4  -4    0.74    0.83   0 
   7   0  -8    5.20    1.60   0 
   7   7 -11    7.32    2.83   0 
   7  10 -11    0.80    2.35   0 
   7  11 -11    8.15    3.06   0 
   7  15 -10    4.31    2.97   0 
   8 -10  11   -2.73    1.43   0 
   8   3 -10   -1.12    2.46   0 
   8   6 -11    1.97    2.27   0 
   8  13 -11    0.49    2.59   0 
   9   1  -9   11.09    2.07   0 
   9   3 -10    1.40    1.96   0 
   9   5 -11   -0.92    2.64   0 
   9  14 -11    1.42    2.72   0 
  10  -9   7    2.63    0.84   0 
  10   1  -9   20.32    2.18   0 
  10   3 -10   -0.64    1.95   0 
  10   5 -11   -3.13    2.77   0 
  11   0  -8    3.69    1.86   0 
  11   3 -10    0.39    2.51   0 
  11   5 -11   14.76    2.76   0 
  12   2  -9   -5.08    2.42   0 
  12   6 -11   35.87    3.34   0 
  -3   2  13   -1.96    1.56   0 
  -3   2  16   10.82    1.89   0 
  -3   3  11    6.11    1.48   0 
  -3   3  18    3.96    2.16   0 
  -3   3  19   -0.15    1.89   0 
  -3   4   9    2.32    1.18   0 
  -3   5  20    0.58    1.99   0 
  -3   5  21    3.90    1.98   0 
  -3   6   8   11.90    0.93   0 
  -3   6  21   -3.64    2.18   0 
  -3   7   8    4.57    0.85   0 
  -3   7  21    0.35    2.22   0 
  -3   8  20    4.73    2.15   0 
  -3   8  21   22.80    2.30   0 
  -3   9   9    8.81    0.86   0 
  -3   9  20    0.37    1.93   0 
  -3  11  13   -0.83    1.18   0 
  -3  11  14    1.73    1.31   0 
  -3  11  15   -2.15    1.29   0 
  -3  11  16    0.74    1.44   0 
  -3  11  17    0.38    1.53   0 
  -2  -1  10    4.74    1.50   0 
  -2  -1  20    4.52    2.20   0 
  -2   0  21   -3.74    2.48   0 
  -2   0  22   -0.15    2.24   0 
  -2   1  23    2.20    2.85   0 
  -2   2  24    2.25    2.70   0 
  -2   3  25    1.47    2.60   0 
  -2  12   4    0.52    0.69   0 
  -2  13   5    2.02    0.66   0 
  -1  -4  15   10.13    2.03   0 
  -1  -3  20   11.78    2.62   0 
  -1  -3  21    0.89    2.39   0 
  -1  -2  24   -0.25    2.56   0 
  -1  -1  25   -0.41    2.95   0 
  -1   6  -1   90.10    1.00   0 
  -1   9  -1    8.74    1.00   0 
  -1  13   1   19.09    1.10   0 
  -1  15   3    4.57    1.10   0 
  -1  17   6   -2.19    1.04   0 
   0  -5  10   18.48    1.77   0 
   0  -5  11  202.57    2.79   0 
   0  -5  19    8.93    2.76   0 
   0  -5  20    6.63    2.57   0 
   0  -4  23    1.14    2.92   0 
   0  -3  26    3.57    2.82   0 
   0  -2  27    3.05    3.18   0 
   0  11  -3   29.16    1.61   0 
   0  13  -2   -0.98    1.42   0 
   0  17   2   19.30    1.48   0 
   1  -6   9   -1.43    1.47   0 
   1  -6  21   -2.50    2.92   0 
   1  -6  22   -1.99    2.65   0 
   1  -5  25   -3.99    2.73   0 
   1   1  -3  142.04    1.47   0 
   1   5  -5   23.26    1.57   0 
   1  11  -5   43.77    2.10   0 
   1  15  -3    1.87    1.83   0 
   1  16  -2    3.43    1.55   0 
   1  18   0    6.97    1.65   0 
   2  -7   9   24.85    1.73   0 
   2  -7  21    9.78    2.86   0 
   2  -7  22    1.03    2.59   0 
   2  -6  25   -3.55    3.26   0 
   2  -5   3   54.64    0.92   0 
   2   7  -7    7.76    2.09   0 
   2   8  -7   22.96    1.75   0 
   3  -8  10    7.06    1.74   0 
   3  -8  20   -1.20    2.74   0 
   3  -8  21    2.20    2.43   0 
   3  -7   6   29.45    1.31   0 
   3   3  -7    1.49    1.44   0 
   3   6  -8   11.71    1.83   0 
   3  11  -8   17.22    2.07   0 
   3  14  -7    3.12    2.46   0 
   3  17  -5   -2.67    2.26   0 
   3  18  -4   -4.37    2.39   0 
   3  19  -3   -0.71    2.13   0 
   4  -9  13    0.31    1.64   0 
   4  -9  14    4.58    2.13   0 
   4  -9  15    3.60    2.33   0 
   4  -9  16   12.06    2.51   0 
   4  -9  17    5.15    2.52   0 
   4  -9  19    0.12    2.31   0 
   4   1  -7   21.10    1.70   0 
   4  11  -9    1.57    2.07   0 
   4  12  -9    6.35    2.60   0 
   5  -9  10   -0.39    1.55   0 
   5  -4  -3   32.62    0.74   0 
   5   3  -9   -0.34    1.91   0 
   5   6 -10    3.06    2.46   0 
   5   7 -10   13.77    2.11   0 
   5  10 -10    8.16    2.28   0 
   5  11 -10  117.56    3.05   0 
   5  12 -10   43.56    2.88   0 
   6  -9   8   19.64    1.41   0 
   6  -7   2    2.15    0.51   0 
   6  14 -10   25.36    2.76   0 
   6  16  -9    1.95    2.44   0 
   7 -10  13   -2.95    1.87   0 
   7 -10  16   -1.61    2.26   0 
   7 -10  17    3.86    2.25   0 
   7  -8   4   -0.21    0.72   0 
   7   3 -10    0.86    2.38   0 
   7   6 -11    4.41    2.16   0 
   7  12 -11    6.59    2.63   0 
   7  13 -11    3.16    2.90   0 
   7  16 -10   25.68    3.32   0 
   8 -10  12   -1.48    1.51   0 
   8 -10  13   -1.31    1.84   0 
   8  -9   7   -1.26    0.95   0 
   8  -5  -3   29.45    0.84   0 
   8   1  -9    6.19    1.67   0 
   8   5 -11    1.13    2.23   0 
   8  10 -12   -1.59    3.01   0 
   8  14 -11   -3.18    2.71   0 
   9 -10  12    2.09    1.49   0 
   9  -9   7    1.02    0.98   0 
   9   2 -10    3.44    2.20   0 
   9   4 -11   -2.02    2.52   0 
   9   8 -12   -4.67    3.03   0 
   9   9 -12    3.41    2.75   0 
   9  10 -12   -1.18    2.65   0 
   9  11 -12    6.15    2.66   0 
   9  12 -12   -0.04    3.35   0 
  10  -8   4    0.49    0.58   0 
  10  -5  -3    1.03    0.86   0 
  10   8 -12    6.03    2.67   0 
  10  10 -12   -4.01    2.77   0 
  11  -6  -1    0.97    0.61   0 
  11  -4  -4   -0.71    1.00   0 
  11   1  -9   -2.61    2.06   0 
  11   8 -12   18.92    3.19   0 
  12  -3  -5    2.22    1.32   0 
  12  -2  -6   -0.43    1.60   0 
  12   0  -8    8.48    2.07   0 
  12   3 -10    0.33    2.67   0 
  12   5 -11   11.42    3.01   0 
  -3   3  13  129.89    2.38   0 
  -3   3  14  425.23    3.53   0 
  -3   3  15   91.38    2.49   0 
  -3   3  16   57.29    2.35   0 
  -3   4  10   -0.09    1.24   0 
  -3   4  18    4.42    2.12   0 
  -3   5   9    5.34    1.17   0 
  -3   5  19    0.49    2.06   0 
  -3   6  19    1.62    1.94   0 
  -3   6  20   -2.09    1.96   0 
  -3   8   9   -0.65    0.93   0 
  -3   8  19    1.59    2.01   0 
  -3   9  19   -0.48    1.77   0 
  -3  10  11    7.50    1.07   0 
  -3  10  17   -4.16    1.56   0 
  -2  -1  11   20.00    1.70   0 
  -2  -1  12    3.26    1.65   0 
  -2  -1  14    0.12    2.05   0 
  -2  -1  15    3.72    2.38   0 
  -2  -1  16    8.52    2.37   0 
  -2  -1  17   45.70    2.34   0 
  -2   0   8   96.46    1.62   0 
  -2   2   5   25.73    1.14   0 
  -2   2  23    0.42    2.58   0 
  -2   3   4   40.92    0.85   0 
  -2   3  24   -1.02    2.54   0 
  -2   8   2   -0.13    0.61   0 
  -1  -3  10   43.74    1.80   0 
  -1  -3  18   -2.37    2.42   0 
  -1  -1  24    0.44    2.84   0 
  -1   0   3  864.00    1.96   0 
  -1   0  26   -2.30    2.55   0 
  -1  10  -1    3.38    0.97   0 
  -1  12   0   10.10    1.07   0 
  -1  16   4    5.19    1.11   0 
   0  -5  12   34.27    1.96   0 
   0  -5  13   32.65    2.39   0 
   0  -5  14   -0.16    2.29   0 
   0  -5  16   -0.84    2.30   0 
   0  -4   7    9.66    1.50   0 
   0  -4  22    2.89    2.47   0 
   0  -3  25   -0.73    2.60   0 
   0  18   3   -0.43    1.33   0 
   1  12  -5   17.49    1.96   0 
   1  14  -4    3.26    1.76   0 
   2  -7  10    1.03    1.78   0 
   2  -7  19    1.72    2.55   0 
   2  -6   6    0.81    1.28   0 
   2  -1  -3  177.71    1.21   0 
   2   0  -4  208.19    1.66   0 
   2   3  -6   -0.91    1.38   0 
   2   6  -7    7.11    1.61   0 
   2  10  -7   31.90    1.99   0 
   2  11  -7    5.30    2.25   0 
   3  -8  12   14.67    2.19   0 
   3  -8  18    2.19    2.58   0 
   3  -8  19    1.10    2.33   0 
   3   5  -8    0.78    1.74   0 
   3  16  -6    0.19    1.93   0 
   4  -8   8    1.60    1.43   0 
   4  13  -9    6.65    2.57   0 
   4  15  -8    3.41    2.18   0 
   4  17  -7   -4.66    2.43   0 
   5  -9  11    7.99    1.86   0 
   5  -9  19   -4.79    2.57   0 
   5  -9  20   -6.28    2.60   0 
   5  -9  21   -2.67    2.39   0 
   5  -7   3   14.24    0.71   0 
   5   1  -8    9.22    1.69   0 
   5   5 -10   18.90    2.48   0 
   5  13 -10   -0.01    2.61   0 
   5  17  -8   -4.30    2.54   0 
   6  -9   9    5.63    1.49   0 
   6  -3  -5    0.91    0.90   0 
   6   6 -11   95.60    3.04   0 
   6   7 -11   -0.10    2.15   0 
   6  15 -10    9.01    2.47   0 
   7   1  -9   15.29    1.99   0 
   7   5 -11   15.40    2.21   0 
   7  14 -11    1.65    2.68   0 
   8 -10  15    2.07    2.19   0 
   8   7 -12   -4.52    2.76   0 
   8   8 -12    9.27    2.61   0 
   8  15 -11    4.61    2.77   0 
   9 -10  13    0.82    1.56   0 
   9  -2  -7    7.47    1.47   0 
   9  -1  -8   15.21    1.80   0 
   9   7 -12    0.57    2.48   0 
   9  13 -12   -4.67    2.77   0 
  10  -2  -7   -0.39    1.43   0 
  11   2 -10   -3.40    2.20   0 
  11   6 -12   18.59    2.93   0 
  11   7 -12   69.81    3.31   0 
  12   1  -9   -3.90    2.16   0 
  12   4 -11    3.94    2.64   0 
  -3   4  11   -2.52    1.41   0 
  -3   4  12    3.37    1.51   0 
  -3   4  14  842.56    4.48   0 
  -3   4  15    2.62    1.89   0 
  -3   4  16    1.88    2.03   0 
  -3   4  17   -2.23    1.64   0 
  -3   5  10    5.08    1.30   0 
  -3   5  17    0.82    1.93   0 
  -3   6  18    0.97    1.99   0 
  -3   7   9   -1.69    1.01   0 
  -3   7  19    1.00    1.92   0 
  -3   9  10    7.77    1.03   0 
  -3   9  17    1.18    1.81   0 
  -3   9  18   -4.69    1.72   0 
  -3  10  12    3.58    1.19   0 
  -3  10  14    0.52    1.40   0 
  -3  10  15    0.65    1.53   0 
  -3  10  16   -0.74    1.53   0 
  -2   0   9   33.36    1.82   0 
  -2   0  18   40.60    2.75   0 
  -2   0  19    4.03    2.14   0 
  -2   1  21   -3.39    2.13   0 
  -2   2  22    0.26    2.55   0 
  -2   3  23    4.40    2.56   0 
  -2   5  25   -0.41    2.26   0 
  -2  11   3   -0.36    0.70   0 
  -2  15  12    0.55    0.81   0 
  -1  -3  11   54.50    1.97   0 
  -1  -3  12   10.20    1.77   0 
  -1  -3  15    6.99    2.35   0 
  -1  -3  16    5.16    2.05   0 
  -1  -3  17    6.48    2.09   0 
  -1  -2   7   76.42    1.58   0 
  -1  -2  21    1.73    2.19   0 
  -1  -1   5    3.13    1.49   0 
  -1  -1  23    2.28    2.58   0 
  -1   0  25    1.73    2.57   0 
  -1   1   2 1093.85    1.58   0 
  -1   5  -1   34.71    0.80   0 
   0  -4  20   -3.19    2.73   0 
   0  -4  21    4.89    2.31   0 
   0  -3  23   -1.74    3.17   0 
   0  -3  24    2.57    2.65   0 
   0  -1  27   -1.36    2.84   0 
   0   4  -3  123.17    1.36   0 
   0   9  -4   87.40    1.69   0 
   0  12  -3   23.51    1.49   0 
   0  15  -1   -0.30    1.38   0 
   1  -6  11    6.60    1.62   0 
   1  -6  12   24.37    1.95   0 
   1  -6  14   29.73    2.51   0 
   1  -6  16   -2.36    2.41   0 
   1  -6  18    3.41    2.18   0 
   1  -4  25   -3.19    2.65   0 
   1   4  -5   22.60    1.42   0 
   1   8  -6   88.46    2.14   0 
   1   9  -6    7.91    1.93   0 
   1  19   1    1.24    1.56   0 
   2  -7  11    8.64    1.67   0 
   2  -7  12    7.44    2.18   0 
   2  -7  13   36.75    2.50   0 
   2  -7  14    6.02    2.25   0 
   2  -7  16   12.94    2.65   0 
   2  -7  17   -0.47    2.50   0 
   2  -7  18    3.78    2.16   0 
   2  -5  26   -3.25    3.00   0 
   2   5  -7   12.62    1.68   0 
   2  12  -7    6.29    2.20   0 
   2  14  -6   -1.44    1.73   0 
   2  16  -5    1.96    1.97   0 
   2  17  -4    3.30    2.11   0 
   2  18  -3   -1.11    1.94   0 
   2  19  -2    1.24    1.92   0 
   3  -8  14   33.20    2.11   0 
   3  -8  15   11.71    2.07   0 
   3  -7   7   51.04    1.57   0 
   3  -7  23    0.87    2.60   0 
   3   2  -7  883.98    3.70   0 
   3   9  -9    5.78    2.39   0 
   3  10  -9   24.73    2.48   0 
   3  13  -8   -2.15    1.96   0 
   3  15  -7    5.40    2.06   0 
   3  18  -5    2.72    2.44   0 
   4  -8   9    7.21    1.50   0 
   4  -8  22   -1.90    2.47   0 
   4  -6   2   67.77    0.84   0 
   4   2  -8    4.68    1.77   0 
   4   8 -10   -1.20    2.02   0 
   4   9 -10   20.08    2.22   0 
   4  10 -10  356.41    4.28   0 
   4  11 -10   81.88    3.17   0 
   4  14  -9    1.78    2.44   0 
   4  16  -8   -1.74    2.66   0 
   5  -9  12    4.61    1.86   0 
   5  -9  13    6.49    2.03   0 
   5  -9  14   -3.75    2.12   0 
   5  -9  15    4.12    2.27   0 
   5  -9  16    2.87    2.31   0 
   5  -9  17    5.32    2.37   0 
   5  -9  18    6.49    2.48   0 
   5   8 -11   13.80    2.52   0 
   5   9 -11   38.51    2.88   0 
   5  14 -10    2.90    2.73   0 
   6  -9  10   -0.10    1.71   0 
   6   0  -8    2.59    1.38   0 
   6   3 -10   16.44    2.00   0 
   6   5 -11   -2.64    2.48   0 
   6  13 -11    2.41    2.58   0 
   6  14 -11   -2.10    2.86   0 
   7   4 -11   -1.67    2.38   0 
   7   8 -12   -2.95    2.52   0 
   7  10 -12    6.71    2.52   0 
   7  11 -12   -0.50    2.57   0 
   7  12 -12   -1.86    2.65   0 
   7  15 -11   10.69    2.74   0 
   8  -8   4    2.96    0.71   0 
   8  -2  -7   -0.43    1.20   0 
   8  -1  -8    5.08    1.50   0 
   8   0  -9   -0.96    1.89   0 
   8   6 -12    5.66    2.27   0 
   9   0  -9   35.20    2.10   0 
   9   5 -12   11.96    2.72   0 
   9  10 -13    7.83    3.10   0 
   9  11 -13    6.58    3.25   0 
  10  -9   8    2.59    1.03   0 
  10  -3  -6    4.77    1.23   0 
  10  -1  -8    6.67    1.63   0 
  10   3 -11    3.80    2.44   0 
  10   5 -12    7.41    2.86   0 
  10   9 -13   20.33    3.56   0 
  11  -5  -3   -1.61    0.89   0 
  11  -2  -7   -0.76    1.47   0 
  11  -1  -8    2.70    1.79   0 
  11   3 -11    4.14    2.54   0 
  11   5 -12    1.85    2.73   0 
  11   9 -13   -1.90    3.42   0 
  12  -4  -4    0.93    1.05   0 
  -3   5  13   90.35    2.11   0 
  -3   5  14   50.10    1.93   0 
  -3   5  16   43.00    2.13   0 
  -3   6  10    1.16    1.20   0 
  -3   6  16   17.90    1.86   0 
  -3   7  10   -0.43    1.18   0 
  -3   7  16    1.66    1.93   0 
  -3   7  17    1.96    1.75   0 
  -3   8  16    2.42    1.76   0 
  -3   8  17    0.35    1.68   0 
  -3   9  11   16.06    1.25   0 
  -3   9  12    4.19    1.33   0 
  -3   9  15    5.22    1.60   0 
  -3   9  16    0.91    1.59   0 
  -2   0  10    6.95    1.43   0 
  -2   0  17    3.60    2.01   0 
  -2   1  19   20.02    2.79   0 
  -2   2  21   -3.44    2.56   0 
  -2   4  23   -2.25    2.55   0 
  -2   5   3    6.35    0.38   0 
  -2   6  24   -2.86    2.66   0 
  -2   7  24    5.61    2.37   0 
  -2  15  13    0.77    0.95   0 
  -1  -2   8    1.20    1.69   0 
  -1   1  25    0.65    2.34   0 
  -1   2  26    1.51    2.72   0 
  -1  11  -1    9.08    1.10   0 
  -1  14   1    2.78    1.07   0 
  -1  15   2   19.14    1.25   0 
   0  -4   9   51.98    2.00   0 
   0  -4  18    1.18    2.60   0 
   0  -2   3  810.36    2.11   0 
   0  -2  24   -2.24    3.17   0 
   0  -1  26    0.38    2.66   0 
   0   6  -4   70.89    1.59   0 
   0  10  -4  242.20    2.33   0 
   0  13  -3    0.25    1.52   0 
   1  -5   7    8.78    1.35   0 
   1  -5  20    1.45    2.69   0 
   1  -4   4   77.76    1.36   0 
   1   6  -6    2.22    1.67   0 
   1   7  -6   62.17    1.68   0 
   1  11  -6   26.72    2.04   0 
   1  13  -5   25.23    1.73   0 
   1  15  -4   20.68    1.99   0 
   1  16  -3   -2.77    1.71   0 
   1  17  -2    1.08    1.65   0 
   2  -6   7    3.66    1.39   0 
   2  -6  22    3.76    2.72   0 
   2   9  -8    3.30    2.16   0 
   2  15  -6    4.98    2.14   0 
   3  -6  24   -1.82    3.14   0 
   3   6  -9   10.99    2.17   0 
   3   7  -9   -0.58    1.80   0 
   3  11  -9  124.10    2.81   0 
   3  14  -8   -0.50    2.04   0 
   3  16  -7   -0.65    2.35   0 
   4  -8  10    9.64    1.77   0 
   4  -8  19    2.58    2.72   0 
   4  -8  20   -3.39    2.35   0 
   4  -7   5   18.15    0.98   0 
   4  -7  24   -1.07    3.20   0 
   4  -5   0    0.98    0.40   0 
   4   6 -10   21.33    2.37   0 
   4  12 -10   -4.83    2.19   0 
   5  -8   7   68.27    1.67   0 
   5  -8  22    4.19    2.73   0 
   5   2  -9   -0.70    1.58   0 
   5   4 -10    4.49    1.88   0 
   5   7 -11    3.86    2.06   0 
   5  11 -11   11.73    2.36   0 
   5  12 -11    4.32    2.25   0 
   5  15 -10    6.44    2.74   0 
   5  17  -9   -5.80    2.72   0 
   6  -9  11    3.59    1.68   0 
   6  -9  18    2.73    2.48   0 
   6  -9  20   -0.40    2.43   0 
   6  -4  -4   47.08    0.94   0 
   6   1  -9    5.51    1.63   0 
   6   8 -12    2.41    2.68   0 
   6   9 -12    8.17    2.47   0 
   6  10 -12    0.06    2.38   0 
   6  17 -10   -0.05    2.90   0 
   7  -9   9   12.28    1.51   0 
   7  -5  -3   -0.03    0.63   0 
   7  -2  -7    2.98    1.35   0 
   7   6 -12    4.89    2.29   0 
   7  16 -11    2.36    2.73   0 
   8   1 -10    2.87    1.97   0 
   8  10 -13   -0.96    3.09   0 
   8  11 -13    0.85    3.04   0 
   8  12 -13   -3.06    2.93   0 
   9  -9   8    2.75    1.08   0 
   9  -8   4   -0.17    0.65   0 
   9  -4  -5   25.65    1.16   0 
   9   1 -10    6.45    2.11   0 
   9   7 -13    1.63    2.92   0 
   9   8 -13    0.27    2.57   0 
   9   9 -13    9.42    2.79   0 
  10   7 -13   16.45    3.26   0 
  11  -3  -6   20.37    1.41   0 
  11   7 -13    2.83    3.02   0 
  11   8 -13    1.78    2.76   0 
  12   3 -11    2.41    2.70   0 
  -3   6  11   22.24    1.42   0 
  -3   6  14    2.76    1.58   0 
  -3   7  14   -1.15    1.57   0 
  -3   7  15    2.39    1.72   0 
  -3   8  11    3.68    1.22   0 
  -3   8  12    7.47    1.36   0 
  -3   8  15    2.70    1.64   0 
  -3   9  13    1.48    1.31   0 
  -3   9  14    0.31    1.43   0 
  -2   0  13   18.36    1.75   0 
  -2   0  14   -0.31    1.76   0 
  -2   0  15   44.46    2.13   0 
  -2   1   8   21.65    1.51   0 
  -2   2  20    0.75    2.42   0 
  -2   3  21    4.56    2.50   0 
  -2   4  22    5.77    2.45   0 
  -2   6  23    9.95    2.39   0 
  -1  -2  17   15.68    2.44   0 
  -1  -2  18    4.44    2.17   0 
  -1   0  23    1.00    2.37   0 
  -1   1  24   -0.73    2.37   0 
  -1   2  25   -0.99    2.78   0 
  -1   3  26   -4.30    2.65   0 
  -1  13   0    2.64    1.01   0 
  -1  16   3    1.23    1.09   0 
   0  -4  10  123.97    2.21   0 
   0  -4  16    7.98    2.34   0 
   0  -4  17   10.51    2.06   0 
   0  -3  21    1.01    2.36   0 
   0  -2  23    9.88    3.26   0 
   0  -1  25    3.01    2.74   0 
   0   2  -2  454.25    1.50   0 
   0  11  -4   14.61    1.60   0 
   0  18   2   -1.26    1.33   0 
   1  -4  22    5.33    2.92   0 
   1  -4  23   -6.00    2.48   0 
   1  -3   2 4461.29    4.05   0 
   1  -3  25   -2.42    2.69   0 
   1  -2  27   -0.76    3.01   0 
   1  14  -5    0.45    1.88   0 
   1  19   0    3.03    1.64   0 
   2  -6  19   -1.18    2.53   0 
   2  -5   4  160.18    1.43   0 
   2  -4  26    2.21    2.90   0 
   2   2  -6    3.76    1.67   0 
   2   4  -7   12.33    1.61   0 
   2   8  -8    7.62    1.75   0 
   2  18  -4   -0.20    2.09   0 
   2  19  -3   -1.34    1.98   0 
   3  -7   8   60.23    1.57   0 
   3  -7  19    2.78    2.70   0 
   3  -7  20   -4.54    2.43   0 
   3   3  -8  167.43    2.37   0 
   3  18  -6   -3.03    2.35   0 
   3  19  -5    4.67    2.31   0 
   4  -8  11   11.80    1.89   0 
   4  -8  12    0.51    1.99   0 
   4  -8  15   -0.25    2.21   0 
   4  -8  17    3.45    2.38   0 
   4  -8  18   -2.86    2.12   0 
   4  -7  23   -2.45    2.62   0 
   4  -2  -5  105.44    1.32   0 
   4  -1  -6  182.06    1.71   0 
   4   3  -9   40.54    1.89   0 
   4   5 -10    2.97    2.26   0 
   4  16  -9    0.81    2.59   0 
   4  17  -8   -0.68    2.22   0 
   5  -6   1   10.09    0.52   0 
   5  -1  -7   27.97    1.27   0 
   5   3 -10    4.15    2.19   0 
   5   6 -11    4.21    2.01   0 
   5  13 -11    4.43    2.46   0 
   5  16 -10    7.38    2.86   0 
   6  -9  12    6.67    1.83   0 
   6  -9  13    2.30    1.96   0 
   6  -9  14    1.98    2.08   0 
   6  -9  15    1.91    2.17   0 
   6  -9  16    1.57    2.25   0 
   6  -9  17    1.92    2.37   0 
   6   2 -10    3.88    2.12   0 
   6   4 -11   -2.44    2.01   0 
   6  12 -12    3.49    2.61   0 
   6  13 -12    6.89    3.00   0 
   7  -9  10   11.12    1.68   0 
   7  -9  19   -6.79    2.73   0 
   7  -3  -6   27.53    1.18   0 
   7   0  -9   32.27    1.91   0 
   7   5 -12    5.52    2.22   0 
   7   9 -13    3.90    3.18   0 
   7  15 -12    1.78    2.83   0 
   8  -4  -5    6.92    0.93   0 
   8   4 -12    1.97    2.60   0 
   8   7 -13    5.91    2.92   0 
   8   8 -13    0.29    2.51   0 
   8  13 -13   -2.67    2.71   0 
   8  14 -13    1.06    3.19   0 
   9   2 -11    1.71    2.29   0 
   9   6 -13   -2.18    2.99   0 
  10   2 -11   -0.60    2.22   0 
  10   6 -13    0.21    2.86   0 
  11  -8   5   -0.09    0.69   0 
  11   4 -12   -1.65    2.27   0 
  11   6 -13    3.29    2.84   0 
  12  -2  -7    0.67    1.54   0 
  12  -1  -8    4.39    1.63   0 
  12   1 -10   -0.01    2.19   0 
  12   4 -12    6.44    2.66   0 
  -3   7  13    1.72    1.36   0 
  -2   1   9   10.88    1.52   0 
  -2   1  16  199.74    3.34   0 
  -2   1  17    1.71    1.93   0 
  -2   2   6  228.61    1.63   0 
  -2   2  19    1.30    2.09   0 
  -2   3  20   -0.51    2.39   0 
  -2   5  22    0.97    2.41   0 
  -2   6  22    5.89    2.28   0 
  -2   8  23   -1.09    2.31   0 
  -2  10   2    3.70    0.71   0 
  -1  -2  10   27.73    1.69   0 
  -1  -2  12   32.54    2.17   0 
  -1  -2  13   -0.07    2.09   0 
  -1  -2  14   -3.93    2.23   0 
  -1  -2  15    0.87    1.89   0 
  -1  -1   6    1.94    1.26   0 
  -1   0  21   11.19    2.57   0 
  -1   1  23   -2.12    2.70   0 
  -1   2  24   -1.15    2.77   0 
  -1   3  25   -3.18    2.78   0 
  -1   7  -2   22.04    0.97   0 
  -1   8  -2   49.72    1.03   0 
  -1   9  -2    2.18    1.01   0 
  -1  12  -1    1.93    1.10   0 
  -1  18   7   -0.66    0.84   0 
   0  -4  11   58.44    1.99   0 
   0  -4  12    1.71    1.76   0 
   0  -4  13  111.90    2.38   0 
   0  -4  14    0.71    1.87   0 
   0  -4  15    5.30    1.98   0 
   0  -3   6   32.22    1.36   0 
   0  -3  19    5.85    2.75   0 
   0  -2  22   11.34    2.97   0 
   0   0  26    1.15    2.56   0 
   0   5  -4   20.87    1.47   0 
   0  14  -3    3.21    1.46   0 
   0  15  -2    0.45    1.38   0 
   0  16  -1    6.06    1.34   0 
   0  17   0   -1.28    1.41   0 
   1  -5   9    1.59    1.69   0 
   1  -5  17    8.79    2.06   0 
   1  -4  21   26.88    3.26   0 
   1  -3  24    4.87    2.57   0 
   1  -2  26    1.83    2.73   0 
   1   3  -5    8.46    1.33   0 
   1   5  -6   13.55    1.46   0 
   1  13  -6    1.27    1.90   0 
   1  17  -3   -0.67    1.82   0 
   1  18  -2   -0.72    1.70   0 
   2  -6   8    3.50    1.29   0 
   2  -6   9   12.49    1.68   0 
   2  -5  22   12.45    3.19   0 
   2  -4  25   -1.48    2.75   0 
   2   6  -8    1.19    1.71   0 
   2  16  -6   -0.44    2.02   0 
   3  -7   9   12.21    1.49   0 
   3  -7  17   -1.92    2.62   0 
   3  -7  18   -1.35    2.24   0 
   3  -6  22   -4.51    2.90   0 
   3  -5  25   -3.58    3.22   0 
   3  -1  -5   13.30    1.14   0 
   3   0  -6  140.34    1.80   0 
   3   9 -10   53.99    2.74   0 
   3  10 -10   67.23    2.80   0 
   3  14  -9    0.12    2.52   0 
   3  17  -7   -3.10    2.36   0 
   4  -8  13   -2.95    1.69   0 
   4  -7  21   -2.09    2.79   0 
   4  -7  22   -1.84    2.57   0 
   4   1  -8   46.50    1.85   0 
   4   9 -11   -4.33    2.11   0 
   4  10 -11   10.25    2.25   0 
   4  11 -11   62.37    3.03   0 
   4  14 -10    6.54    2.28   0 
   4  18  -8    4.65    2.80   0 
   5  -8   8  187.94    2.22   0 
   5  -8  19   -6.23    2.81   0 
   5  -8  20    0.13    2.29   0 
   5  -2  -6   15.47    0.99   0 
   5   0  -8    5.02    1.22   0 
   5   1  -9    1.19    1.79   0 
   5   5 -11   10.05    2.04   0 
   5   8 -12   -0.36    2.67   0 
   5  11 -12   15.28    2.83   0 
   5  15 -11   -0.22    2.82   0 
   5  17 -10   -1.85    2.60   0 
   6   6 -12   -4.25    2.06   0 
   6  14 -12    3.32    2.67   0 
   7  -9  11    3.71    1.62   0 
   7  -9  12    5.03    1.96   0 
   7  -9  16    2.04    2.29   0 
   7  -9  17   -2.62    2.54   0 
   7  -8   5    4.31    0.85   0 
   7   8 -13    6.39    2.51   0 
   7  13 -13   -0.22    2.56   0 
   8  -9  10   15.59    1.65   0 
   8   6 -13    0.71    2.31   0 
   9  -1  -9    8.32    1.85   0 
   9   5 -13    3.40    2.82   0 
   9   8 -14    8.33    3.09   0 
   9   9 -14   39.18    3.41   0 
  10   9 -14   33.76    3.17   0 
  10  10 -14    2.80    3.05   0 
  11  -4  -5   -1.77    1.03   0 
  11   3 -12    2.45    2.49   0 
  11   5 -13   -0.93    2.79   0 
  12  -3  -6   -0.94    1.30   0 
  12   2 -11    4.75    2.48   0 
  -2   1  11   52.31    1.81   0 
  -2   1  15   14.26    1.92   0 
  -2   2  17   41.60    2.64   0 
  -2   2  18    5.06    2.06   0 
  -2   3   5   31.89    0.97   0 
  -2   3  19    5.14    2.32   0 
  -2   4  20   -2.56    2.30   0 
  -2   5  21   -0.59    2.21   0 
  -2   7  22   10.42    2.45   0 
  -2   8  22   32.38    2.60   0 
  -2   9  22    6.40    2.23   0 
  -2  11  21    2.01    1.92   0 
  -2  12   3   19.30    0.83   0 
  -2  13   4   -1.41    0.72   0 
  -2  14  16    2.85    1.43   0 
  -1  -1  18  120.49    2.96   0 
  -1   1  22   -0.51    2.66   0 
  -1   2  23    1.25    2.75   0 
  -1   3  24   -2.47    2.64   0 
  -1  10  -2   18.62    1.02   0 
  -1  14   0   -0.82    1.13   0 
   0  -3  18    3.69    2.04   0 
   0  -2  21    2.63    2.28   0 
   0  -1  23    3.53    2.84   0 
   0   0  25    0.83    2.55   0 
   0   2  27    2.63    2.61   0 
   0   8  -5   83.16    1.80   0 
   0   9  -5    0.90    1.44   0 
   0  13  -4    4.57    1.65   0 
   0  18   1    4.27    1.39   0 
   1  -5  10   55.22    1.82   0 
   1  -5  11   55.74    1.93   0 
   1  -5  12   14.83    2.14   0 
   1  -5  14    5.52    1.90   0 
   1  -5  15   -1.57    1.99   0 
   1  -4   5   -1.85    1.12   0 
   1  -4  20    0.09    2.31   0 
   1  -3  23    7.34    2.59   0 
   1  -2  25    1.01    2.66   0 
   1  -1  26   -4.36    3.04   0 
   1   8  -7   -3.05    1.57   0 
   1   9  -7   30.73    1.78   0 
   1  10  -7   57.90    2.21   0 
   1  19  -1   -1.61    1.68   0 
   2  -6  11    4.05    1.90   0 
   2  -6  14    7.56    2.34   0 
   2  -6  15    2.27    2.48   0 
   2  -6  16   -1.36    2.05   0 
   2  -6  17    5.26    2.24   0 
   2  -5  21    2.32    2.47   0 
   2  -4  24    3.28    2.73   0 
   2  -3  26    4.81    2.70   0 
   2   3  -7   -4.76    1.60   0 
   2  15  -7    2.05    1.84   0 
   3  -7  11    0.19    1.63   0 
   3  -7  12    8.33    2.23   0 
   3  -7  13   -0.90    2.29   0 
   3  -7  14   11.97    2.39   0 
   3  -7  15    7.66    2.06   0 
   3  -7  16    2.57    2.18   0 
   3  -6   5  741.78    2.74   0 
   3  -5  24    6.35    2.80   0 
   3  -4  26    6.57    3.39   0 
   3   1  -7 1339.74    4.09   0 
   3   4  -9    9.33    1.77   0 
   3  11 -10   19.09    2.33   0 
   3  12 -10   -0.40    2.67   0 
   4  -7  20   -0.79    2.82   0 
   4  -6  24   16.19    2.96   0 
   4   4 -10    0.57    1.80   0 
   4   7 -11   -4.97    2.02   0 
   4  12 -11  128.24    3.16   0 
   4  15 -10   -0.50    2.28   0 
   4  17  -9   -3.71    2.48   0 
   5  -8   9   49.67    1.80   0 
   5  -8  17   -3.19    2.48   0 
   5  -8  18   -0.48    2.20   0 
   5  -7  23   -3.31    2.55   0 
   5  -3  -5    1.17    0.96   0 
   5   7 -12    2.56    2.21   0 
   5  12 -12    3.74    2.50   0 
   5  16 -11    3.35    2.75   0 
   6  -8   7   13.13    1.20   0 
   6  -8  20    3.22    2.88   0 
   6  -8  21    1.21    2.57   0 
   6  -2  -7    7.63    1.20   0 
   6  -1  -8   -0.29    1.36   0 
   6   0  -9    6.57    1.77   0 
   6   5 -12    3.52    2.11   0 
   6   8 -13   -1.35    2.62   0 
   6   9 -13    1.77    2.43   0 
   6  10 -13    2.60    2.43   0 
   6  11 -13   -0.88    2.50   0 
   6  12 -13   -2.56    2.99   0 
   6  15 -12    1.41    2.63   0 
   7  -9  13    0.37    1.88   0 
   7  -9  14   -1.19    2.03   0 
   7  -9  15    0.52    2.17   0 
   7  -7   2    1.50    0.59   0 
   7   2 -11   55.63    2.25   0 
   8  -9  12    6.74    1.96   0 
   8  -9  13   -3.44    2.11   0 
   8  -9  15   -1.32    2.23   0 
   8  -9  16    0.50    2.24   0 
   8  -9  17   -2.08    2.48   0 
   8  -2  -8   -2.66    1.36   0 
   8  -1  -9    1.05    1.56   0 
   8   0 -10    2.30    1.73   0 
   8   3 -12   10.40    2.35   0 
   8   5 -13    0.78    2.28   0 
   8   8 -14   11.70    3.15   0 
   8   9 -14   -1.61    2.66   0 
   8  10 -14    3.35    2.75   0 
   8  12 -14    0.55    2.71   0 
   9  -9  11    0.23    1.53   0 
   9  -2  -8   -0.45    1.43   0 
   9   7 -14    9.18    2.94   0 
  10  -8   5    0.71    0.82   0 
  10  -2  -8    1.68    1.47   0 
  10  -1  -9    0.93    1.57   0 
  10   0 -10    0.07    1.88   0 
  10   1 -11    1.29    2.12   0 
  11   0 -10   -2.53    2.15   0 
  12  -5  -3    1.31    0.74   0 
  -2   2   7    2.69    1.21   0 
  -2   2  16  701.70    4.89   0 
  -2   3  18   -4.90    2.20   0 
  -2   4  19    6.92    2.40   0 
  -2   5  20    0.00    2.24   0 
  -2   7  21    6.02    2.21   0 
  -2   9  21    1.89    2.11   0 
  -2  11   2   -1.18    0.78   0 
  -2  11  20    7.58    2.10   0 
  -2  12  19    0.55    1.75   0 
  -2  13  18    3.07    1.67   0 
  -1  -1  17   21.76    2.24   0 
  -1   1  21   -0.99    2.52   0 
  -1   2  22    6.11    2.51   0 
  -1   4  -1   69.47    0.82   0 
  -1   5  25    2.06    2.69   0 
  -1   6  -2  138.02    1.18   0 
  -1   6  25    0.83    2.56   0 
  -1  11  -2   19.36    1.11   0 
  -1  13  -1    7.28    1.12   0 
  -1  16   2   37.93    1.39   0 
  -1  17   4    1.23    1.07   0 
   0  -3   8   16.68    1.76   0 
   0  -3  16    1.67    2.28   0 
   0  -3  17    5.25    2.02   0 
   0  -2   4   13.51    1.43   0 
   0  -1  22   -1.20    2.75   0 
   0   0  24    4.52    2.42   0 
   0   1  25   -1.13    2.89   0 
   0   2  26   -5.66    2.87   0 
   0   7  -5   14.22    1.19   0 
   0  11  -5  141.55    2.27   0 
   0  15  -3    4.64    1.64   0 
   1   0  27   -0.64    2.84   0 
   1   6  -7    0.11    1.78   0 
   1  14  -6    2.75    1.87   0 
   1  18  -3    3.19    1.89   0 
   2  -6  12   13.59    1.87   0 
   2  -6  13   38.29    2.13   0 
   2  -5  20    2.73    2.29   0 
   2  -4  23    2.04    2.74   0 
   2   8  -9   14.92    1.89   0 
   2   9  -9    6.68    1.92   0 
   2  10  -9   21.90    2.08   0 
   2  11  -9    1.78    2.26   0 
   2  14  -8   -4.96    2.18   0 
   2  16  -7    2.04    2.18   0 
   2  19  -4   -4.04    1.94   0 
   3  -6  19   -2.10    2.58   0 
   3  -6  20    1.78    2.40   0 
   3  -5  23    8.78    2.77   0 
   3  -4  25    5.61    3.15   0 
   3  -2  -4  111.25    1.17   0 
   3   6 -10    6.80    1.85   0 
   3  13 -10    4.60    2.22   0 
   3  17  -8   -3.23    2.59   0 
   3  18  -7    0.86    2.16   0 
   4  -7   7    7.73    1.30   0 
   4  -7  18   -0.89    2.64   0 
   4  -7  19    3.07    2.38   0 
   4  -6  23    5.07    2.87   0 
   4  -5  25   -2.25    3.35   0 
   4  -3  -4   -0.18    0.78   0 
   4  14 -11    0.97    2.83   0 
   4  18  -9    1.03    2.59   0 
   5  -8  12   -1.94    1.89   0 
   5  -8  13    5.37    2.07   0 
   5  -8  15    3.85    2.19   0 
   5  -8  16   11.22    2.04   0 
   5  -7  21    1.07    2.84   0 
   5   2 -10    0.81    1.61   0 
   5   6 -12    0.57    2.07   0 
   5  14 -12    5.58    2.50   0 
   6  -8  18   -1.58    2.44   0 
   6  -8  19    2.87    2.63   0 
   6  -7   3    1.09    0.74   0 
   6  -3  -6   26.02    1.12   0 
   6   1 -10   42.00    1.91   0 
   6   7 -13   -2.94    2.32   0 
   6  13 -13    0.14    2.65   0 
   7  -4  -5    2.06    0.84   0 
   7   3 -12   12.98    2.44   0 
   7   5 -13    1.58    2.65   0 
   7   8 -14   -6.37    3.15   0 
   7   9 -14   -1.85    2.65   0 
   7  11 -14    2.35    2.61   0 
   7  12 -14   -1.46    2.60   0 
   8  -9  14   -1.27    2.12   0 
   8   1 -11   -0.63    2.05   0 
   8   4 -13    5.86    2.70   0 
   9  -9  12   -2.01    1.75   0 
   9  -9  13    1.38    1.93   0 
   9  -9  14    4.60    2.01   0 
   9  -9  15    1.79    2.16   0 
   9  -8   5    0.55    0.86   0 
   9  -5  -4    0.93    0.76   0 
   9  -3  -7    3.34    1.25   0 
   9   4 -13    2.77    2.13   0 
   9  10 -15   29.85    3.65   0 
   9  11 -15    2.82    3.68   0 
  10  -9  12    0.19    1.64   0 
  10  -3  -7    0.60    1.21   0 
  10   2 -12   -1.82    2.28   0 
  10   6 -14    1.99    2.58   0 
  10   9 -15    0.54    3.45   0 
  11  -2  -8    4.77    1.48   0 
  11   1 -11   -1.84    2.25   0 
  11   2 -12    6.40    2.35   0 
  11   4 -13    2.74    2.38   0 
  11   6 -14    0.44    2.49   0 
  12  -4  -5    0.07    1.03   0 
  12  -1  -9    0.65    1.76   0 
  12   0 -10    3.24    2.09   0 
  12   1 -11   16.08    2.41   0 
  -2   2   8  258.17    2.02   0 
  -2   2  14   -0.39    1.96   0 
  -2   2  15  234.03    3.01   0 
  -2   3  17    4.92    2.15   0 
  -2   4   4   12.31    0.68   0 
  -2   4  18    2.96    2.12   0 
  -2   7  20    1.17    2.13   0 
  -2   8  20   -3.60    2.20   0 
  -2   9  20   -0.66    2.06   0 
  -2  10  20   -2.41    1.92   0 
  -2  13  17    2.95    1.55   0 
  -2  14  15    0.94    1.36   0 
  -1  -1   9   22.39    1.89   0 
  -1  -1  14    7.13    2.11   0 
  -1  -1  15    2.47    1.86   0 
  -1   0  18   49.26    2.50   0 
  -1   1  20    1.02    2.45   0 
  -1   3  23    0.54    2.30   0 
  -1   5  24    3.03    2.68   0 
  -1  12  -2    3.28    1.20   0 
   0  -3   9   79.44    1.85   0 
   0  -3  10   31.55    1.97   0 
   0  -3  13   -4.61    2.18   0 
   0  -3  15    3.85    1.95   0 
   0  -1  21    0.78    2.59   0 
   0   0  23    3.26    2.53   0 
   0   2  25   -0.72    2.72   0 
   0   4  -4  260.85    1.82   0 
   0   6  -5   20.44    1.53   0 
   0  12  -5    7.31    1.71   0 
   0  18   0    2.47    1.54   0 
   0  19   2    2.19    1.39   0 
   1  -4  17    2.12    2.39   0 
   1  -2  23    0.47    2.46   0 
   1  -1  25    5.64    2.55   0 
   1   1  -4  113.34    1.67   0 
   1   1  27   -3.15    3.37   0 
   1  13  -7   -2.53    2.02   0 
   1  19  -2   -3.66    1.83   0 
   2  -5  18    3.80    2.65   0 
   2  -5  19    0.72    2.31   0 
   2  -4  22   10.87    2.78   0 
   2  -2  26   -2.98    2.65   0 
   2   6  -9   31.13    2.26   0 
   2  12  -9    0.82    1.98   0 
   2  15  -8    1.13    2.27   0 
   3  -6   6   33.37    1.31   0 
   3  -3  26   -3.77    3.23   0 
   3   9 -11    9.68    2.55   0 
   3  10 -11   28.94    2.78   0 
   3  11 -11  193.40    3.75   0 
   3  14 -10    3.49    2.19   0 
   3  16  -9   -1.02    2.12   0 
   4  -7   8   -0.97    1.43   0 
   4  -7  16   -1.20    2.37   0 
   4  -7  17    4.48    2.18   0 
   4  -6  21    1.63    2.88   0 
   4  -5  24    7.08    3.19   0 
   4   3 -10    4.00    1.70   0 
   4   5 -11   11.61    1.97   0 
   4   8 -12   16.57    2.18   0 
   4  10 -12  103.91    3.06   0 
   4  11 -12   11.98    2.36   0 
   4  12 -12   10.36    2.64   0 
   4  15 -11   -4.11    2.63   0 
   5  -7  20    1.76    2.95   0 
   5  -6  24    0.60    2.74   0 
   5   8 -13    7.18    2.77   0 
   5   9 -13   -3.62    2.29   0 
   5  11 -13    4.61    2.51   0 
   5  15 -12    3.30    2.55   0 
   5  17 -11    0.88    2.55   0 
   6  -8   8   53.36    1.61   0 
   6  -8  16    2.25    2.24   0 
   6  -7  22   -3.06    2.99   0 
   6   2 -11    1.40    1.83   0 
   6   6 -13   10.66    2.21   0 
   6   9 -14    5.16    2.93   0 
   6  10 -14   -3.72    3.14   0 
   6  15 -13    3.80    2.78   0 
   7  -8  19   -1.16    2.89   0 
   7  -2  -8   27.96    1.52   0 
   7  -1  -9    8.88    1.56   0 
   7   4 -13    7.94    2.54   0 
   7   7 -14    0.35    2.33   0 
   7  14 -14   -4.00    2.79   0 
   8   2 -12    3.08    2.17   0 
   8   9 -15   -1.92    3.09   0 
   8  10 -15    4.31    3.09   0 
   8  12 -15    2.20    3.23   0 
   9   3 -13    1.60    2.50   0 
   9   5 -14    1.38    2.82   0 
   9   8 -15   -1.73    3.17   0 
   9   9 -15   20.76    3.15   0 
  10  -5  -4    6.16    0.80   0 
  10   3 -13   -0.69    2.57   0 
  10   5 -14    6.69    2.76   0 
  10   7 -15   -2.94    2.86   0 
  11  -8   6    0.11    0.89   0 
  11  -3  -7    2.78    1.20   0 
  11   3 -13   -1.16    2.57   0 
  12   2 -12    1.76    2.38   0 
  -2   2   9    3.16    1.10   0 
  -2   2  10   12.81    1.49   0 
  -2   2  11   44.06    1.74   0 
  -2   2  12   -1.49    1.72   0 
  -2   2  13    8.56    1.58   0 
  -2   3  15  610.37    4.33   0 
  -2   3  16  102.83    2.53   0 
  -2   4  17    5.14    2.13   0 
  -2   5  18   12.98    2.17   0 
  -2   6  19   -0.50    2.06   0 
  -2   7  19    0.01    1.99   0 
  -2  12  18    0.64    1.70   0 
  -2  14  14    1.43    1.22   0 
  -1  -1  10   20.03    1.64   0 
  -1   0  17   96.67    2.64   0 
  -1   3  22    4.76    2.15   0 
  -1   4  23    0.97    2.21   0 
  -1   5  23   -2.29    2.36   0 
  -1   6  24   18.49    2.87   0 
  -1   7  24    3.60    2.68   0 
  -1   8  -3    1.86    1.09   0 
  -1   8  24    0.85    2.39   0 
  -1   9  -3   64.20    1.40   0 
  -1  10  -3   -0.32    1.14   0 
  -1  14  -1   -1.39    1.24   0 
  -1  15   0   31.57    1.47   0 
  -1  17   3   -0.03    1.20   0 
   0  -3  11   15.13    1.78   0 
   0  -3  12   35.28    1.91   0 
   0  -2  17   47.23    2.78   0 
   0  -2  18   -0.23    2.05   0 
   0   1  23   -3.80    2.72   0 
   0   4  26    0.41    2.98   0 
   1  -4  16    0.33    2.01   0 
   1  -3   3 1088.52    2.52   0 
   1  -3  19   -2.13    2.66   0 
   1  -3  20   49.63    2.83   0 
   1  -2  22    5.11    2.48   0 
   1  -1  24    1.71    2.69   0 
   1   2  -5  125.02    1.64   0 
   1   5  -7   -1.30    1.55   0 
   1   9  -8   15.77    1.78   0 
   1  11  -8   -0.38    2.26   0 
   1  14  -7   -1.56    2.11   0 
   2  -5   6  376.02    2.32   0 
   2  -5  17    3.01    2.13   0 
   2  -4  21   14.10    2.75   0 
   2  -2  25    1.12    2.57   0 
   2   0  -5  127.81    1.45   0 
   2   2  -7   -2.32    1.52   0 
   2  17  -7    0.40    2.24   0 
   2  18  -6   10.37    2.25   0 
   2  19  -5    2.67    2.16   0 
   3  -6   7   25.85    1.42   0 
   3  -6  16    1.00    2.48   0 
   3  -5  21   -1.19    2.57   0 
   3  -4  24    5.06    2.68   0 
   3   7 -11    8.20    2.32   0 
   3  12 -11   53.46    2.67   0 
   3  13 -11    3.07    2.62   0 
   3  15 -10    3.21    2.17   0 
   3  18  -8   -2.93    2.48   0 
   4  -7   9   13.97    1.75   0 
   4  -7  10   31.99    1.96   0 
   4  -7  14    3.02    2.29   0 
   4  -7  15    0.87    1.98   0 
   4  -5  23   12.42    3.23   0 
   4  -1  -7  103.44    1.54   0 
   4   0  -8    1.36    1.51   0 
   4   1  -9   11.54    1.71   0 
   4   4 -11    6.90    2.21   0 
   4   7 -12    4.62    2.08   0 
   4  13 -12    9.04    2.52   0 
   4  14 -12   20.43    2.92   0 
   4  16 -11    2.79    2.64   0 
   5  -6  23    3.59    2.67   0 
   5   0  -9   -1.90    1.66   0 
   5   4 -12    8.85    2.46   0 
   5   7 -13    6.64    2.23   0 
   5  14 -13   -7.79    2.86   0 
   5  16 -12   -1.52    2.56   0 
   6  -8   9    0.30    1.44   0 
   6  -8  10    8.66    1.66   0 
   6  -8  12    1.78    2.08   0 
   6  -8  13    7.63    2.02   0 
   6  -8  14    0.25    2.11   0 
   6  -7  21   -1.22    2.71   0 
   6   3 -12   40.25    2.28   0 
   6   5 -13   -2.07    2.29   0 
   6   8 -14    2.41    2.32   0 
   6  13 -14   -6.07    2.61   0 
   6  14 -14   -3.17    3.03   0 
   7  -8  17   -2.19    2.37   0 
   7   6 -14    8.20    2.43   0 
   7  10 -15    5.57    3.29   0 
   7  11 -15    1.94    3.09   0 
   7  12 -15   -0.40    3.14   0 
   8  -8   6   -0.36    0.93   0 
   8  -5  -4    6.24    0.70   0 
   8   3 -13    7.42    2.51   0 
   8   8 -15   11.30    2.81   0 
   9  -4  -6    1.71    0.98   0 
   9  -1 -10   48.34    2.04   0 
   9   0 -11   32.88    1.98   0 
   9   7 -15   -0.72    2.56   0 
  10  -4  -6    5.60    1.04   0 
  10   0 -11    6.09    1.97   0 
  10   4 -14    0.59    2.84   0 
  10   6 -15    4.81    2.87   0 
  11  -5  -4    2.44    0.78   0 
  11   4 -14   -1.40    2.70   0 
  12  -7   3   -1.83    0.62   0 
  -2   3  14   -0.28    1.92   0 
  -2   5  17    1.10    2.00   0 
  -2   6  18    0.37    2.02   0 
  -2   8   1    6.53    0.67   0 
  -2   8  19   -0.41    1.95   0 
  -2  10   1    0.15    0.73   0 
  -2  11  18    3.61    1.73   0 
  -2  12   2    0.28    0.80   0 
  -2  12  17    0.45    1.67   0 
  -2  13   3   -1.63    0.79   0 
  -2  13  16    0.37    1.37   0 
  -2  14  13    1.33    1.12   0 
  -1   0  15  140.19    2.90   0 
  -1   0  16    8.06    1.97   0 
  -1   3  21   -1.00    2.36   0 
  -1   4  22    4.01    2.13   0 
  -1   6  23   -3.80    2.61   0 
  -1   7  -3   17.68    1.10   0 
  -1  13  -2   -1.05    1.22   0 
  -1  16   1    5.01    1.21   0 
  -1  18   5    0.93    1.00   0 
   0  -2   5    4.94    1.24   0 
   0  -2  16   -3.64    1.96   0 
   0  -1  19  141.05    3.16   0 
   0   0  21    1.88    2.25   0 
   0   2  24    2.48    2.38   0 
   0   3  25    1.04    2.28   0 
   0   5  -5    1.19    1.23   0 
   0   5  26   -0.60    2.74   0 
   0   7  -6   -0.50    1.57   0 
   0   8  -6    7.08    1.63   0 
   0   9  -6    9.92    1.47   0 
   0  10  -6   47.37    1.92   0 
   0  11  -6    4.89    1.83   0 
   0  15  -4   -0.27    1.60   0 
   0  16  -3    1.44    1.46   0 
   0  17  -2    2.61    1.55   0 
   0  18  -1   -1.51    1.62   0 
   0  19   1    1.46    1.54   0 
   1  -4   8    5.08    1.48   0 
   1  -4   9    1.52    1.78   0 
   1  -4  12    4.57    2.02   0 
   1  -4  13    4.52    2.14   0 
   1  -4  14    1.99    1.80   0 
   1  -3  18   13.04    2.56   0 
   1  -2  21    6.23    2.31   0 
   1  -1  23    1.62    2.55   0 
   1   1  26   -2.24    2.65   0 
   1   2  27   -0.64    2.65   0 
   1   3  -6   -2.08    1.34   0 
   1  16  -6   -0.93    2.04   0 
   1  17  -5   -1.92    2.07   0 
   2  -5   7    0.66    1.38   0 
   2  -5  14   43.53    2.54   0 
   2  -5  15    6.50    2.07   0 
   2  -4  19    7.57    2.71   0 
   2  -4  20   -1.85    2.33   0 
   2  -2  24    6.40    2.81   0 
   2  -1  26   -0.43    2.66   0 
   2   5  -9   28.51    1.90   0 
   2   7 -10   34.80    2.25   0 
   2   8 -10    8.75    1.89   0 
   2   9 -10    9.13    1.99   0 
   2  11 -10    3.07    2.02   0 
   3  -6   8   40.23    1.65   0 
   3  -6  14    5.93    2.33   0 
   3  -5  20    5.57    2.47   0 
   3  -4  23   -3.14    2.73   0 
   3   1  -8   16.44    1.66   0 
   3   4 -10    9.38    1.79   0 
   3   6 -11    3.61    1.93   0 
   3  14 -11    3.96    2.68   0 
   3  16 -10   -5.68    2.60   0 
   4  -7  11    6.14    1.64   0 
   4  -7  12   10.41    1.75   0 
   4  -6  19   -0.88    2.66   0 
   4   2 -10   18.77    1.97   0 
   4   9 -13   -0.25    2.57   0 
   4  10 -13    1.53    2.70   0 
   4  11 -13   11.25    2.76   0 
   4  15 -12    0.94    2.86   0 
   4  17 -11    1.35    2.80   0 
   5  -7   6   -1.72    1.20   0 
   5  -7  17    3.81    2.52   0 
   5  -6  22    1.64    2.54   0 
   5  -2  -7   17.20    1.26   0 
   5   2 -11    6.32    2.23   0 
   5   6 -13   -3.16    2.19   0 
   5  15 -13   -2.14    2.63   0 
   6  -7  20    4.13    2.78   0 
   6  -6  23    0.80    2.99   0 
   6   1 -11   -0.33    2.16   0 
   6   4 -13   -0.36    2.40   0 
   6   7 -14    5.43    2.36   0 
   6  15 -14    2.39    3.19   0 
   7  -8   8    0.02    1.31   0 
   7  -8  16   -0.93    2.26   0 
   7  -7  21    2.87    2.94   0 
   7  -3  -7    3.59    1.05   0 
   7   8 -15   -1.59    2.77   0 
   7   9 -15    6.84    2.78   0 
   7  13 -15    0.85    2.88   0 
   8  -8  18   -0.10    2.87   0 
   8  -4  -6    2.08    0.90   0 
   8  -1 -10    1.30    1.56   0 
   8   0 -11    5.60    1.88   0 
   8   1 -12   81.83    2.49   0 
   8   4 -14    2.95    2.63   0 
   8   7 -15   -2.46    2.55   0 
   9  -8   6    3.05    1.02   0 
   9   1 -12    8.56    2.05   0 
   9   2 -13   10.49    2.20   0 
   9   4 -14    5.38    2.32   0 
   9   6 -15    8.94    2.41   0 
   9   9 -16   16.32    3.45   0 
   9  10 -16    1.86    2.99   0 
  10  -8   6    0.73    1.02   0 
  10  -2  -9   17.89    1.54   0 
  10   1 -12   -0.73    2.09   0 
  11  -8   7   -0.13    1.13   0 
  11  -4  -6    2.31    1.02   0 
  11  -2  -9   -2.01    1.46   0 
  11  -1 -10   -2.30    1.64   0 
  11   2 -13    0.04    2.34   0 
  -2   3  13    5.80    1.55   0 
  -2   4  15   35.10    2.20   0 
  -2   6  17    2.73    1.94   0 
  -2   7  18    1.36    1.97   0 
  -2   8  18    5.02    1.96   0 
  -2   9  18    0.31    1.83   0 
  -2  11  17    2.88    1.71   0 
  -2  12  16   -3.09    1.54   0 
  -2  13  15   -1.00    1.36   0 
  -2  14  12    1.86    1.05   0 
  -1   0   6    9.73    1.21   0 
  -1   0  14   -1.65    1.75   0 
  -1   1  17  522.93    4.46   0 
  -1   2  19   24.58    2.23   0 
  -1   4  21    1.13    2.43   0 
  -1   8  23   -1.88    2.49   0 
  -1   9  23    1.07    2.32   0 
  -1  12  -3   16.30    1.43   0 
  -1  17   2    1.28    1.23   0 
   0  -2   6   10.54    1.56   0 
   0  -2  14   43.99    2.41   0 
   0  -2  15    1.69    1.89   0 
   0  -1  18   44.77    2.40   0 
   0   2  23    6.05    2.34   0 
   0  12  -6   12.75    1.88   0 
   1  -3  17   -1.14    2.35   0 
   1  -2  20   33.17    2.63   0 
   1   0  24    3.77    2.57   0 
   1   1  25   -0.70    2.53   0 
   1   4  -7    1.11    1.44   0 
   1   6  -8    5.91    1.54   0 
   1  13  -8    1.97    2.00   0 
   1  15  -7    4.55    1.94   0 
   2  -5   8   14.42    1.52   0 
   2  -5  10   30.57    1.97   0 
   2  -5  11   17.51    2.06   0 
   2  -5  12    4.72    2.09   0 
   2  -5  13   -0.66    1.83   0 
   2  -4  18    6.10    2.76   0 
   2  -3  21   38.08    3.25   0 
   2   4  -9  105.91    2.43   0 
   2   6 -10   -3.36    2.13   0 
   2  13 -10    1.60    2.09   0 
   3  -6   9    8.23    1.69   0 
   3  -6  10   27.62    1.99   0 
   3  -6  12    0.85    2.06   0 
   3  -6  13    4.08    1.86   0 
   3  -5  19    2.31    2.19   0 
   3  -4  22   22.13    3.03   0 
   3  -3  24    1.64    2.69   0 
   3  -2  26    0.66    2.78   0 
   3  -1  27    0.37    3.13   0 
   3   8 -12    1.68    2.45   0 
   3   9 -12   56.78    2.48   0 
   3  10 -12    5.08    2.28   0 
   3  12 -12   57.12    3.20   0 
   3  18  -9   -1.13    2.51   0 
   4  -6  18    5.06    2.23   0 
   4  -5  21   -3.13    2.92   0 
   4  -4  24   -4.39    2.75   0 
   4  -3  26   -0.76    2.94   0 
   4  -2  -6    1.64    0.93   0 
   4   5 -12   -1.38    2.01   0 
   4   7 -13    4.14    2.50   0 
   4   8 -13    3.07    2.10   0 
   4  12 -13    4.76    2.48   0 
   4  13 -13    0.88    2.80   0 
   4  16 -12   11.06    2.92   0 
   5  -7  16    1.63    2.42   0 
   5  -6  21   -0.64    2.49   0 
   5  -4  -4   49.61    0.82   0 
   5   5 -13   12.46    2.17   0 
   5  12 -14    1.30    2.58   0 
   5  13 -14   -3.68    2.64   0 
   5  14 -14   -5.46    3.01   0 
   5  16 -13    1.78    2.64   0 
   6  -7  19   -3.20    2.36   0 
   6  -5  -3    6.29    0.48   0 
   6  -4  -5    7.11    0.79   0 
   6   2 -12   20.52    2.32   0 
   6   9 -15    1.29    2.57   0 
   6  10 -15   -0.47    2.57   0 
   6  13 -15    1.21    3.11   0 
   7  -8   9    3.24    1.57   0 
   7  -8  10   -4.73    1.86   0 
   7  -8  11    6.08    1.98   0 
   7  -8  13    4.46    2.09   0 
   7  -8  14   -1.27    2.10   0 
   7  -7  20   -2.39    2.67   0 
   7   0 -11    0.12    1.79   0 
   7   4 -14   14.60    2.80   0 
   7   7 -15    2.13    2.50   0 
   8  -8  16   -0.59    2.45   0 
   8  -7   2   -0.17    0.63   0 
   8   2 -13    8.68    2.38   0 
   9   3 -14   -1.97    2.48   0 
   9   5 -15   -0.27    2.43   0 
   9   8 -16   -1.56    2.76   0 
  10  -3  -8   12.59    1.28   0 
  10   3 -14   -5.37    2.62   0 
  10   5 -15   -0.06    2.37   0 
  11   3 -14    1.09    2.77   0 
  12   0 -11   -1.68    1.77   0 
  -2   3   9   17.14    1.29   0 
  -2   4   5    0.98    0.81   0 
  -2   4  14   18.35    1.84   0 
  -2   5  15   -0.46    1.84   0 
  -2   6  16   21.58    1.97   0 
  -2   7   1   11.76    0.57   0 
  -2   7  17   -2.85    1.88   0 
  -2   8  17    3.90    1.85   0 
  -2   9  17    2.02    1.87   0 
  -2  10  17    0.04    1.84   0 
  -2  11   1   -1.40    0.79   0 
  -2  13  14   -0.65    1.31   0 
  -2  14   4    5.81    0.68   0 
  -2  14  11    2.95    0.94   0 
  -1   0   7   19.89    1.31   0 
  -1   0   8    1.78    1.63   0 
  -1   0  12   -0.86    1.63   0 
  -1   1  16   60.13    2.32   0 
  -1   3  19    6.39    2.44   0 
  -1   5  21    4.35    2.43   0 
  -1   6  -3  119.53    1.26   0 
  -1   6  22   -1.65    1.94   0 
  -1   7  22    8.85    2.31   0 
  -1   8  22   -0.51    2.15   0 
  -1  14  -2    1.44    1.28   0 
  -1  16   0   19.04    1.36   0 
  -1  18   4    0.57    1.03   0 
   0  -2   7  214.89    2.16   0 
   0  -2  13   26.15    1.91   0 
   0  -1  17    1.90    2.00   0 
   0   0  19    6.48    2.62   0 
   0   2  -3  818.86    2.19   0 
   0   2  22    8.83    2.73   0 
   0   3  -4   10.35    1.23   0 
   0   5  25   22.64    2.55   0 
   0   6  -6    0.25    1.24   0 
   0   6  25   -0.74    2.52   0 
   0  13  -6    4.44    1.79   0 
   0  15  -5    7.41    1.91   0 
   0  16  -4    1.83    1.57   0 
   0  19   0    4.52    1.53   0 
   1  -3  16    1.56    1.98   0 
   1  -2  19   27.31    2.52   0 
   1   0  23    1.26    2.43   0 
   1   1  24   -2.29    3.03   0 
   1   2  25    0.26    2.92   0 
   1   3  26   -2.02    3.09   0 
   1   5  -8  273.54    2.75   0 
   1   8  -9   14.33    2.14   0 
   1   9  -9   14.48    1.94   0 
   1  12  -9   -2.94    2.07   0 
   1  14  -8   -0.26    2.06   0 
   1  16  -7    0.84    2.11   0 
   2  -4   3  494.01    1.86   0 
   2  -4  17    4.44    2.46   0 
   2  -3  20    4.87    2.74   0 
   2  -1  24   -1.77    3.02   0 
   2   1  27    2.09    2.84   0 
   2   9 -11    7.82    2.43   0 
   2  10 -11   73.96    3.02   0 
   2  11 -11    4.88    2.58   0 
   3  -5  17   -0.54    2.58   0 
   3  -4  21   -0.84    2.60   0 
   3   3 -10   13.75    1.75   0 
   3   7 -12    1.25    1.99   0 
   3  13 -12   80.09    2.94   0 
   3  14 -12    0.30    2.62   0 
   3  16 -11    1.56    2.69   0 
   4  -6  17    2.74    2.22   0 
   4  -4  23    3.45    3.07   0 
   4   6 -13   10.23    2.47   0 
   4  14 -13    0.62    2.43   0 
   4  15 -13    3.32    2.70   0 
   4  17 -12   -0.18    2.68   0 
   5  -7  13    8.20    2.17   0 
   5  -7  14    0.94    2.22   0 
   5  -6  19   -0.63    2.64   0 
   5  -5  23    0.08    2.71   0 
   5   6 -14    6.98    2.49   0 
   5   7 -14    3.94    2.31   0 
   5  15 -14    6.80    3.02   0 
   6  -7  17    0.53    2.53   0 
   6  -7  18    0.32    2.23   0 
   6  -6  21    3.49    2.83   0 
   6   3 -13   -2.65    1.95   0 
   6   5 -14   10.67    2.24   0 
   6   7 -15    6.98    2.74   0 
   6  14 -15   -0.98    2.81   0 
   7  -7   3    4.95    0.78   0 
   7  -1 -10    2.19    1.49   0 
   7   2 -13  131.91    3.07   0 
   7   6 -15    0.90    2.34   0 
   7   9 -16   -0.40    2.78   0 
   7  11 -16    3.18    2.66   0 
   8  -8   9    5.36    1.44   0 
   8  -8  13    0.81    2.27   0 
   8  -8  14   -1.32    2.27   0 
   8  -8  15    2.00    2.39   0 
   8  -3  -8   -1.38    1.11   0 
   8   3 -14    1.90    2.45   0 
   8   5 -15   -6.64    2.29   0 
   8   7 -16    4.17    2.98   0 
   9  -8  15   -2.44    2.31   0 
   9  -8  16    2.72    2.44   0 
   9   6 -16    5.79    3.08   0 
  10  -8   7   -0.42    1.14   0 
  10   0 -12   -4.83    1.91   0 
  10   4 -15    5.09    2.68   0 
  11  -8   8    0.95    1.22   0 
  11  -3  -8    3.54    1.29   0 
  11   4 -15   -3.55    2.98   0 
  12  -5  -4   -0.44    0.69   0 
  12  -4  -6    0.21    0.98   0 
  12  -2  -9    4.29    1.34   0 
  -2   4  12   14.44    1.64   0 
  -2   4  13   13.72    1.53   0 
  -2   5  14    6.16    1.80   0 
  -2  12  15   -0.84    1.37   0 
  -2  14   8    4.61    0.70   0 
  -2  14   9    6.16    0.82   0 
  -1   0   9    3.74    1.40   0 
  -1   0  10    2.32    1.52   0 
  -1   2  17   57.68    2.40   0 
  -1   6  21    4.02    2.26   0 
  -1   8  -4   50.67    1.31   0 
  -1   9  -4   82.55    1.52   0 
  -1   9  22    2.52    2.14   0 
  -1  10  -4   -2.12    1.22   0 
  -1  11  -4   11.65    1.52   0 
   0  -2   9    0.49    1.52   0 
   0  -2  10  141.43    2.14   0 
   0  -2  11   16.23    1.79   0 
   0  -1  16   39.27    2.21   0 
   0   0  18  239.50    3.93   0 
   0   1  20   22.74    2.75   0 
   0   5  24   -5.39    2.55   0 
   0   7  25    4.64    2.62   0 
   0   9  -7    6.47    1.60   0 
   0  10  -7   -3.65    1.55   0 
   0  11  -7   26.51    2.09   0 
   0  14  -6    8.24    1.88   0 
   1  -3   4   11.26    1.05   0 
   1  -3  15    7.79    2.02   0 
   1  -2  18    6.03    2.18   0 
   1  -1  20    5.79    2.65   0 
   1   0  22    2.64    2.79   0 
   1   2  -6    1.87    1.60   0 
   1   4  26    0.12    2.84   0 
   1   7  -9   11.92    1.73   0 
   1  15  -8   -4.52    2.09   0 
   2  -4  16    2.27    2.00   0 
   2  -2  22    2.04    2.56   0 
   2  -1  23    2.24    2.90   0 
   2   1  -7   50.54    1.80   0 
   2   1  26    1.10    2.63   0 
   2   2  -8  979.40    4.01   0 
   2   2  27   -1.47    2.72   0 
   2   7 -11    2.77    2.33   0 
   2   8 -11    9.57    2.00   0 
   2  12 -11    1.27    2.19   0 
   2  17  -9    4.06    2.56   0 
   2  18  -8    5.26    2.51   0 
   3  -5  16   -0.65    2.40   0 
   3  -4  20    4.25    2.22   0 
   3  -3  -3  131.13    0.84   0 
   3   0  27    0.80    2.68   0 
   3   4 -11    7.65    1.83   0 
   3  10 -13   32.16    2.85   0 
   3  11 -13   60.46    3.03   0 
   3  17 -11   -3.81    2.53   0 
   4  -6   5   52.94    1.35   0 
   4  -4  22    8.77    3.31   0 
   4  -3  24   -0.72    3.08   0 
   4  -2  26   -0.22    2.75   0 
   4   0  -9   13.70    1.58   0 
   4   1 -10   -2.84    1.86   0 
   4   2 -11    1.45    1.92   0 
   4   8 -14   22.32    2.81   0 
   4  11 -14   -0.08    2.31   0 
   4  12 -14    4.30    2.50   0 
   4  13 -14    5.69    2.98   0 
   4  16 -13    0.33    2.71   0 
   5  -7   9   10.29    1.68   0 
   5  -7  12    1.22    1.94   0 
   5  -6   2    0.47    0.65   0 
   5  -6  18    7.36    2.50   0 
   5  -5  22    5.33    2.56   0 
   5  -4  24    2.49    2.99   0 
   5  -3  -6    1.02    0.88   0 
   5  -1  -9    4.41    1.38   0 
   5   0 -10    9.21    1.72   0 
   5   1 -11    3.80    1.91   0 
   5   2 -12    8.14    2.20   0 
   5   8 -15    0.02    2.76   0 
   5  10 -15   -1.75    2.42   0 
   5  11 -15    8.23    2.64   0 
   5  13 -15    8.10    2.99   0 
   6  -7  16    4.37    2.38   0 
   6  -6  20   -0.05    2.85   0 
   6  -5  23    2.03    3.11   0 
   6  -3  -7    4.81    1.03   0 
   6   0 -11    6.49    1.82   0 
   6   4 -14   -3.19    2.16   0 
   6   6 -15   -5.84    2.22   0 
   6  11 -16   -0.76    2.97   0 
   7  -7  18    0.03    2.68   0 
   7  -5  -4   -1.08    0.57   0 
   7  -4  -6    3.53    0.89   0 
   7   3 -14   12.44    2.53   0 
   7   7 -16   -1.01    3.05   0 
   8  -8  10    6.08    1.71   0 
   8  -8  11    1.60    1.65   0 
   8  -8  12    4.54    1.89   0 
   8  -7  19    2.57    2.82   0 
   8   0 -12   15.74    1.93   0 
   8   4 -15   -1.27    2.54   0 
   8   6 -16    3.45    2.56   0 
   8   9 -17    1.30    3.51   0 
   8  10 -17    5.14    2.91   0 
   9  -8   9    0.50    1.45   0 
   9  -8  12    3.14    1.95   0 
   9  -8  14    1.69    2.10   0 
   9  -1 -11    3.27    1.73   0 
   9   0 -12    1.18    1.81   0 
   9   2 -14    0.39    2.33   0 
   9   5 -16   -0.19    2.82   0 
   9   9 -17    3.00    3.02   0 
  10  -8  13    3.63    2.14   0 
  10  -8  14    0.09    2.32   0 
  10   1 -13    8.24    1.94   0 
  10   2 -14    2.06    2.42   0 
  10   5 -16   -2.17    2.81   0 
  11  -1 -11   -0.03    1.61   0 
  11   0 -12    2.66    1.97   0 
  11   1 -13    0.26    2.28   0 
  11   2 -14   -2.91    2.70   0 
  12  -3  -8    5.18    1.28   0 
  -2   4   6   35.50    0.99   0 
  -2   4  10    3.26    1.31   0 
  -2   5  13    2.29    1.69   0 
  -2   7  15    3.79    1.67   0 
  -2   9  16    3.39    1.67   0 
  -2  11  15    2.20    1.51   0 
  -2  12   1    6.81    0.86   0 
  -2  12  14    1.29    1.39   0 
  -2  13   2    2.07    0.79   0 
  -2  13  13   -2.38    1.16   0 
  -1   2  16  138.12    2.67   0 
  -1   6  20    0.94    2.06   0 
  -1   7  -4  145.23    1.63   0 
  -1   7  21    2.88    1.94   0 
  -1   8  21    1.72    2.17   0 
  -1   9  21   -0.72    2.21   0 
  -1  10  21    0.25    2.12   0 
  -1  11  21   -2.31    2.06   0 
  -1  12  -4    1.04    1.50   0 
  -1  14  -3   -1.38    1.35   0 
  -1  15  -2    6.77    1.34   0 
  -1  17   1   11.46    1.31   0 
  -1  18   3    6.30    1.09   0 
   0  -1  15    4.71    1.90   0 
   0   2  21   -1.97    2.22   0 
   0   5  -6   24.15    1.40   0 
   0   6  24    5.87    2.48   0 
   0   7  -7    2.06    1.38   0 
   0   7  24    4.42    2.46   0 
   0  12  -7   11.86    1.64   0 
   0  13  -7    2.21    1.81   0 
   0  16  -5    8.59    1.96   0 
   0  17  -4   -0.66    1.86   0 
   1  -3   5  136.01    1.72   0 
   1  -2  17    7.93    2.01   0 
   1   0  21   21.34    2.78   0 
   1   1  -5    3.19    1.25   0 
   1   1  23    3.65    2.59   0 
   1   2  24   -0.65    2.36   0 
   1   3  -7  128.41    1.85   0 
   1   4  -8   24.00    1.94   0 
   1   5  26   -0.34    2.83   0 
   1  14  -9    7.04    2.29   0 
   1  17  -7    1.88    2.20   0 
   1  18  -6    9.96    2.19   0 
   2  -4  14   24.02    2.35   0 
   2  -4  15   -0.53    1.94   0 
   2  -2  21   24.25    2.63   0 
   2   1  25   -2.67    2.90   0 
   2   3  -9  827.54    3.85   0 
   2   3  27    1.56    3.19   0 
   2   6 -11   11.27    2.29   0 
   2  14 -11    5.34    2.38   0 
   2  16 -10    2.86    2.34   0 
   3  -5   4   19.51    1.08   0 
   3  -5  15    2.95    2.06   0 
   3  -4  19    8.24    2.44   0 
   3  -3  21   26.48    3.16   0 
   3  -2  -5  172.57    1.40   0 
   3  -2  23   -4.84    2.90   0 
   3   2 -10    1.48    1.92   0 
   3   5 -12   20.00    2.44   0 
   3   8 -13   51.81    2.37   0 
   3   9 -13   -0.39    2.25   0 
   3  12 -13    8.00    2.26   0 
   3  13 -13    4.54    2.77   0 
   3  16 -12   -2.98    2.59   0 
   4  -6   6  156.50    1.87   0 
   4  -6  13   -2.82    2.31   0 
   4  -6  14   28.48    2.22   0 
   4  -5  18   -2.55    2.56   0 
   4  -4  21   -2.77    2.86   0 
   4  -2  25   -2.87    3.09   0 
   4   3 -12   -1.60    2.21   0 
   4   7 -14   22.09    2.63   0 
   4  14 -14    4.03    2.52   0 
   5  -6  17   -2.22    2.53   0 
   5  -5  21   -0.61    2.46   0 
   5  -4  23   -0.43    3.08   0 
   5  -3  25    4.72    3.32   0 
   5   3 -13    4.61    2.40   0 
   5   5 -14    3.60    2.08   0 
   5   7 -15    9.92    2.77   0 
   5  14 -15    0.06    2.64   0 
   5  15 -15   -2.70    3.22   0 
   6  -6  19    0.96    2.59   0 
   6  -1 -10   -2.09    1.56   0 
   6   1 -12    3.73    1.82   0 
   6   2 -13    4.21    2.27   0 
   6   5 -15    6.69    2.76   0 
   6   8 -16   -1.67    2.66   0 
   6   9 -16   -2.50    2.58   0 
   7  -6  21   -1.20    2.72   0 
   7  -3  -8   13.43    1.16   0 
   7   4 -15    4.01    2.60   0 
   7   9 -17    1.48    3.17   0 
   7  10 -17    1.68    2.68   0 
   7  11 -17   10.74    3.08   0 
   7  12 -17   13.79    3.07   0 
   8  -7  18   -1.54    2.85   0 
   8  -1 -11   59.49    2.08   0 
   8   5 -16   -3.06    3.00   0 
   9  -8  10    4.99    1.62   0 
   9  -8  11    0.18    1.60   0 
   9  -7   2    6.40    0.69   0 
   9  -5  -5    1.72    0.74   0 
   9  -4  -7    0.23    0.99   0 
   9  -2 -10   10.50    1.47   0 
   9   7 -17   -0.13    2.62   0 
  10  -8  10   -0.73    1.55   0 
  10  -8  11    2.22    1.72   0 
  10  -7   2    2.36    0.65   0 
  10  -5  -5    2.67    0.75   0 
  10  -4  -7    1.36    0.99   0 
  10  -2 -10   -0.43    1.43   0 
  10   3 -15   -1.97    2.16   0 
  11  -2 -10    2.44    1.47   0 
  12  -1 -11    1.46    1.77   0 
  -2   4   7   17.55    0.95   0 
  -2   5   4   29.40    0.67   0 
  -2   7  14    4.92    1.73   0 
  -2   9   0   15.65    0.79   0 
  -2   9  15    1.62    1.70   0 
  -2  10   0    1.89    0.78   0 
  -2  13  12    2.86    1.12   0 
  -1   1   4  166.06    1.39   0 
  -1   2  15   18.39    1.95   0 
  -1   3  17    5.44    1.93   0 
  -1   4  -2  148.73    1.10   0 
  -1   4  18    2.97    2.15   0 
  -1   5  -3   83.93    1.16   0 
  -1  11  20   -4.79    2.12   0 
  -1  16  -1    7.05    1.27   0 
   0   2  20    2.35    2.13   0 
   0   3  21   -0.16    2.44   0 
   0   5  23    2.16    2.16   0 
   0   6  -7    5.08    1.70   0 
   0   6  23   -5.23    2.45   0 
   0   8  24    2.11    2.59   0 
   0   9  -8    1.70    1.87   0 
   0  10  -8   19.07    2.14   0 
   0  14  -7    2.43    1.98   0 
   0  18  -3    1.82    1.64   0 
   1  -3  11    9.32    2.03   0 
   1  -3  12   47.72    1.99   0 
   1  -2  16   -1.26    1.95   0 
   1   2  23    1.61    2.95   0 
   1   3  24    0.10    2.83   0 
   1   4  25    0.15    2.31   0 
   1   6  26   -4.62    2.83   0 
   1   8 -10   19.50    1.93   0 
   1   9 -10    9.32    1.91   0 
   1  11 -10   -3.42    1.94   0 
   1  12 -10    3.34    2.18   0 
   1  13 -10    6.19    2.27   0 
   1  15  -9    2.73    2.21   0 
   2  -4   4  242.56    1.65   0 
   2  -4  13    8.31    2.26   0 
   2  -2  20   66.02    2.97   0 
   2   4 -10    6.98    1.78   0 
   2   9 -12   10.35    2.09   0 
   2  10 -12    9.66    2.16   0 
   2  11 -12    1.64    2.18   0 
   2  12 -12  116.36    3.35   0 
   2  13 -12   25.95    2.72   0 
   2  15 -11   -4.91    2.54   0 
   2  18  -9    0.12    2.63   0 
   3  -5  13   14.85    2.39   0 
   3  -5  14    3.44    1.93   0 
   3  -4   0   20.39    0.46   0 
   3  -4  18    0.97    2.24   0 
   3  -1  24    1.40    3.00   0 
   3   1  27    1.87    2.79   0 
   3   7 -13   -4.54    2.02   0 
   3  14 -13   10.11    2.51   0 
   3  15 -13    6.57    2.74   0 
   3  17 -12    1.14    2.56   0 
   4  -6   7   25.98    1.50   0 
   4  -6   8    9.53    1.55   0 
   4  -6  11   11.37    2.05   0 
   4  -6  12    5.12    1.79   0 
   4  -5  17    5.79    2.53   0 
   4  -3  -5   15.38    0.81   0 
   4   4 -13   29.04    2.41   0 
   4   9 -15    1.31    2.63   0 
   4  10 -15    5.69    2.76   0 
   4  12 -15    5.23    3.26   0 
   4  15 -14   -0.45    2.52   0 
   4  16 -14   -5.56    2.83   0 
   5  -6  16    2.02    2.47   0 
   5  -5  20   -1.04    2.43   0 
   5   4 -14   10.74    2.48   0 
   5   9 -16    9.06    2.96   0 
   5  11 -16    5.11    2.60   0 
   5  12 -16    3.11    3.07   0 
   6  -7   6   30.84    1.26   0 
   6  -7   7  176.19    2.21   0 
   6  -7  12    0.48    1.96   0 
   6  -7  13    5.34    2.09   0 
   6  -6  18    6.03    2.54   0 
   6  -5  22    3.18    2.50   0 
   6  -4  24   -2.17    2.80   0 
   6   3 -14   60.88    2.54   0 
   6  11 -17    4.72    3.15   0 
   6  12 -17    1.51    3.19   0 
   7  -7  16   -1.11    2.24   0 
   7  -6  20    5.24    2.79   0 
   7   2 -14    2.85    2.38   0 
   7   5 -16    1.55    2.89   0 
   7   8 -17    4.56    2.69   0 
   8  -7  17    1.30    2.67   0 
   8  -4  -7   -0.71    0.93   0 
   8  -2 -10   11.23    1.37   0 
   8   7 -17   -0.97    2.65   0 
   9  -7  18    2.03    2.82   0 
  10   1 -14    3.10    2.20   0 
  10   4 -16    1.37    2.36   0 
  11  -5  -5    0.38    0.76   0 
  11  -4  -7    2.70    0.99   0 
  12  -2 -10    3.58    1.57   0 
  -2   5  11   10.03    1.39   0 
  -2   8   0    4.30    0.71   0 
  -2   9  14   -1.22    1.55   0 
  -2  10  14    0.57    1.55   0 
  -2  11   0   30.67    0.94   0 
  -2  11  14   -3.56    1.44   0 
  -2  12  13   -2.89    1.32   0 
  -1   1  10    1.88    1.62   0 
  -1   3  16   26.25    1.97   0 
  -1   4  17    6.10    2.25   0 
  -1   5  18   -0.98    2.16   0 
  -1   6  -4   49.69    1.29   0 
  -1   6  19   -3.04    2.13   0 
  -1   8  -5   38.15    1.46   0 
  -1   8  20    6.76    2.04   0 
  -1   9  -5    5.30    1.40   0 
  -1   9  20   -0.50    2.03   0 
  -1  10  -5   16.31    1.45   0 
  -1  10  20   -0.08    2.05   0 
  -1  11  -5   72.91    1.88   0 
  -1  13  19    0.81    1.69   0 
  -1  18   2    1.86    1.12   0 
   0  -1  12    0.72    1.69   0 
   0   1  18   47.35    2.50   0 
   0   2  19   17.56    2.65   0 
   0   3  -5  145.27    1.88   0 
   0   4  -6    3.08    1.62   0 
   0   4  21    1.15    2.42   0 
   0   5  22   -2.75    2.48   0 
   0   7  23   -5.49    2.59   0 
   0   8  -8   -1.55    1.78   0 
   0  12  -8    9.22    2.09   0 
   0  16  -6    4.41    2.03   0 
   0  17  -5   -0.22    1.95   0 
   0  19  -2   -1.15    1.63   0 
   1  -3   9   10.36    1.60   0 
   1  -2  15    3.04    1.93   0 
   1  -1  18   -0.52    2.14   0 
   1   0  20    0.90    2.24   0 
   1   1  21    1.14    2.57   0 
   1   4  24    1.53    2.60   0 
   1   5  -9   25.81    1.81   0 
   1   5  25    2.02    2.61   0 
   1   7 -10    1.89    1.75   0 
   1  14 -10   -1.29    2.28   0 
   1  16  -9   -0.92    2.18   0 
   1  17  -8   -0.34    2.32   0 
   2  -4   5    3.01    1.25   0 
   2  -2  19   -0.12    2.30   0 
   2   1  24    3.64    2.58   0 
   2   2  25   -1.17    2.50   0 
   2   3  26   -0.56    2.50   0 
   2  14 -12    6.25    2.61   0 
   2  16 -11    2.29    2.62   0 
   3  -5   5 1578.83    3.89   0 
   3  -5  11    1.07    1.98   0 
   3  -5  12   28.78    1.99   0 
   3  -3  20   -2.24    2.34   0 
   3  -2  22   -1.11    2.46   0 
   3  -1  -7   -0.61    1.28   0 
   3   4 -12   23.63    2.04   0 
   3   6 -13    6.90    2.06   0 
   3   9 -14   11.94    2.31   0 
   3  10 -14    0.11    2.25   0 
   3  11 -14    7.36    2.37   0 
   3  13 -14   -2.05    2.95   0 
   4  -6   9   89.87    1.91   0 
   4  -5  16    1.48    2.45   0 
   4  -2  -7  111.91    1.42   0 
   4   5 -14   11.95    2.59   0 
   4  14 -15    5.55    2.98   0 
   5  -6  15    2.02    2.19   0 
   5  -5  19    1.05    2.26   0 
   5  -4  22   -7.15    2.56   0 
   5  -3  24    0.55    2.77   0 
   5   0 -11   -3.64    1.82   0 
   5   1 -12   -3.12    2.10   0 
   5   2 -13    5.70    2.23   0 
   5   8 -16    0.85    2.40   0 
   5  14 -16   -6.60    2.75   0 
   6  -7   8  100.49    2.01   0 
   6  -7  10   31.83    1.96   0 
   6  -7  11    6.38    1.81   0 
   6  -5  21    2.64    2.45   0 
   6   4 -15   92.61    2.99   0 
   6   9 -17   -1.15    2.71   0 
   6  10 -17    0.18    2.59   0 
   7  -7  14   -3.17    2.19   0 
   7  -2 -10    6.93    1.54   0 
   7  10 -18    5.37    3.27   0 
   7  11 -18    3.04    3.36   0 
   8  -7  16    2.38    2.49   0 
   8  -6  20    0.33    3.09   0 
   8  -5  -5    0.94    0.71   0 
   8  -3  -9    0.13    1.16   0 
   8   1 -14   -2.13    2.12   0 
   8   4 -16    2.53    2.27   0 
   8   9 -18   -2.78    3.02   0 
   9  -1 -12   -1.66    1.75   0 
   9   0 -13    4.46    2.02   0 
   9   1 -14   -2.85    2.06   0 
   9   2 -15    2.56    2.45   0 
  10  -1 -12   -0.16    1.75   0 
  11  -3  -9    0.92    1.32   0 
  11  -1 -12   -5.06    1.82   0 
  11   0 -13    6.92    2.04   0 
  11   2 -15    1.04    2.60   0 
  12  -4  -7    0.06    0.95   0 
  -2   5   9   -0.37    1.25   0 
  -2   6  12   17.00    1.49   0 
  -2   7  13   28.30    1.61   0 
  -2   8  13   -1.07    1.51   0 
  -2  11  13   -0.74    1.45   0 
  -2  12   0   18.16    0.95   0 
  -2  12  12   18.65    1.41   0 
  -2  13  11   14.85    1.14   0 
  -1   1   6    2.78    1.39   0 
  -1   1   7    2.10    1.47   0 
  -1   3  15   -2.77    2.13   0 
  -1   6  18   -1.73    1.97   0 
  -1   7  19   -2.98    2.01   0 
  -1   8  19   -4.13    2.03   0 
  -1  11  19    0.27    1.94   0 
  -1  12  -5    9.20    1.57   0 
  -1  12  19   -1.51    1.83   0 
  -1  14  -4   -1.43    1.53   0 
  -1  15  -3   -2.53    1.31   0 
   0  -1  11   13.04    1.61   0 
   0   0  15   10.68    1.94   0 
   0   1  17  190.36    3.08   0 
   0   3  20    0.58    2.09   0 
   0   6  22    7.88    2.50   0 
   0   7  -8    4.74    1.57   0 
   0   9  23   -2.28    2.54   0 
   0  10  23    1.68    2.40   0 
   0  13  -8    4.39    1.94   0 
   0  15  -7   -2.14    1.94   0 
   0  18  -4    2.39    1.67   0 
   1  -1  -2 1185.63    1.61   0 
   1   0  -4  985.65    2.42   0 
   1   2  -7   73.01    1.86   0 
   1   2  22   -4.71    2.22   0 
   1   3  -8   27.47    1.82   0 
   1   6  25    2.53    2.20   0 
   1  12 -11    0.44    2.40   0 
   2  -4   6  582.58    2.74   0 
   2  -4   9   18.43    1.75   0 
   2  -3  15    3.18    2.40   0 
   2  -2  18   -2.10    2.44   0 
   2  -1  20   36.56    3.05   0 
   2   1  23   -1.99    2.81   0 
   2   2  -9  119.77    1.93   0 
   2   3  25   -5.17    2.80   0 
   2   4  26    0.61    2.90   0 
   2   6 -12   -2.54    2.20   0 
   2   9 -13    0.57    2.51   0 
   2  10 -13    9.10    2.51   0 
   2  11 -13   -1.22    2.51   0 
   2  12 -13   19.44    2.83   0 
   2  15 -12    4.39    2.69   0 
   3  -5   6   48.27    1.45   0 
   3  -5   7    3.18    1.37   0 
   3  -5   8    0.53    1.51   0 
   3  -2  21    2.96    2.37   0 
   3   0  24    2.32    3.12   0 
   3   5 -13   -2.32    1.89   0 
   3   7 -14    3.42    2.58   0 
   3   8 -14    3.86    2.18   0 
   3  14 -14    8.03    2.39   0 
   4  -5   1    1.87    0.59   0 
   4  -4  19    2.20    2.23   0 
   4  -3  21   -0.09    3.06   0 
   4  -2  23   -0.63    3.02   0 
   4   0 -10   14.94    1.41   0 
   4   2 -12    1.82    1.81   0 
   4   3 -13    6.81    2.33   0 
   4  11 -16    4.84    3.01   0 
   4  12 -16    2.68    2.99   0 
   4  15 -15    3.48    2.65   0 
   5  -6  14   -2.94    1.83   0 
   5  -5  18    0.30    2.57   0 
   5  -4  21    3.07    2.55   0 
   5  -3  23    8.20    2.71   0 
   5  -2  25    1.05    2.81   0 
   5   3 -14   10.55    2.08   0 
   5   7 -16    2.13    2.32   0 
   5  11 -17    2.22    3.23   0 
   5  12 -17   -0.56    3.09   0 
   6  -6  16    1.77    2.51   0 
   6  -5  20   -0.72    2.48   0 
   6  -4  -6    3.22    0.82   0 
   6  -3  -8   10.05    1.12   0 
   6  -1 -11    7.05    1.64   0 
   6   1 -13    1.34    1.83   0 
   6   5 -16    2.91    2.23   0 
   6   7 -17    4.73    2.92   0 
   7  -7  13    0.01    2.16   0 
   7  -6  18    1.19    2.77   0 
   7  -5  21    0.42    2.92   0 
   7   4 -16    5.67    2.26   0 
   7   6 -17   -0.16    2.47   0 
   7   8 -18   -1.59    3.34   0 
   7   9 -18    7.19    2.78   0 
   8  -7  14    3.35    2.48   0 
   8  -6  19   -0.28    2.82   0 
   8   2 -15   -0.20    2.03   0 
   8   3 -16    7.61    2.57   0 
   8   5 -17   -0.92    2.31   0 
   9  -7  16   -5.91    2.48   0 
   9   6 -18    0.21    3.10   0 
  10  -2 -11    6.76    1.65   0 
  10   4 -17    1.53    2.95   0 
  11  -7   3    0.72    0.72   0 
  11  -2 -11    0.71    1.52   0 
  12  -5  -5   -0.05    0.69   0 
  12  -3  -9   -1.81    1.27   0 
  -2   5   5   24.38    0.79   0 
  -2   5   6   11.45    0.93   0 
  -2   5   8    2.15    1.14   0 
  -2   6  11    3.64    1.30   0 
  -2   7  12    0.76    1.37   0 
  -2   9  -1    3.12    0.85   0 
  -2  10  -1   14.14    0.90   0 
  -1   2  12    4.29    1.83   0 
  -1   4  16   14.19    1.89   0 
  -1   5  17    3.79    1.72   0 
  -1   7  -5   22.55    1.39   0 
  -1   7  18   -0.02    2.08   0 
  -1   9  19   -1.00    1.90   0 
  -1  10  -6    9.83    1.63   0 
  -1  13  -5    1.79    1.50   0 
  -1  13  18    1.52    1.61   0 
  -1  14  17   -0.65    1.68   0 
  -1  15  16   -0.03    1.57   0 
  -1  17  -1    6.63    1.34   0 
  -1  18   1   16.45    1.35   0 
   0  -1   5  162.15    1.62   0 
   0  -1   8   72.21    1.96   0 
   0  -1   9    2.79    1.55   0 
   0   0  14   -1.88    1.75   0 
   0   1  16   27.51    2.09   0 
   0   2  -4   14.34    1.23   0 
   0   2  18    1.71    2.06   0 
   0   5  21    2.22    2.05   0 
   0   6  -8   21.65    1.83   0 
   0   7  22    2.50    2.28   0 
   0   8  22   -0.66    2.26   0 
   0   9  -9   10.51    2.10   0 
   0  10  -9    3.96    2.07   0 
   0  12  -9    0.44    2.08   0 
   0  14  -8   -2.23    2.00   0 
   0  16  -7    4.74    2.08   0 
   0  17  -6    3.03    2.13   0 
   1  -1  16    0.63    1.95   0 
   1   0  18   43.04    2.67   0 
   1   1  20   16.11    2.31   0 
   1   2  21   -2.76    2.44   0 
   1   3  22    2.71    2.76   0 
   1   4  -9   -2.01    1.57   0 
   1   5  24    0.50    2.33   0 
   1   6  24    3.77    2.55   0 
   1   7 -11   12.48    2.19   0 
   1   7  25   -1.57    2.22   0 
   1   8 -11    0.70    1.91   0 
   1  13 -11   14.61    2.14   0 
   1  14 -11    2.13    2.17   0 
   1  18  -8   -3.02    2.26   0 
   2  -2  17    5.83    2.36   0 
   2   5  26   -2.54    2.87   0 
   2   8 -13    0.33    1.99   0 
   2  13 -13   50.51    2.74   0 
   2  14 -13   28.93    3.07   0 
   2  16 -12   -2.63    2.68   0 
   3  -4  15    2.93    1.98   0 
   3  -3  18    5.12    2.10   0 
   3  -1  22   -2.01    2.50   0 
   3   0  -9  126.23    1.96   0 
   3   1 -10   -0.90    1.51   0 
   3   1  25   -1.12    2.57   0 
   3   2  26    4.32    2.73   0 
   3   3 -12    7.05    1.81   0 
   3   6 -14   15.27    2.56   0 
   3   9 -15    3.45    2.62   0 
   3  11 -15   14.65    2.87   0 
   3  12 -15   10.36    3.04   0 
   3  13 -15   -0.59    2.90   0 
   3  15 -14   -0.47    2.31   0 
   3  16 -14   -3.77    2.62   0 
   4  -4  18   -0.86    2.22   0 
   4  -1  -9   13.80    1.41   0 
   4  -1  24    1.74    2.61   0 
   4   4 -14    6.25    2.02   0 
   4   6 -15   21.94    2.29   0 
   4   8 -16   -4.73    2.73   0 
   4   9 -16    3.16    2.33   0 
   4  14 -16   -0.41    3.11   0 
   5  -6  12    2.20    2.14   0 
   5  -5  17   -1.51    2.52   0 
   5  -4  -5   18.50    0.81   0 
   5  -4  20   -5.36    2.81   0 
   5  -3  -7    5.75    0.98   0 
   5  -3  22   -0.74    3.07   0 
   5   4 -15   23.10    2.39   0 
   5   8 -17    0.42    3.10   0 
   5  13 -17    2.63    2.87   0 
   6  -6  15   -3.60    2.30   0 
   6   3 -15   86.62    2.67   0 
   6   4 -16   -2.59    2.72   0 
   6   6 -17   -3.19    2.94   0 
   6  10 -18   -4.59    2.77   0 
   6  11 -18   -1.20    2.80   0 
   7  -7  10   11.78    1.99   0 
   7  -6  17    1.35    2.53   0 
   7  -5  20   -4.61    2.74   0 
   7  -4  -7    7.11    0.96   0 
   7  -4  23   11.04    2.73   0 
   7  -1 -12   -1.11    1.58   0 
   7   1 -14    3.68    1.76   0 
   7   2 -15   -1.25    2.34   0 
   7   7 -18    3.01    2.98   0 
   8  -7  13   -0.07    2.10   0 
   8  -6  18   -1.63    2.71   0 
   8  -5  21   -1.67    2.76   0 
   8   4 -17    0.27    2.71   0 
   8   6 -18    3.34    2.49   0 
   9  -7   3   -0.52    0.80   0 
   9  -7  14   -0.38    2.42   0 
   9  -4  -8   -0.09    1.05   0 
  10  -7   3    1.54    0.82   0 
  10  -7  15   -0.57    2.37   0 
  10  -4  -8   18.04    1.15   0 
  10   0 -14    2.34    2.07   0 
  10   1 -15    0.53    2.28   0 
  10   2 -16    4.53    2.54   0 
  11   1 -15    6.23    2.22   0 
  -2   6   1    1.98    0.38   0 
  -2   6  10   16.25    1.20   0 
  -2   7  11   17.61    1.50   0 
  -2   9  12   16.97    1.36   0 
  -2  11  -1    2.84    0.91   0 
  -2  11  12    9.43    1.34   0 
  -2  13   0    0.17    0.88   0 
  -1   2  11   31.70    1.73   0 
  -1   5  -4   38.86    1.32   0 
  -1   6  -5    3.56    1.30   0 
  -1   6  17   -0.47    2.01   0 
  -1   8  18    0.63    1.95   0 
  -1   9  18    2.52    1.93   0 
  -1  10  18    2.01    1.99   0 
  -1  11  -6   -4.74    1.61   0 
  -1  11  18    0.43    2.00   0 
  -1  12  -6   35.34    1.79   0 
  -1  14  -5   -1.37    1.71   0 
  -1  15  -4   -1.19    1.34   0 
  -1  16  -3   -1.17    1.44   0 
   0  -1   6   -2.25    1.28   0 
   0  -1   7   65.11    1.52   0 
   0   1  15    6.81    2.25   0 
   0   3  18   -3.52    2.30   0 
   0   5  20    4.88    2.43   0 
   0   6  21   -1.13    1.91   0 
   0   8  -9    6.84    1.71   0 
   0  10  22    7.00    2.37   0 
   0  13  -9    4.55    2.11   0 
   0  18  -5   -0.08    1.78   0 
   1  -2  12   -0.63    1.66   0 
   1  -1  15   -1.82    2.21   0 
   1   1  19    0.06    2.44   0 
   1   5  23    6.37    2.67   0 
   1   7  24    0.57    2.64   0 
   1  10 -12    4.57    2.41   0 
   1  11 -12    8.27    2.62   0 
   1  12 -12    1.42    2.36   0 
   1  15 -11    0.03    2.25   0 
   1  16 -10   -2.59    1.95   0 
   2  -3  13   28.37    2.31   0 
   2  -1  19    8.38    2.36   0 
   2   1  22   -1.73    2.41   0 
   2   2  23    1.80    2.89   0 
   2   4  25    0.19    2.45   0 
   2   5 -12   17.16    1.92   0 
   2   6  26   -7.01    2.61   0 
   2  10 -14    7.39    2.61   0 
   2  12 -14   17.58    2.76   0 
   2  15 -13    6.41    2.81   0 
   2  17 -12   -3.50    2.76   0 
   3  -4  14    0.92    1.93   0 
   3  -1  21    4.68    2.76   0 
   3   0  23   -0.53    2.50   0 
   3   1  24   -1.32    2.96   0 
   3   2  25    1.68    2.92   0 
   3   3  26    3.18    3.14   0 
   3   4 -13    2.30    1.92   0 
   3   8 -15   -0.16    2.22   0 
   3  14 -15   -1.89    2.75   0 
   4  -5  13    6.07    2.19   0 
   4  -4  17   -0.35    2.09   0 
   4  -3  20   -3.85    2.23   0 
   4  -2  22   -2.50    2.62   0 
   4  -1  23    3.27    3.00   0 
   4   1  26   -2.40    2.69   0 
   4   5 -15    0.74    2.04   0 
   4   7 -16    1.07    2.67   0 
   4  15 -16    5.31    2.69   0 
   5  -6   5   15.82    1.06   0 
   5  -6  10    2.25    1.85   0 
   5  -5  16   -4.83    2.59   0 
   5  -4  19    4.07    2.79   0 
   5  -2  -9   14.63    1.25   0 
   5  -1  25    1.53    2.65   0 
   5   0 -12    5.64    1.89   0 
   5   0  26    2.34    3.35   0 
   5   5 -16   62.23    2.77   0 
   6  -6   1    1.08    0.57   0 
   6  -5  18    5.63    2.62   0 
   6  -4  21    1.52    2.56   0 
   6  -3  23    4.78    2.71   0 
   6  -2 -10    4.70    1.38   0 
   6  -2  25   -1.35    2.86   0 
   6   8 -18    9.68    2.73   0 
   7  -6  16    2.85    2.40   0 
   7  -4  22    4.33    2.87   0 
   7   3 -16   -4.68    2.16   0 
   7   4 -17    3.65    2.89   0 
   7   9 -19   -0.75    2.79   0 
   7  10 -19    1.39    3.01   0 
   8  -7   4   -0.92    0.86   0 
   8  -7  11    3.50    2.10   0 
   8  -6  17    0.57    2.54   0 
   8   0 -14    0.55    1.89   0 
   8   1 -15   -0.15    2.21   0 
   8   5 -18   -2.10    3.02   0 
   8   7 -19   -3.31    3.30   0 
   9  -7  13    1.92    2.24   0 
   9  -5  -6    4.07    0.81   0 
   9  -3 -10    6.16    1.36   0 
   9  -1 -13   -0.75    1.76   0 
   9   0 -14   -3.53    1.93   0 
   9   1 -15    2.47    1.90   0 
   9   2 -16   -3.03    2.33   0 
   9   3 -17    3.82    2.63   0 
  10  -7  13    1.35    2.34   0 
  10  -5  -6   -1.11    0.79   0 
  10  -3 -10    1.07    1.28   0 
  10  -1 -13    0.31    1.79   0 
  10   3 -17    1.69    2.65   0 
  11  -7   4    2.43    0.93   0 
  11  -4  -8    4.58    1.04   0 
  11  -3 -10    0.02    1.33   0 
  11  -1 -13   -0.52    1.81   0 
  11   0 -14   -0.72    2.05   0 
  -2   7  10   -0.62    1.19   0 
  -2   8  -1   50.14    0.92   0 
  -2   8  11    4.17    1.32   0 
  -2  11  11    5.26    1.25   0 
  -2  12  -1    3.62    0.93   0 
  -2  13   9    4.53    0.93   0 
  -2  14   1   -1.20    0.82   0 
  -1   2  10   19.78    1.65   0 
  -1   3  13   20.32    1.64   0 
  -1   4  -3  322.43    1.67   0 
  -1   7  -6   52.40    1.63   0 
  -1   7  17   -1.86    1.87   0 
  -1  12  17   -4.21    1.77   0 
  -1  13  17   -4.50    1.77   0 
  -1  14  16    0.77    1.65   0 
  -1  15  15    0.91    1.49   0 
  -1  16  14   -0.79    1.36   0 
  -1  18   0    4.59    1.27   0 
   0   1  14    2.95    2.02   0 
   0   3  -6   28.89    1.41   0 
   0   6  20    0.56    2.17   0 
   0   7  -9   -1.85    1.59   0 
   0   7  21   -1.92    1.94   0 
   0   8  21    4.20    2.19   0 
   0  10 -10   11.90    2.36   0 
   0  11 -10    2.53    2.26   0 
   0  16  -8    1.60    2.22   0 
   0  17  -7    9.19    2.06   0 
   1  -2  10   17.42    1.93   0 
   1  -2  11   23.08    1.75   0 
   1  -1  14    0.48    2.22   0 
   1   3  -9  232.94    2.60   0 
   1   4  22   -1.17    2.17   0 
   1   6 -11  155.46    2.55   0 
   1   6  23   -2.65    2.70   0 
   1   8 -12   -2.62    2.22   0 
   1   8  24   -3.09    2.42   0 
   1   9  24   -0.09    2.62   0 
   1  13 -12    6.97    2.41   0 
   1  18  -9    5.10    2.22   0 
   2  -1  18   15.74    2.26   0 
   2   1  -9   36.43    1.82   0 
   2   2 -10   57.64    1.82   0 
   2   3 -11    2.99    1.72   0 
   2   9 -14    8.44    2.16   0 
   2  13 -14   -1.24    2.28   0 
   2  14 -14    3.82    2.76   0 
   2  16 -13    3.50    2.74   0 
   3  -4  13   -1.70    1.85   0 
   3  -3  16    3.52    2.45   0 
   3  -2  -6   55.93    1.14   0 
   3  -2  19    2.82    2.18   0 
   3  -1  -8  163.84    1.86   0 
   3   0  22    6.54    2.97   0 
   3   4  26    5.03    2.96   0 
   3   5 -14    1.82    2.02   0 
   3  11 -16    0.94    3.12   0 
   3  12 -16    2.22    2.92   0 
   3  15 -15    1.05    2.36   0 
   4  -5  12   -0.05    2.08   0 
   4  -4  16   14.46    2.62   0 
   4  -3  -6    4.65    0.87   0 
   4  -3  19    5.86    2.23   0 
   4  -2  -8    0.57    1.06   0 
   4  -2  21    6.79    2.51   0 
   4   0  24   -0.01    2.51   0 
   4   1 -12    2.18    1.72   0 
   4   1  25    0.32    2.95   0 
   4   3 -14   11.82    1.98   0 
   4   6 -16    4.45    2.62   0 
   4   9 -17    1.88    2.92   0 
   4  10 -17   -0.78    2.52   0 
   4  13 -17   -0.16    2.63   0 
   5  -6   6   29.66    1.39   0 
   5  -6   8    5.16    1.56   0 
   5  -6   9   45.72    1.95   0 
   5  -5  15    4.90    2.47   0 
   5  -3  21    1.31    2.68   0 
   5   3 -15   12.72    2.07   0 
   5  13 -18   -1.79    2.84   0 
   6  -6  13   -0.91    2.11   0 
   6  -5  -4   42.62    0.69   0 
   6  -5  17   -2.78    2.61   0 
   6  -4  20    1.52    2.82   0 
   6  -3  22   -1.30    2.93   0 
   6  -2  24    4.60    3.23   0 
   6   0 -13   -3.09    1.93   0 
   6   1 -14   -2.83    1.83   0 
   6   2 -15    1.52    1.96   0 
   6   7 -18   12.08    2.70   0 
   6  11 -19   -0.46    2.81   0 
   7  -6  15   -2.94    2.36   0 
   7  -5  -5   -0.60    0.63   0 
   7  -5  19    3.59    2.28   0 
   7  -4  21    5.80    2.85   0 
   7  -2 -11   10.95    1.49   0 
   8  -7   9    3.31    1.68   0 
   8  -7  10    2.25    1.69   0 
   8  -6  16    3.53    2.35   0 
   8  -4  -8    3.98    0.92   0 
   8  -4  22    1.21    2.93   0 
   8  -3 -10    4.48    1.28   0 
   8  -1 -13    3.19    1.82   0 
   8   6 -19   -0.12    3.02   0 
   9  -7   4    4.13    0.93   0 
   9  -7  11   -1.83    2.04   0 
   9  -7  12    6.77    2.17   0 
   9  -6  17    6.08    2.85   0 
  10  -7  12    4.72    2.19   0 
  10  -2 -12    1.57    1.61   0 
  11  -7  11    2.64    1.87   0 
  11  -5  -6    0.36    0.78   0 
  12  -4  -8    2.10    0.96   0 
  -2   6   8    3.82    1.10   0 
  -2   9  -2   -1.65    0.90   0 
  -2   9  11    1.85    1.18   0 
  -2  10  -2    2.71    0.90   0 
  -2  10  11   -2.52    1.21   0 
  -2  11  -2   -1.15    1.04   0 
  -2  12  10    4.32    1.05   0 
  -2  15   3    1.31    0.62   0 
  -1   2   9   23.02    1.56   0 
  -1   5  15    1.88    1.90   0 
  -1  10  -7   29.19    1.87   0 
  -1  10  17    3.13    1.94   0 
  -1  11  -7   -0.69    1.75   0 
  -1  11  17   -3.89    1.87   0 
  -1  12  -7    2.80    1.75   0 
  -1  14  -6   -2.04    1.70   0 
  -1  16  -4    1.68    1.60   0 
  -1  17  -3   -0.26    1.48   0 
  -1  18  -1    1.82    1.25   0 
   0   0  11   38.67    1.73   0 
   0   5  19    6.24    2.16   0 
   0   6  -9    9.84    1.64   0 
   0   7  20    6.60    2.20   0 
   0   8 -10   16.03    2.27   0 
   0   9  21   -0.72    2.12   0 
   0  10  21    6.85    2.29   0 
   0  11  21    4.86    2.15   0 
   0  13 -10    2.30    2.22   0 
   0  15  -9    4.81    2.18   0 
   1  -2   2 9957.17    5.58   0 
   1  -2   9    9.27    1.88   0 
   1   0  16   -0.52    1.89   0 
   1   1  18   17.00    2.23   0 
   1   2  -8    0.31    1.43   0 
   1   3  20    0.30    2.49   0 
   1   4 -10  368.47    3.04   0 
   1   4  21   -0.44    2.65   0 
   1   5  22    5.27    2.47   0 
   1   7 -12    2.30    1.89   0 
   1   7  23   -4.71    2.60   0 
   1  15 -12    0.35    2.39   0 
   1  18 -10    2.29    2.56   0 
   2  -2  15    5.49    1.97   0 
   2   2  22    1.05    2.39   0 
   2   3  23   -0.45    2.47   0 
   2   5 -13   -4.57    2.24   0 
   2   6  25   -5.47    2.33   0 
   2   7 -14    2.05    2.04   0 
   2  15 -14   19.19    3.04   0 
   3  -4  12    7.51    1.74   0 
   3  -2  18   -0.31    2.04   0 
   3  -1  20   11.13    2.47   0 
   3   1 -11   12.85    1.65   0 
   3   1  23    7.90    2.61   0 
   3   3  25   -1.49    2.55   0 
   3   6 -15   12.36    2.13   0 
   3   8 -16    8.82    2.74   0 
   3   9 -16    2.58    2.31   0 
   3  14 -16    0.14    2.81   0 
   4  -5  10   11.19    1.91   0 
   4  -4  15   -2.67    2.44   0 
   4  -3  18   -1.24    2.56   0 
   4   4 -15    0.52    2.06   0 
   5  -4  18    0.57    2.28   0 
   5  -3  20   -1.84    2.83   0 
   5   0  25   -0.78    2.79   0 
   5   5 -17   -4.04    2.61   0 
   5   7 -18   -1.17    2.96   0 
   5   8 -18    2.68    2.58   0 
   6  -6  12    4.88    2.13   0 
   6  -5  16   -3.05    2.46   0 
   6  -4  19    0.45    2.77   0 
   6  -3  -9    3.28    1.14   0 
   6  -1 -12    4.18    1.67   0 
   6  -1  25    2.40    2.86   0 
   6   4 -17   21.24    2.45   0 
   6   6 -18   -0.27    2.52   0 
   6   8 -19    5.41    3.10   0 
   7  -6  14    6.05    2.36   0 
   7  -5  18    2.91    2.64   0 
   7  -1 -13   -2.97    1.87   0 
   7   2 -16    0.82    2.09   0 
   7   3 -17    2.40    2.64   0 
   8  -7   7    1.82    1.26   0 
   8  -5  -6    8.02    0.84   0 
   8  -5  19    1.37    2.72   0 
   8  -2 -12   -0.10    1.62   0 
   8   4 -18   11.85    2.44   0 
   9  -7   5   -0.98    1.04   0 
   9  -7   9   -0.60    1.61   0 
   9  -6  16    3.18    2.55   0 
   9   0 -15    5.16    2.31   0 
   9   1 -16   -1.42    2.30   0 
   9   2 -17   -0.89    2.47   0 
  10  -7  10   -1.69    1.69   0 
  10  -7  11   -0.56    1.72   0 
  10   0 -15   -1.94    2.09   0 
  10   1 -16    5.56    2.43   0 
  10   2 -17    2.29    2.71   0 
  11  -7   5   -1.50    1.07   0 
  11  -7   6    2.77    1.21   0 
  11  -7   9   -1.87    1.50   0 
  11  -2 -12    4.19    1.41   0 
  -2   6   7    1.16    1.01   0 
  -2   7  -1   12.85    0.79   0 
  -2   7   9   13.70    1.19   0 
  -2  11  10   -1.03    1.12   0 
  -2  12  -2    6.35    1.03   0 
  -2  13  -1    3.96    0.94   0 
  -2  13   8    2.66    0.82   0 
  -2  15   2    3.09    0.75   0 
  -1   2   8    2.33    1.42   0 
  -1   3  11   -0.84    1.57   0 
  -1   4  13    9.12    1.81   0 
  -1   5  -5   10.81    1.40   0 
  -1   7  16    5.08    1.76   0 
  -1   8  16   -1.91    1.86   0 
  -1  13  -7   -0.13    1.78   0 
  -1  13  16   -3.65    1.69   0 
  -1  14  15   -1.81    1.68   0 
  -1  15  -6   -0.95    1.79   0 
  -1  16  -5    5.10    1.80   0 
  -1  16  13   -1.68    1.28   0 
   0   0  10   -2.30    1.40   0 
   0   1  -3  442.91    1.58   0 
   0   2  -5    4.34    1.28   0 
   0   6  19    3.54    2.26   0 
   0   7 -10    4.60    1.97   0 
   0   8  20    2.98    2.14   0 
   0   9  20    3.08    2.35   0 
   0  10 -11    3.30    2.26   0 
   0  11 -11   14.02    2.27   0 
   0  12  20   -0.16    2.17   0 
   0  14 -10    1.42    2.17   0 
   0  16  -9    4.28    2.24   0 
   0  18  -7    5.82    2.30   0 
   1  -2   8   31.54    1.52   0 
   1  -1  13   10.56    1.78   0 
   1   0  -5   16.19    1.22   0 
   1   1  -7    2.38    1.63   0 
   1   1  17   15.51    2.40   0 
   1   6 -12    2.36    2.19   0 
   1   6  22    0.80    2.60   0 
   1   8  23   -4.39    2.31   0 
   1   9 -13   -0.46    2.08   0 
   1   9  23    0.94    2.51   0 
   1  10  23   -1.29    2.34   0 
   1  13 -13   32.98    2.69   0 
   2  -2  14   37.02    2.36   0 
   2   0  -8   94.25    1.89   0 
   2   2  21    0.95    2.54   0 
   2   4  23   -0.49    2.87   0 
   2   6 -14   10.64    2.39   0 
   2   7  25   -0.86    2.28   0 
   2   8  25    1.98    2.56   0 
   2   9 -15    5.09    2.22   0 
   2  10 -15    6.24    2.24   0 
   2  12 -15   13.37    2.55   0 
   2  13 -15   12.37    2.42   0 
   3  -4  10   41.74    2.11   0 
   3  -3  -4    8.51    0.71   0 
   3  -3  15    1.50    2.01   0 
   3  -2  17   -2.51    2.47   0 
   3   0  21    2.71    2.42   0 
   3   3  24    1.02    2.82   0 
   3   4  25    2.37    2.86   0 
   3   5  26   -2.70    2.51   0 
   3  12 -17    3.06    2.95   0 
   3  15 -16   -4.09    2.47   0 
   4  -5   9    3.30    1.73   0 
   4  -4  14    1.23    2.26   0 
   4  -1  21    7.65    2.91   0 
   4   0  23    0.91    2.39   0 
   4   2 -14    1.61    2.29   0 
   4   2  25    3.44    2.87   0 
   4  11 -18    1.44    2.69   0 
   4  12 -18    0.27    2.77   0 
   4  13 -18    0.51    2.96   0 
   5  -5  13    3.13    2.33   0 
   5  -4  17    1.87    2.30   0 
   5  -2 -10   -1.68    1.42   0 
   5  -2  21    3.51    2.93   0 
   5   0 -13    6.97    2.05   0 
   5   2 -15    1.19    2.31   0 
   5   6 -18    1.96    2.96   0 
   5   9 -19    3.37    3.20   0 
   5  10 -19    1.82    2.66   0 
   5  11 -19    1.96    2.83   0 
   5  12 -19   -7.78    2.92   0 
   6  -6   2   26.34    0.79   0 
   6  -6  10   51.77    2.04   0 
   6  -6  11   11.94    1.94   0 
   6  -4  -7    0.52    0.91   0 
   6  -2 -11    2.01    1.43   0 
   6  -2  23    1.68    2.70   0 
   6  -1  24    3.06    3.11   0 
   6   1 -15   -0.13    2.24   0 
   6   2 -16   -2.99    2.44   0 
   6   5 -18   -3.66    2.46   0 
   6   7 -19    2.63    2.62   0 
   6  10 -20    6.97    3.31   0 
   7  -6  13    0.14    2.10   0 
   7  -5  17    7.19    2.77   0 
   7  -4  -8   13.46    1.09   0 
   7  -4  20   -3.31    2.33   0 
   7  -3 -10    1.29    1.30   0 
   7  -2  24   -2.84    2.85   0 
   8  -6  15   -0.84    2.04   0 
   8  -5  18   -0.86    2.81   0 
   8   2 -17    0.98    2.59   0 
   8   3 -18   -7.74    2.61   0 
   8   5 -19    1.85    2.42   0 
   9  -7   8   -0.54    1.38   0 
   9  -6  15   -0.96    2.38   0 
   9  -4  -9    3.68    1.13   0 
   9  -1 -14    1.44    1.86   0 
   9   3 -18    2.17    2.57   0 
  10  -7   8    1.99    1.42   0 
  10  -7   9    5.41    1.58   0 
  10  -6  16    0.76    2.63   0 
  10  -3 -11    2.56    1.33   0 
  10  -1 -14   -2.63    1.71   0 
  11  -1 -14    5.70    1.79   0 
  12  -5  -6    0.17    0.73   0 
  -2   6   6   70.06    1.06   0 
  -2   7   8    1.90    1.10   0 
  -2   8   9   -0.50    1.13   0 
  -2   9  10    3.79    1.11   0 
  -2  10  -3   14.90    1.12   0 
  -2  10  10    1.12    1.10   0 
  -2  11  -3   11.47    1.23   0 
  -2  12   9    5.86    1.01   0 
  -1   2   7   -0.58    1.32   0 
  -1   3  -2 4462.38    4.13   0 
  -1   4  -4   77.66    1.42   0 
  -1   4  12    3.51    1.61   0 
  -1   7  -7    3.66    1.58   0 
  -1   7  15   -2.18    1.64   0 
  -1   9  16    7.72    1.79   0 
  -1  10  -8   17.43    1.93   0 
  -1  11  16    1.87    1.91   0 
  -1  12  -8    3.72    1.80   0 
  -1  12  16   -1.18    1.77   0 
  -1  17  11   -0.96    1.05   0 
   0   1  12   59.77    2.23   0 
   0   2  14   10.26    2.09   0 
   0   3  -7  127.56    2.07   0 
   0   3  16   -0.02    1.88   0 
   0   4  -8    7.55    1.60   0 
   0   4  17    2.72    1.85   0 
   0   5  -9   37.65    1.71   0 
   0   6 -10    0.96    1.90   0 
   0   7  19    5.06    2.14   0 
   0   9 -11    0.49    1.87   0 
   0  10  20   -6.29    2.14   0 
   0  11  20    2.95    2.12   0 
   0  12 -11   28.31    2.02   0 
   1  -2   3   99.40    1.29   0 
   1  -2   7   21.18    1.40   0 
   1  -1  12   35.66    1.86   0 
   1   2  18    8.31    2.05   0 
   1   3 -10   37.97    2.09   0 
   1   4 -11    0.89    2.02   0 
   1   4  20   -5.02    2.55   0 
   1   5  21   -2.06    2.11   0 
   1   7 -13   -0.04    2.43   0 
   1   7  22    2.94    2.43   0 
   1  15 -13   -1.31    2.64   0 
   2  -2  -4   12.48    0.93   0 
   2  -2  13   23.16    2.28   0 
   2  -1  16    1.39    1.99   0 
   2   0  18    0.26    2.06   0 
   2   1 -10    6.06    1.79   0 
   2   3 -12    3.76    1.81   0 
   2   4 -13    5.96    1.88   0 
   2   5  23   -3.74    2.60   0 
   2   6  24   -4.88    2.24   0 
   2   7 -15    0.85    2.53   0 
   2   8 -15    3.58    2.11   0 
   2  15 -15   -0.40    2.58   0 
   3  -4   1   12.62    0.63   0 
   3  -4   9   12.82    1.72   0 
   3  -3  14    2.79    1.85   0 
   3   0  20    4.63    2.67   0 
   3   3 -14    1.70    2.29   0 
   3   5  25   -7.87    2.70   0 
   3   6 -16   27.53    2.83   0 
   3   6  26    3.73    2.53   0 
   3   9 -17    4.79    2.61   0 
   3  14 -17   -1.35    3.07   0 
   4  -5   4   20.90    1.02   0 
   4  -5   7  108.90    1.83   0 
   4  -5   8    5.57    1.52   0 
   4   0 -12    0.17    1.90   0 
   4   4  26    1.26    3.01   0 
   4   6 -17   12.30    2.37   0 
   5  -5  12    0.67    2.22   0 
   5  -4  16    3.07    2.52   0 
   5  -1  22    3.91    3.11   0 
   5   0  24   -0.07    2.51   0 
   5   1  25   -0.23    2.62   0 
   5   2  26    2.99    2.67   0 
   5   4 -17   12.56    2.32   0 
   6  -6   9   50.66    1.98   0 
   6  -5  15    5.69    1.95   0 
   6  -4  18   -1.77    2.30   0 
   6  -3  20   -1.28    3.02   0 
   6   0 -14    2.12    1.72   0 
   6   3 -17    5.55    2.29   0 
   6   6 -19   -6.19    2.55   0 
   6   9 -20   12.98    2.88   0 
   7  -6  12    2.80    2.10   0 
   7  -4  19   -1.30    2.84   0 
   7  -2 -12   -0.61    1.45   0 
   7  -2  23   -4.09    3.29   0 
   7   1 -16   -4.75    2.31   0 
   7   2 -17    0.72    2.55   0 
   7   7 -20   -2.17    2.77   0 
   8  -6  14   -2.15    1.85   0 
   8  -3  22   -4.75    2.89   0 
   8  -1 -14    5.38    1.83   0 
   8   4 -19   -2.55    2.93   0 
   8   6 -20   -2.59    2.77   0 
   9  -6  14   -3.68    2.58   0 
   9  -5  18    4.62    3.01   0 
  10  -6  15    0.96    2.56   0 
  10  -2 -13    1.77    1.59   0 
  11  -4  -9    1.82    1.03   0 
  11  -3 -11   -0.70    1.28   0 
  -2   6   0   14.87    0.56   0 
  -2   6   3   22.66    0.44   0 
  -2   6   5   19.37    0.77   0 
  -2   9  -3    5.75    1.02   0 
  -2  14  -1    5.33    1.00   0 
  -1   2   6   21.94    1.04   0 
  -1   5  13   17.24    1.86   0 
  -1   6  14   12.23    1.81   0 
  -1   8  15    1.94    1.76   0 
  -1  13  -8   -1.86    1.90   0 
  -1  13  15   -0.01    1.58   0 
  -1  15  -7    1.15    1.99   0 
  -1  16  -6    3.82    1.83   0 
  -1  18  -3   -1.70    1.50   0 
   0   0   8    6.28    1.37   0 
   0   3  15   11.74    2.25   0 
   0   6  18    0.34    2.13   0 
   0   7 -11   -2.57    2.18   0 
   0   8  19    0.19    2.13   0 
   0  13  19   -0.36    2.17   0 
   0  16 -10    3.41    2.39   0 
   0  17  -9    1.27    2.21   0 
   0  18  -8    2.11    2.10   0 
   1  -2   4 1521.06    3.08   0 
   1  -2   5   -1.80    1.18   0 
   1  -1  11   -2.20    1.59   0 
   1   0  14   51.40    2.04   0 
   1   1  16   15.82    2.03   0 
   1   2  -9   11.50    1.60   0 
   1   2  17    6.52    2.34   0 
   1   6  21   -0.05    2.29   0 
   1   8  22   -2.58    1.97   0 
   1  11 -14    9.47    2.34   0 
   1  12 -14    6.49    2.14   0 
   1  13 -14    1.83    2.56   0 
   1  14 -14   12.87    2.84   0 
   1  16 -13    0.13    2.77   0 
   1  17 -12   -0.89    2.22   0 
   2  -3   8   14.97    1.49   0 
   2  -1  15    6.31    2.37   0 
   2   1  19    8.93    2.09   0 
   2   2  20    1.09    2.19   0 
   2   4  22    0.36    2.23   0 
   2   5 -14    0.81    2.02   0 
   2   6 -15    2.58    2.35   0 
   2   7  24    0.53    2.18   0 
   2   8  24    3.62    2.54   0 
   2  11 -16   -0.09    2.40   0 
   2  12 -16    4.51    2.49   0 
   2  14 -16    1.85    2.78   0 
   2  16 -15    1.31    2.72   0 
   3  -4   8   14.02    1.61   0 
   3  -3  13    6.27    1.82   0 
   3  -2  16   20.55    2.14   0 
   3  -1  18    4.73    2.07   0 
   3   1  21    1.56    2.25   0 
   3   2  22    0.05    2.95   0 
   3   4 -15    3.57    2.02   0 
   3   4  24    0.18    2.40   0 
   3   5 -16    9.88    2.54   0 
   3   6  25    3.50    2.78   0 
   3   7 -17    4.76    2.81   0 
   3  11 -18   -1.88    2.95   0 
   4  -5   5 1088.45    3.48   0 
   4  -5   6   34.00    1.38   0 
   4  -3  16    4.85    2.16   0 
   4  -2  -9    0.17    1.12   0 
   4  -2  18   -2.63    2.70   0 
   4  -1 -11   15.02    1.61   0 
   4  -1  20   -2.82    2.20   0 
   4   2  24   -3.09    2.58   0 
   4   7 -18   46.54    3.01   0 
   4  11 -19    1.63    2.76   0 
   4  12 -19    6.77    2.91   0 
   4  13 -19   -1.84    2.85   0 
   5  -4  -6   10.64    0.82   0 
   5  -4  15   10.42    2.58   0 
   5  -3  18   -1.50    2.25   0 
   5  -2  20    0.82    2.25   0 
   5  -1 -12    3.22    1.44   0 
   5   0  23    2.39    2.93   0 
   5   5 -18   -2.33    2.21   0 
   5   9 -20   -0.68    3.09   0 
   5  10 -20   -3.73    2.78   0 
   5  11 -20    3.35    2.88   0 
   6  -6   6    1.07    1.27   0 
   6  -6   7   64.44    1.84   0 
   6  -6   8   10.76    1.64   0 
   6  -4  17    1.30    2.67   0 
   6  -1 -13    0.65    1.67   0 
   7  -6   0   10.70    0.57   0 
   7  -6  11   -0.28    1.87   0 
   7  -1 -14   -1.64    1.75   0 
   7  -1  24    3.13    3.23   0 
   7   0 -15    1.27    1.67   0 
   7   3 -18   -3.96    2.29   0 
   7   6 -20    3.38    2.68   0 
   8  -6  13    2.65    2.08   0 
   8  -5  17   -1.14    2.13   0 
   8  -4  -9    4.84    1.03   0 
   8  -3 -11   -1.67    1.18   0 
   8  -2  23   -0.94    3.05   0 
   8   5 -20    0.04    2.84   0 
   9  -5  -7    5.50    0.83   0 
   9  -2 -13    1.66    1.52   0 
   9   0 -16    2.37    2.27   0 
   9   1 -17   -3.11    2.48   0 
   9   3 -19   -3.56    2.92   0 
  10  -6  14    2.49    2.38   0 
  10  -5  -7   -1.00    0.82   0 
  10   0 -16    0.38    2.15   0 
  10   1 -17    5.19    2.32   0 
  11  -2 -13   -0.69    1.56   0 
  -2   6   4    1.98    0.56   0 
  -2   7  -2   19.10    0.83   0 
  -2   7   7    5.69    0.97   0 
  -2   8   8   25.79    1.08   0 
  -2   9   9    4.00    1.10   0 
  -2  10  -4   -0.71    1.26   0 
  -2  10   9    2.20    1.02   0 
  -2  11   9    0.73    0.99   0 
  -2  13  -3    8.19    1.28   0 
  -2  14  -2    4.91    1.13   0 
  -2  15   0    2.37    0.98   0 
  -1   2   3   38.66    0.88   0 
  -1   3   9   38.52    1.50   0 
  -1   4  11   23.16    1.59   0 
  -1   5  -6    0.45    1.18   0 
  -1   6  -7   11.61    1.32   0 
  -1   7  -8   -1.20    1.64   0 
  -1   7  14    3.82    1.58   0 
  -1   9  -9    2.44    1.88   0 
  -1   9  15    1.37    1.71   0 
  -1  10  -9   49.22    2.22   0 
  -1  10  15   -0.60    1.82   0 
  -1  11  -9   -4.94    1.94   0 
  -1  11  15    7.68    1.76   0 
  -1  12  -9    8.47    2.03   0 
  -1  12  15    3.72    1.71   0 
  -1  14  -8    4.70    1.99   0 
  -1  14  14   -0.04    1.53   0 
  -1  15  13   -1.70    1.43   0 
  -1  17  -5    1.51    1.54   0 
   0   0   7  125.53    1.67   0 
   0   2  -6   11.01    1.33   0 
   0   2  13    3.29    1.63   0 
   0   5 -10   21.66    2.14   0 
   0   7  18   -1.81    2.09   0 
   0   9 -12    1.47    1.96   0 
   0   9  19   -0.80    1.92   0 
   0  10  19    0.86    2.02   0 
   0  11  19   -1.90    2.07   0 
   0  12 -12   17.66    2.11   0 
   0  12  19    6.80    1.96   0 
   0  13 -12    1.41    2.34   0 
   0  14  18    2.41    1.90   0 
   0  15 -11    1.62    2.11   0 
   0  17 -10    3.04    2.11   0 
   1  -1  10   15.97    1.89   0 
   1   0  -6    8.64    1.48   0 
   1   0  13   26.66    2.13   0 
   1   1  -8    6.17    1.80   0 
   1   3  18    0.95    2.00   0 
   1   4  19    1.86    2.10   0 
   1   5  20    1.19    2.11   0 
   1   7 -14   19.92    2.39   0 
   1   7  21    5.33    2.21   0 
   1  10  22    4.11    1.91   0 
   1  15 -14   16.77    2.93   0 
   2  -3   6    4.69    1.48   0 
   2  -3   7    9.04    1.31   0 
   2  -2  12   25.73    1.86   0 
   2   0  -9   31.87    1.78   0 
   2   2 -12    6.90    2.09   0 
   2   3 -13   21.87    2.21   0 
   2   4 -14    8.92    2.40   0 
   2   5  22   -5.47    2.76   0 
   2   6  23   -6.37    2.16   0 
   2   8 -16    1.02    2.19   0 
   2   9  24    0.33    2.53   0 
   3  -4   6  337.05    2.25   0 
   3  -4   7   27.15    1.26   0 
   3  -2  15    9.56    2.45   0 
   3  -1  17    9.74    2.44   0 
   3   0 -11   52.88    1.75   0 
   3   0  19    4.67    2.29   0 
   3   5  24   -1.93    2.90   0 
   3   6 -17   11.07    2.70   0 
   3   7  25   -0.30    2.59   0 
   3  13 -18    6.72    2.69   0 
   4  -4  -4    5.88    0.61   0 
   4  -4  12    0.18    1.77   0 
   4  -3  -7    1.06    0.93   0 
   4   3 -16    2.83    2.07   0 
   4   4 -17    1.70    2.55   0 
   4   5  26   -1.11    2.60   0 
   4   6 -18   17.76    2.56   0 
   4   9 -19    2.84    2.56   0 
   5  -1  21    2.57    2.47   0 
   5   0 -14    4.90    2.21   0 
   5   1 -15   -3.11    1.86   0 
   5   1  24    2.50    2.46   0 
   5   2 -16    2.65    2.11   0 
   5   4 -18    7.26    2.66   0 
   5   6 -19    2.53    2.50   0 
   5   8 -20    7.33    3.10   0 
   6  -2 -12   -0.51    1.62   0 
   6  -2  21    1.34    2.50   0 
   6   0 -15   14.42    2.07   0 
   6   0  24   -0.52    2.61   0 
   6   1 -16   -0.62    2.16   0 
   6   1  25    0.93    2.64   0 
   6   2 -17    2.30    2.07   0 
   6   3 -18    3.47    2.67   0 
   6   6 -20   -1.49    2.89   0 
   7  -6  10    3.35    1.81   0 
   7  -5  -6   -1.93    0.73   0 
   7  -5  15    6.58    2.16   0 
   7  -3 -11    7.17    1.34   0 
   7  -3  20    1.47    2.55   0 
   7  -2  22   -1.59    2.67   0 
   7   7 -21   -0.28    2.80   0 
   8  -6  12    8.46    2.13   0 
   8  -5  16   -0.59    2.29   0 
   8  -3  21   -1.90    2.53   0 
   8   1 -17    1.62    1.99   0 
   8   2 -18    2.32    2.25   0 
   8   3 -19    4.61    2.61   0 
   8   4 -20    3.23    2.69   0 
   9  -1 -15    1.98    2.00   0 
  10  -6  13   -0.54    2.25   0 
  10  -5  17   -1.68    2.87   0 
  10  -1 -15    0.27    1.87   0 
  11  -5  -7    2.08    0.79   0 
  -2   9  -4   69.61    1.42   0 
  -2  12  -4    2.56    1.25   0 
  -2  12   8    0.08    0.86   0 
  -2  13   7    3.06    0.75   0 
  -2  15  -1    3.16    1.05   0 
  -1   3  -3 1059.74    2.54   0 
  -1   4  -5   -2.79    1.38   0 
  -1   6  13    1.66    1.71   0 
  -1   8  -9    4.67    1.88   0 
  -1  13  -9    9.19    2.02   0 
  -1  13  14    1.59    1.57   0 
  -1  15  -8   -1.32    1.88   0 
  -1  16  -7   -1.90    1.79   0 
  -1  17  -6    3.21    1.90   0 
  -1  18  -4    4.20    1.58   0 
   0   0   6    1.67    1.27   0 
   0   1  -4   25.38    1.22   0 
   0   1  10    1.54    1.39   0 
   0   2  12    9.06    1.84   0 
   0   3  -8   17.66    1.60   0 
   0   3  14    0.74    1.60   0 
   0   6  17    5.73    2.03   0 
   0   8 -12    7.07    1.98   0 
   0  12 -13    4.94    2.48   0 
   0  13  18    1.04    1.98   0 
   0  16 -11    2.77    2.27   0 
   1   2  16   -0.63    2.33   0 
   1   3 -11   56.87    2.01   0 
   1   5 -13    0.10    1.90   0 
   1   5  19   -4.07    2.30   0 
   1   6  20   -4.16    2.00   0 
   1   8  21    1.96    1.98   0 
   1  10 -15   -0.06    2.21   0 
   1  12 -15    8.15    2.23   0 
   1  13 -15   10.10    2.57   0 
   1  14 -15   -1.02    2.77   0 
   2  -3   3 5665.62    5.41   0 
   2  -3   4  336.75    1.87   0 
   2  -3   5  105.49    1.61   0 
   2  -2  11    8.97    1.67   0 
   2   0  16    8.57    1.98   0 
   2   1 -11   13.70    2.03   0 
   2   3  20    2.62    2.11   0 
   2   4  21   -0.30    2.21   0 
   2   7  23    3.29    2.24   0 
   2   8  23   -1.56    2.57   0 
   2   9 -17    6.69    2.69   0 
   2  10 -17   -3.42    2.43   0 
   2  11 -17   -1.16    2.51   0 
   2  12 -17   -0.13    2.49   0 
   2  13 -17    4.82    2.46   0 
   2  14 -17   -2.30    2.86   0 
   3  -4   4  385.94    1.92   0 
   3  -4   5  143.66    1.63   0 
   3   1 -13    6.96    2.10   0 
   3   1  20    8.03    2.28   0 
   3   2 -14   -1.46    1.87   0 
   3   2  21   -1.50    2.29   0 
   3   3 -15    5.89    2.02   0 
   3   4  23    1.86    2.35   0 
   3   8 -18    3.26    2.52   0 
   3   8  25    5.43    2.82   0 
   3  12 -19   -2.79    3.13   0 
   4  -4  11    0.21    1.94   0 
   4  -2  17    3.28    2.09   0 
   4  -1  19    2.10    2.22   0 
   4   0 -13   -0.79    1.64   0 
   4   2  23   -4.16    2.50   0 
   4   3  24   -1.02    2.47   0 
   4   5 -18    1.53    2.60   0 
   4   5  25    2.67    2.89   0 
   4   7 -19   -0.02    2.53   0 
   4  10 -20    0.19    3.09   0 
   4  12 -20    1.35    2.93   0 
   5  -5   9   -1.03    1.76   0 
   5  -3  -9    1.81    1.01   0 
   5  -1 -13    5.39    1.74   0 
   5   0  22   -2.68    2.43   0 
   5   1  23   -3.07    2.94   0 
   5   2  24    3.91    2.88   0 
   5   3  25    2.32    3.21   0 
   5   5 -19   -3.79    2.83   0 
   5  10 -21   -2.09    3.25   0 
   6  -4  -8    0.77    1.03   0 
   6  -1 -14    1.94    1.76   0 
   6  -1  22   -2.53    2.58   0 
   6   0  23   -0.92    3.23   0 
   6   4 -19   -3.73    2.31   0 
   6   5 -20   -4.57    2.89   0 
   7  -6   8    0.71    1.65   0 
   7  -5  14   -2.38    2.18   0 
   7  -4  -9    0.92    1.05   0 
   7  -4  17    1.20    2.58   0 
   7  -2  21   -1.06    3.04   0 
   7  -1  23    0.67    2.68   0 
   7   1 -17    2.82    2.25   0 
   7   6 -21    1.05    3.18   0 
   8  -6  10   10.46    2.16   0 
   8  -6  11    4.43    2.06   0 
   8  -5  -7   -1.86    0.84   0 
   8  -4  18    1.99    2.62   0 
   8  -3  20    0.50    3.03   0 
   8  -2  22   -3.13    3.02   0 
   8  -1 -15   -0.04    1.93   0 
   9  -6  12    3.30    2.04   0 
   9  -5  16   -2.25    2.45   0 
   9  -4 -10    6.69    1.22   0 
   9  -3 -12    7.28    1.46   0 
   9  -2 -14   -0.42    1.78   0 
   9   2 -19   -2.20    2.56   0 
  10  -6  12   -2.48    2.17   0 
  10  -4 -10    3.14    1.10   0 
  10  -3 -12   -1.23    1.28   0 
  10  -2 -14    1.57    1.68   0 
  11  -6  12   -3.01    2.12   0 
  -2   6  -1    9.06    0.63   0 
  -2   7  -3   37.55    1.07   0 
  -2   7   6   17.18    0.91   0 
  -2   8  -4   44.31    1.35   0 
  -2   9   8    2.00    0.94   0 
  -2  11  -5   -1.17    1.38   0 
  -2  12  -5    3.73    1.44   0 
  -2  13  -4    3.54    1.37   0 
  -2  14  -3    7.75    1.23   0 
  -2  15  -2    0.07    1.18   0 
  -2  16   2    1.53    0.69   0 
  -1   5  -7    9.50    1.64   0 
  -1   7  -9   -0.74    1.89   0 
  -1   7  13    3.70    1.54   0 
  -1   9 -10   15.14    2.16   0 
  -1   9  14   10.22    1.74   0 
  -1  10 -10   -2.30    2.15   0 
  -1  11 -10    8.46    2.13   0 
  -1  12 -10    3.33    1.99   0 
  -1  12  14   -0.76    1.51   0 
  -1  13 -10    1.66    1.90   0 
  -1  14  -9    5.08    1.95   0 
  -1  16  -8    1.90    2.01   0 
  -1  17  -7   -1.49    1.90   0 
  -1  18  -5    2.65    1.75   0 
   0   0   5    5.15    1.24   0 
   0   5 -11  179.84    2.78   0 
   0   7 -12   43.35    2.18   0 
   0   7  17   -0.13    2.02   0 
   0   9 -13   -0.22    1.99   0 
   0  10 -13   15.15    2.19   0 
   0  10  18    1.09    1.97   0 
   0  11  18    0.06    1.95   0 
   0  13 -13    0.15    2.34   0 
   0  14 -13    0.57    2.32   0 
   0  15  17    0.25    1.78   0 
   0  17 -11    2.29    2.38   0 
   1  -1   9    3.52    1.52   0 
   1   0  12    0.61    1.74   0 
   1   1  14   20.99    1.92   0 
   1   6 -14    3.39    1.97   0 
   1   7  20    7.74    2.23   0 
   1  10  21   -2.00    2.09   0 
   1  11  21   -5.68    2.31   0 
   1  12 -16    4.18    2.76   0 
   1  12  21   -2.35    2.27   0 
   2  -1  13   16.61    2.23   0 
   2   0  15   -2.41    2.26   0 
   2   1  17    1.60    1.96   0 
   2   3 -14    9.21    2.21   0 
   2   5  21   -3.95    2.58   0 
   2   6  22   -4.49    2.22   0 
   2  10  23    1.79    2.57   0 
   2  15 -17   -0.40    2.54   0 
   3  -3  -5   60.48    1.03   0 
   3  -2  -8   26.80    1.23   0 
   3  -2  14   -0.45    1.86   0 
   3  -1 -10   -2.13    1.25   0 
   3  -1  16    0.71    1.99   0 
   3   0 -12   -1.66    1.87   0 
   3   0  18    2.59    2.02   0 
   3   5 -17    5.22    2.28   0 
   3   5  23   -3.37    2.70   0 
   3   7 -18    6.01    2.46   0 
   3   7  24   -4.22    2.55   0 
   3   9 -19    3.77    2.98   0 
   4  -4  10   12.05    1.96   0 
   4  -2 -10    4.37    1.23   0 
   4  -2  16    8.88    2.58   0 
   4  -1 -12   11.77    1.79   0 
   4   0  20    4.10    2.33   0 
   4   1  21   -0.31    2.78   0 
   4   2 -16   12.58    2.48   0 
   4   6 -19   -2.17    2.49   0 
   4   8 -20    1.71    3.05   0 
   4   9 -20   -0.57    2.58   0 
   5   6 -20    3.44    2.63   0 
   5   8 -21   -6.42    3.36   0 
   5   9 -21    0.63    2.86   0 
   6  -5  -5   -0.26    0.61   0 
   6  -5  11    3.47    2.04   0 
   6  -1  21   -6.38    3.15   0 
   6   1 -17    2.85    2.35   0 
   6   1  24   -1.57    2.69   0 
   6   3 -19    6.85    2.64   0 
   6   6 -21    2.35    3.05   0 
   7  -6   1    7.97    0.71   0 
   7  -6   7    2.06    1.56   0 
   7  -5  13   -4.19    2.17   0 
   7  -4  16    8.62    2.60   0 
   7   4 -20   -6.28    2.47   0 
   8  -6   9    9.23    1.94   0 
   8  -4 -10   11.01    1.22   0 
   8  -3 -12    0.21    1.40   0 
   8   1 -18    2.55    2.51   0 
   8   3 -20    4.91    2.67   0 
   9  -6  11    1.56    1.98   0 
   9  -5  15   -2.69    2.33   0 
   9  -4  18   -4.91    2.61   0 
   9  -3  20   -1.92    2.85   0 
   9   0 -17    1.40    2.25   0 
  10  -6  11    3.95    2.04   0 
  10  -5  15    1.60    2.48   0 
  10  -4  18    2.83    2.75   0 
  11  -6  11    4.86    1.93   0 
  11  -4 -10    0.29    1.02   0 
  -2   8   7    3.36    0.89   0 
  -2   9  -5    3.78    1.22   0 
  -2  13  -5    1.01    1.49   0 
  -2  14  -4    6.38    1.39   0 
  -2  16   0   -1.37    0.93   0 
  -2  16   1    6.17    0.85   0 
  -1   3   7   29.45    1.28   0 
  -1   4  -6   21.30    1.59   0 
  -1   5  11    3.85    1.39   0 
  -1  11  14    0.73    1.47   0 
  -1  14 -10   -2.27    2.09   0 
  -1  14  13    0.23    1.30   0 
  -1  15  -9    8.45    2.03   0 
  -1  16  11    2.86    1.25   0 
  -1  18  -6    1.07    1.82   0 
   0   0   4 1890.85    3.13   0 
   0   1   9    9.46    1.42   0 
   0   2  11   10.77    1.72   0 
   0   4 -10  125.62    2.21   0 
   0   4  14   18.00    2.04   0 
   0   5  15   -5.70    2.09   0 
   0   6 -12   21.56    1.98   0 
   0   6  16   -1.48    1.97   0 
   0   8 -13   12.12    1.99   0 
   0   8  17    1.49    1.97   0 
   0  10 -14    3.57    2.48   0 
   0  11 -14   -1.09    2.51   0 
   0  12 -14    5.07    2.53   0 
   0  14  17    1.62    1.86   0 
   0  15 -13   -1.75    2.53   0 
   1   0  -7   18.67    1.59   0 
   1   0  11   -1.17    1.83   0 
   1   2  15   16.77    1.90   0 
   1   3 -12    9.42    1.78   0 
   1   4 -13   -2.76    1.82   0 
   1   5  18    0.70    2.28   0 
   1   6  19    1.55    1.98   0 
   1   7 -15    1.96    2.09   0 
   1   8  20   -4.39    1.85   0 
   1   9 -16    0.03    2.55   0 
   1  10 -16    2.15    2.20   0 
   1  13 -16   16.80    2.52   0 
   1  14 -16   17.28    2.98   0 
   1  16 -15   10.68    2.92   0 
   2  -2  -5   25.30    1.02   0 
   2   0 -10    6.58    1.42   0 
   2   2 -13   -1.27    1.75   0 
   2   2  18    6.60    2.10   0 
   2   4 -15   19.44    2.10   0 
   2   5 -16   -2.20    2.11   0 
   2   6  21   -2.52    2.36   0 
   2   7 -17    4.89    2.33   0 
   2   7  22   -5.05    2.06   0 
   2   8  22    2.27    2.45   0 
   2   9 -18    4.02    2.99   0 
   2  10 -18    1.23    2.56   0 
   2  11 -18    5.52    2.53   0 
   2  12 -18    1.13    2.59   0 
   3  -2  13    4.64    2.22   0 
   3   0  17    3.02    2.48   0 
   3   2  20    3.97    2.26   0 
   3   6 -18   29.39    2.59   0 
   3   8  24    2.76    2.61   0 
   3  11 -20   -3.77    3.12   0 
   3  12 -20    5.76    3.31   0 
   4  -3  -8   17.27    1.20   0 
   4  -3  13    8.48    2.26   0 
   4   0  19    3.82    2.69   0 
   4   1 -15    3.45    1.93   0 
   4   4 -18    2.07    2.26   0 
   4   5 -19   25.56    3.11   0 
   4   5  24   -4.86    2.75   0 
   4   6  25    1.20    2.52   0 
   4   7 -20    5.65    3.10   0 
   4  10 -21    3.07    3.34   0 
   4  11 -21    1.15    3.03   0 
   5  -5  -1    4.76    0.39   0 
   5  -5   7   27.62    1.55   0 
   5  -4  -7    1.13    0.88   0 
   5  -4  12    5.82    2.16   0 
   5  -2 -12    4.71    1.50   0 
   5  -1  19    2.13    2.58   0 
   5   0 -15    8.71    2.13   0 
   5   0  21    5.51    2.50   0 
   5   1  22    1.59    2.43   0 
   5   2  23    0.13    2.77   0 
   5   4 -19   -5.66    2.45   0 
   5   5 -20   -0.54    3.10   0 
   5   7 -21   -5.79    3.08   0 
   6  -4  14    0.50    2.42   0 
   6  -3 -11   -3.55    1.36   0 
   6  -3  17    0.34    2.27   0 
   6  -2 -13   -0.55    1.56   0 
   6   0  22    2.97    2.68   0 
   6   3  25   -4.80    3.00   0 
   6   4 -20    4.20    2.78   0 
   6   7 -22   -1.64    3.32   0 
   7  -6   2    1.21    0.83   0 
   7  -6   6    6.56    1.28   0 
   7  -5  12   18.33    2.17   0 
   7  -3  18    2.22    2.57   0 
   7  -2  20    3.02    2.56   0 
   7   0  23    6.25    2.69   0 
   7   2 -19    0.20    2.71   0 
   8  -6  -1    3.68    0.51   0 
   8  -6   8   11.65    1.69   0 
   8  -3  19    3.81    2.48   0 
   8  -2  21    0.99    2.45   0 
   9  -4  17   -2.08    2.62   0 
   9  -1 -16    1.60    2.02   0 
  10  -6  10    3.38    2.02   0 
  11  -6  10    0.78    1.75   0 
  12  -6   0    0.19    0.69   0 
  -2   6  -2   59.87    0.90   0 
  -2   8  -5   59.88    1.48   0 
  -2   9  -6   16.69    1.68   0 
  -2  11  -6    1.94    1.47   0 
  -2  12  -6    2.40    1.56   0 
  -2  12   7    3.18    0.82   0 
  -2  14  -5    2.46    1.49   0 
  -2  16  -1    5.52    1.06   0 
  -1   3  -4   10.08    1.07   0 
  -1   4   9   20.83    1.33   0 
  -1   8  13    1.87    1.56   0 
  -1  11 -11    1.02    1.81   0 
  -1  12 -11    0.54    2.01   0 
  -1  13  13    1.06    1.43   0 
  -1  17  -8   -4.24    2.08   0 
   0   1  -5  168.04    1.67   0 
   0   1   8    9.60    1.64   0 
   0   7 -13    4.81    1.92   0 
   0   7  16    1.27    2.00   0 
   0   9 -14   -1.06    2.08   0 
   0   9  17    0.88    1.95   0 
   0  10  17   -2.23    1.90   0 
   0  11  17   -0.34    2.02   0 
   0  12  17   -3.07    1.85   0 
   0  13 -14   -2.48    2.08   0 
   0  13  17   -4.29    1.81   0 
   0  14 -14    7.37    2.61   0 
   0  15  16    0.07    1.67   0 
   0  16 -13   -0.24    2.67   0 
   1   2 -11    6.30    1.66   0 
   1   6 -15   26.51    2.18   0 
   1   7  19   10.63    2.24   0 
   1   8 -16    3.60    2.27   0 
   1  10  20   -0.55    2.06   0 
   1  11  20    0.87    2.23   0 
   1  12 -17   10.49    2.88   0 
   1  13  20    2.18    1.97   0 
   1  15 -16   -3.96    2.41   0 
   2  -1  12   -0.07    1.70   0 
   2   1 -12    3.70    1.64   0 
   2   2  17   11.52    2.45   0 
   2   5  20    5.65    2.55   0 
   2   6 -17    8.20    2.32   0 
   2   9  22   -6.62    2.36   0 
   2  10  22    0.44    2.34   0 
   2  12 -19   -0.29    2.96   0 
   3  -1 -11   10.99    1.60   0 
   3  -1  15    0.90    1.93   0 
   3   1 -14    4.30    1.80   0 
   3   1  18    3.73    2.38   0 
   3   5 -18    2.31    2.23   0 
   3   5  22   -1.00    2.66   0 
   3   7  23    2.76    2.59   0 
   3   9  24   -2.65    2.19   0 
   3  10 -20    4.21    2.73   0 
   4  -2  15   13.18    2.10   0 
   4  -1  17   12.33    2.19   0 
   4   1  20    2.17    2.28   0 
   4   2  21    1.07    2.77   0 
   4   3  22   -0.04    2.71   0 
   4   6 -20    0.99    3.03   0 
   4   7  25    2.15    2.46   0 
   4   9 -21   -2.01    2.62   0 
   5  -5   6  163.37    1.95   0 
   5  -3 -10   -0.22    1.14   0 
   5  -2  17   -0.01    2.07   0 
   5  -1 -14    1.93    1.99   0 
   5   0  20    3.56    2.79   0 
   5   5  25   29.60    3.22   0 
   5   6 -21    3.46    3.04   0 
   6  -5  10    0.66    1.51   0 
   6  -2  18    2.59    2.57   0 
   6  -1 -15   -5.02    1.88   0 
   6  -1  20   -4.64    2.47   0 
   6   5 -21   -4.83    2.59   0 
   7  -6   3    6.41    0.91   0 
   7  -4  15    1.21    2.06   0 
   7  -3 -12    0.30    1.25   0 
   7  -2 -14   -1.77    1.70   0 
   7  -1  21   -0.46    2.49   0 
   7   4 -21   -3.09    2.42   0 
   8  -6   7    5.68    1.53   0 
   8  -5  13    2.31    2.12   0 
   8  -4  16    3.74    2.47   0 
   8  -3  18   -3.87    2.59   0 
   8  -2  20   -1.73    2.76   0 
   8  -1 -16    0.83    1.94   0 
   8  -1  22   -0.14    2.66   0 
   9  -6   9   -2.36    1.68   0 
   9  -5  -8   -0.93    0.87   0 
   9  -3 -13    1.41    1.43   0 
   9  -3  19    6.43    2.43   0 
   9  -2 -15   -1.44    1.67   0 
   9  -2  21    3.15    2.53   0 
   9   1 -19   -3.53    2.55   0 
  10  -6   9    1.57    1.85   0 
  10  -5  -8    1.97    0.86   0 
  10  -5  14    1.65    2.58   0 
  10  -4 -11    2.82    1.14   0 
  10  -4  17    2.11    2.68   0 
  10  -3 -13    2.36    1.36   0 
  10  -3  19   -3.95    2.82   0 
  10  -2 -15    0.06    1.77   0 
  11  -6   9    0.09    1.78   0 
  11  -5  14    1.56    2.46   0 
  12  -6   8    0.85    1.57   0 
  -2   8   6    0.17    0.82   0 
  -2   9   7    0.47    0.80   0 
  -2  11  -7   12.83    1.81   0 
  -2  12  -7   10.47    1.76   0 
  -2  13  -6    1.77    1.46   0 
  -2  13   6   -0.48    0.70   0 
  -2  15  -4    0.74    1.36   0 
  -2  16  -2   -1.19    1.13   0 
  -1   4  -7   78.48    1.85   0 
  -1   9  13    0.88    1.45   0 
  -1  10  13    4.67    1.54   0 
  -1  11 -12    7.18    2.13   0 
  -1  11  13   31.94    1.81   0 
  -1  12 -12    4.21    2.12   0 
  -1  12  13    0.63    1.44   0 
  -1  14 -11   -1.41    2.15   0 
  -1  14  12    4.73    1.33   0 
  -1  16 -10    2.82    2.20   0 
  -1  17  -9   -0.94    2.24   0 
  -1  18  -7   -0.41    1.75   0 
   0   2  -8    4.91    1.40   0 
   0   3  12   -1.91    1.50   0 
   0   4 -11   52.19    1.98   0 
   0   5  14    0.27    1.91   0 
   0   6  15    1.34    2.02   0 
   0   8 -14    7.25    2.14   0 
   0  11 -15    0.85    2.56   0 
   0  12 -15    8.28    2.65   0 
   0  14  16    3.49    1.82   0 
   0  15 -14   -2.85    2.45   0 
   1  -1   7   65.55    1.52   0 
   1   2  14   12.86    1.82   0 
   1   3 -13    2.11    2.09   0 
   1   3  15    3.76    2.14   0 
   1   4 -14    3.16    1.91   0 
   1   5 -15    4.27    2.33   0 
   1   5  17    3.32    2.24   0 
   1   6  18    0.99    1.82   0 
   1   9 -17   -0.85    2.18   0 
   1  10 -17   -0.83    2.38   0 
   1  13 -17   -1.90    2.45   0 
   1  14  19    3.27    2.11   0 
   1  15 -17   -3.87    2.81   0 
   2   0 -11    4.20    1.72   0 
   2   2 -14   -0.05    1.81   0 
   2   3  18    3.38    2.01   0 
   2   4  19    1.05    2.08   0 
   2   5 -17   -4.77    2.59   0 
   2   7 -18   -0.66    2.28   0 
   2   7  21    2.06    2.05   0 
   2   8  21    6.66    2.31   0 
   2  10 -19   -3.08    2.54   0 
   2  11 -19   -1.27    2.58   0 
   2  11  22    4.65    2.11   0 
   2  13 -19   -1.72    2.76   0 
   3  -2  -9   12.80    1.30   0 
   3  -2  12   -1.58    1.69   0 
   3   0 -13    1.27    1.56   0 
   3   0  16    2.53    1.97   0 
   3   2 -16    3.12    2.41   0 
   3   3 -17    9.77    2.62   0 
   3   4  21   -0.89    2.05   0 
   3   6 -19   -0.09    2.33   0 
   3   6  22    0.17    2.56   0 
   3   8 -20   -3.57    2.40   0 
   3   8  23   -1.72    2.70   0 
   4  -4  -5   90.41    0.98   0 
   4  -2 -11   11.44    1.51   0 
   4   0  18   13.27    2.14   0 
   4   1 -16    6.90    1.92   0 
   4   3 -18   10.76    2.21   0 
   4   5  23    6.58    2.71   0 
   4   6  24    0.63    2.44   0 
   4   7 -21   -4.89    3.02   0 
   5  -4  11   29.08    1.82   0 
   5  -1  18   -0.89    2.56   0 
   5   1 -17   -1.38    2.02   0 
   5   3  23    1.10    2.52   0 
   5   4 -20    2.34    2.38   0 
   5   4  24   -0.39    2.54   0
[truncated: 1,256,642 more chars]
