# Supplementary material for: Cove‐Edged Hexa‐peri‐hexabenzo‐bis‐peri‐octacene: Molecular Conformations and Amplified Spontaneous Emission
Source: Angew Chem Int Ed Engl. 2022 Mar 2;61(18):e202201088. doi: 10.1002/anie.202201088 (PMC9311809; doi:10.1002/anie.202201088)
Supplement: Supplementary file 4 — Supporting Information [file ANIE-61-0-s002.cif]

data_cq87
_audit_creation_date               2021-04-28
_audit_creation_method
;
Olex2 1.3
(compiled 2020.11.12 svn.r5f609507 for OlexSys, GUI svn.r6272)
;
_shelx_SHELXL_version_number       '2018/3'
_audit_contact_author_address      ?
_audit_contact_author_email        ?
_audit_contact_author_name         ''
_audit_contact_author_phone        ?
_publ_contact_author_id_orcid      ?
_chemical_name_common              ?
_chemical_name_systematic          ?
_chemical_formula_moiety           'C146 H150 + [solvent]'
_chemical_formula_sum              'C146 H150 + [solvent]'
_chemical_formula_weight           1904.65
_chemical_melting_point            ?
loop_
  _atom_type_symbol
  _atom_type_description
  _atom_type_scat_dispersion_real
  _atom_type_scat_dispersion_imag
  _atom_type_scat_source
 'C' 'C' 0.0181 0.0091 'International Tables Vol C Tables 4.2.6.8 and 6.1.1.4'
 'H' 'H' 0.0000 0.0000 'International Tables Vol C Tables 4.2.6.8 and 6.1.1.4'

_shelx_space_group_comment
;
The symmetry employed for this shelxl refinement is uniquely defined 
by the following loop, which should always be used as a source of 
symmetry information in preference to the above space-group names. 
They are only intended as comments. 
;
_space_group_crystal_system        'triclinic'
_space_group_IT_number             2
_space_group_name_H-M_alt          'P -1'
_space_group_name_Hall             '-P 1'
loop_
  _space_group_symop_operation_xyz
 'x, y, z'
 '-x, -y, -z'

_cell_length_a                     23.1399(10)
_cell_length_b                     23.7733(11)
_cell_length_c                     26.3841(11)
_cell_angle_alpha                  78.775(3)
_cell_angle_beta                   71.015(3)
_cell_angle_gamma                  81.423(4)
_cell_volume                       13404.4(11)
_cell_formula_units_Z              4
_cell_measurement_reflns_used      70579
_cell_measurement_temperature      120(2)
_cell_measurement_theta_max        64.70
_cell_measurement_theta_min        2.26
_shelx_estimated_absorpt_T_max     0.984
_shelx_estimated_absorpt_T_min     0.911
_exptl_absorpt_coefficient_mu      0.395
_exptl_absorpt_correction_T_max    ?
_exptl_absorpt_correction_T_min    ?
_exptl_absorpt_correction_type     none
_exptl_absorpt_process_details     ?
_exptl_absorpt_special_details     ?
_exptl_crystal_colour              brown
_exptl_crystal_colour_primary      brown
_exptl_crystal_density_diffrn      0.944
_exptl_crystal_density_meas        ?
_exptl_crystal_density_method      ?
_exptl_crystal_description         plate
_exptl_crystal_F_000               4104
_exptl_crystal_size_max            0.24
_exptl_crystal_size_mid            0.19
_exptl_crystal_size_min            0.04
_exptl_transmission_factor_max     ?
_exptl_transmission_factor_min     ?
_diffrn_reflns_av_R_equivalents    0.0409
_diffrn_reflns_av_unetI/netI       0.0529
_diffrn_reflns_Laue_measured_fraction_full  0.944
_diffrn_reflns_Laue_measured_fraction_max  0.937
_diffrn_reflns_limit_h_max         25
_diffrn_reflns_limit_h_min         -26
_diffrn_reflns_limit_k_max         27
_diffrn_reflns_limit_k_min         -27
_diffrn_reflns_limit_l_max         30
_diffrn_reflns_limit_l_min         -31
_diffrn_reflns_number              120006
_diffrn_reflns_point_group_measured_fraction_full  0.944
_diffrn_reflns_point_group_measured_fraction_max  0.937
_diffrn_reflns_theta_full          67.679
_diffrn_reflns_theta_max           68.073
_diffrn_reflns_theta_min           2.259
_diffrn_ambient_temperature        120(2)
_diffrn_detector_area_resol_mean   6.67
_diffrn_measured_fraction_theta_full  0.944
_diffrn_measured_fraction_theta_max  0.937
_diffrn_measurement_device_type    'STOE IPDS 2T'
_diffrn_measurement_method         'rotation method, \w scans'
_diffrn_radiation_type             CuK\a
_diffrn_radiation_wavelength       1.54178
_diffrn_source                     'Incoatec microSource Cu'
_reflns_Friedel_coverage           0.000
_reflns_Friedel_fraction_full      .
_reflns_Friedel_fraction_max       .
_reflns_number_gt                  20398
_reflns_number_total               45893
_reflns_special_details
;
 Reflections were merged by SHELXL according to the crystal 
 class for the calculation of statistics and refinement. 
  
 Structure factors included contributions from the .fab file. 
  
 _reflns_Friedel_fraction is defined as the number of unique 
 Friedel pairs measured divided by the number that would be 
 possible theoretically, ignoring centric projections and 
 systematic absences. 
;
_reflns_threshold_expression       'I > 2\s(I)'
_computing_cell_refinement         'X-Area Recipe 1.34.0.0 (STOE, 2019)'
_computing_data_collection         'X-Area WinXpose 2.0.22.0 (STOE, 2016)'
_computing_data_reduction          'X-Area Integrate 1.77.0.0 (STOE, 2019)'
_computing_molecular_graphics      'Olex2 1.3 (Dolomanov et al., 2009)'
_computing_publication_material    'Olex2 1.3 (Dolomanov et al., 2009)'
_computing_structure_refinement    'SHELXL-2018/3 (Sheldrick, 2018)'
_computing_structure_solution      'SHELXT-2014 (Shelxdrick, 2015)'
_refine_diff_density_max           0.882
_refine_diff_density_min           -0.531
_refine_diff_density_rms           0.116
_refine_ls_extinction_coef         0.0020(2)
_refine_ls_extinction_expression  
 'Fc^*^=kFc[1+0.001xFc^2^\l^3^/sin(2\q)]^-1/4^'
_refine_ls_extinction_method       'SHELXL-2018/3 (Sheldrick 2018)'
_refine_ls_goodness_of_fit_ref     1.883
_refine_ls_hydrogen_treatment      constr
_refine_ls_matrix_type             full
_refine_ls_number_parameters       2030
_refine_ls_number_reflns           45893
_refine_ls_number_restraints       1884
_refine_ls_R_factor_all            0.2833
_refine_ls_R_factor_gt             0.2072
_refine_ls_restrained_S_all        1.848
_refine_ls_shift/su_max            0.000
_refine_ls_shift/su_mean           0.000
_refine_ls_structure_factor_coef   Fsqd
_refine_ls_weighting_details      
 'w=1/[\s^2^(Fo^2^)+(0.2000P)^2^] where P=(Fo^2^+2Fc^2^)/3'
_refine_ls_weighting_scheme        calc
_refine_ls_wR_factor_gt            0.5079
_refine_ls_wR_factor_ref           0.5807
_refine_special_details            ?
_olex2_refinement_description
;
1. Restrained distances
 C135-C136 \\sim C135-C137 \\sim C135-C138 \\sim C134-C135
 with sigma of 0.02
 C335-C336 \\sim C335-C337 \\sim C335-C338 \\sim C334-C335
 with sigma of 0.02
2. Rigid body (RIGU) restrains
 C1, C2, C3, C4, C5, C6, C7, C8, C9, C10, C11, C12, C13, C14, C15, C16, C17,
 C18, C19, C20, C21, C22, C23, C24, C25, C26, C27, C28, C29, C30, C31, C32, C33,
  C34, C35, C36, C37, C38, C39, C40, C41, C42, C43, C44, C45, C46, C47, C48,
 C49, C50, C51, C52, C53, C54, C55, C56, C57, C58, C59, C60, C61, C62, C63, C64,
  C65, C66, C67, C68, C69, C70, C71, C72, C73, C74, C75, C76, C77, C78, C79,
 C80, C81, C82, C83, C84, C85, C86
 with sigma for 1-2 distances of 0.004 and sigma for 1-3 distances of 0.004
 C201, C202, C203, C204, C205, C206, C207, C208, C209, C210, C211, C212, C213,
 C214, C215, C216, C217, C218, C219, C220, C221, C222, C223, C224, C225, C226,
 C227, C228, C229, C230, C231, C232, C233, C234, C235, C236, C237, C238, C239,
 C240, C241, C242, C243, C244, C245, C246, C247, C248, C249, C250, C251, C252,
 C253, C254, C255, C256, C257, C258, C259, C260, C261, C262, C263, C264, C265,
 C266, C267, C268, C269, C270, C271, C272, C273, C274, C275, C276, C277, C278,
 C279, C280, C281, C282, C283, C284, C285, C286
 with sigma for 1-2 distances of 0.004 and sigma for 1-3 distances of 0.004
3.a Secondary CH2 refined with riding coordinates:
 C98(H98A,H98B), C106(H10P,H10Q), C114(H11J,H11K), C126(H12P,H12Q), C134(H13J,
 H13K), C298(H29S,H29T), C306(H30P,H30Q), C314(H31J,H31K), C326(H32P,H32Q),
 C334(H33J,H33K)
3.b Me refined with riding coordinates:
 C88(H88A,H88B,H88C), C89(H89A,H89B,H89C), C90(H90A,H90B,H90C), C92(H92A,H92B,
 H92C), C93(H93A,H93B,H93C), C94(H94A,H94B,H94C), C96(H96A,H96B,H96C), C97(H97A,
 H97B,H97C), C100(H10A,H10B,H10C), C101(H10D,H10E,H10F), C102(H10G,H10H,H10I),
 C104(H10J,H10K,H10L), C105(H10M,H10N,H10O), C108(H10R,H10S,H10T), C109(H10U,
 H10V,H10W), C110(H11A,H11B,H11C), C112(H11D,H11E,H11F), C113(H11G,H11H,H11I),
 C116(H11L,H11M,H11N), C117(H11O,H11P,H11Q), C118(H11R,H11S,H11T), C120(H12A,
 H12B,H12C), C121(H12D,H12E,H12F), C122(H12G,H12H,H12I), C124(H12J,H12K,H12L),
 C125(H12M,H12N,H12O), C128(H12R,H12S,H12T), C129(H12U,H12V,H12X), C130(H13A,
 H13B,H13C), C132(H13D,H13E,H13F), C133(H13G,H13H,H13I), C136(H13L,H13M,H13N),
 C137(H13O,H13P,H13Q), C138(H13R,H13S,H13T), C140(H14A,H14B,H14C), C141(H14D,
 H14E,H14F), C142(H14G,H14H,H14I), C144(H14J,H14K,H14L), C145(H14M,H14N,H14O),
 C146(H14P,H14Q,H14R), C288(H28A,H28B,H28C), C289(H28D,H28E,H28F), C290(H29A,
 H29B,H29C), C292(H29D,H29E,H29F), C293(H29G,H29H,H29I), C294(H29J,H29K,H29L),
 C296(H29M,H29N,H29O), C297(H29P,H29Q,H29R), C300(H30A,H30B,H30C), C301(H30D,
 H30E,H30F), C302(H30G,H30H,H30I), C304(H30J,H30K,H30L), C305(H30M,H30N,H30O),
 C308(H30R,H30S,H30T), C309(H30U,H30V,H30W), C310(H31A,H31B,H31C), C312(H31D,
 H31E,H31F), C313(H31G,H31H,H31I), C316(H31L,H31M,H31N), C317(H31O,H31P,H31Q),
 C318(H31R,H31S,H31T), C320(H32A,H32B,H32C), C321(H32D,H32E,H32F), C322(H32G,
 H32H,H32I), C324(H32J,H32K,H32L), C325(H32M,H32N,H32O), C328(H32R,H32S,H32T),
 C329(H32U,H32V,H32W), C330(H33A,H33B,H33C), C332(H33D,H33E,H33F), C333(H33G,
 H33H,H33I), C336(H33L,H33M,H33N), C337(H33O,H33P,H33Q), C338(H33R,H33S,H33T),
 C340(H34A,H34B,H34C), C341(H34D,H34E,H34F), C342(H34G,H34H,H34I), C344(H34J,
 H34K,H34L), C345(H34M,H34N,H34O), C346(H34P,H34Q,H34R)
3.c Aromatic/amide H refined with riding coordinates:
 C2(H2), C6(H6), C8(H8), C10(H10), C14(H14), C18(H18), C27(H27), C29(H29),
 C32(H32), C36(H36), C45(H45), C47(H47), C50(H50), C54(H54), C63(H63), C65(H65),
  C67(H67), C71(H71), C76(H76), C78(H78), C202(H202), C206(H206), C208(H208),
 C210(H210), C214(H214), C218(H218), C227(H227), C229(H229), C232(H232),
 C236(H236), C245(H245), C247(H247), C250(H250), C254(H254), C263(H263),
 C265(H265), C267(H267), C271(H271), C276(H276), C278(H278)
;
_atom_sites_solution_hydrogens     geom
_atom_sites_solution_primary       Dual
_atom_sites_solution_secondary     ?
# end Validation Reply Form
loop_
  _atom_site_label
  _atom_site_type_symbol
  _atom_site_fract_x
  _atom_site_fract_y
  _atom_site_fract_z
  _atom_site_U_iso_or_equiv
  _atom_site_adp_type
  _atom_site_occupancy
  _atom_site_site_symmetry_order
  _atom_site_calc_flag
  _atom_site_refinement_flags_posn
  _atom_site_refinement_flags_adp
  _atom_site_refinement_flags_occupancy
  _atom_site_disorder_assembly
  _atom_site_disorder_group
 C1 C 0.0991(4) 0.7243(4) 0.6272(3) 0.090(2) Uani 1 1 d . . . . .
 C2 C 0.1639(3) 0.7170(4) 0.6146(3) 0.087(2) Uani 1 1 d . . . . .
 H2 H 0.181585 0.713693 0.643027 0.104 Uiso 1 1 calc R U . . .
 C3 C 0.2021(3) 0.7147(3) 0.5624(3) 0.0799(18) Uani 1 1 d . . . . .
 C4 C 0.1772(3) 0.7220(4) 0.5187(3) 0.0821(19) Uani 1 1 d . . . . .
 C5 C 0.1122(3) 0.7273(4) 0.5304(3) 0.0839(19) Uani 1 1 d . . . . .
 C6 C 0.0751(4) 0.7291(4) 0.5833(3) 0.092(2) Uani 1 1 d . . . . .
 H6 H 0.031812 0.733748 0.590490 0.110 Uiso 1 1 calc R U . . .
 C7 C 0.2685(3) 0.7034(4) 0.5502(3) 0.0832(19) Uani 1 1 d . . . . .
 C8 C 0.2957(4) 0.6862(4) 0.5914(3) 0.100(2) Uani 1 1 d . . . . .
 H8 H 0.269771 0.683093 0.627934 0.120 Uiso 1 1 calc R U . . .
 C9 C 0.3595(4) 0.6731(4) 0.5823(3) 0.087(2) Uani 1 1 d . . . . .
 C10 C 0.3966(4) 0.6823(4) 0.5272(3) 0.092(2) Uani 1 1 d . . . . .
 H10 H 0.439962 0.676900 0.518978 0.110 Uiso 1 1 calc R U . . .
 C11 C 0.3713(3) 0.6990(4) 0.4851(3) 0.0836(19) Uani 1 1 d . . . . .
 C12 C 0.3067(3) 0.7093(3) 0.4956(3) 0.0789(18) Uani 1 1 d . . . . .
 C13 C 0.0000(3) 0.7151(4) 0.4574(3) 0.083(2) Uani 1 1 d . . . . .
 C14 C 0.0245(3) 0.7235(4) 0.4978(3) 0.088(2) Uani 1 1 d . . . . .
 H14 H -0.002517 0.726195 0.533349 0.105 Uiso 1 1 calc R U . . .
 C15 C 0.0861(3) 0.7279(4) 0.4874(3) 0.084(2) Uani 1 1 d . . . . .
 C16 C 0.1253(3) 0.7321(3) 0.4325(3) 0.0775(18) Uani 1 1 d . . . . .
 C17 C 0.0993(3) 0.7334(4) 0.3896(3) 0.086(2) Uani 1 1 d . . . . .
 C18 C 0.0383(3) 0.7211(3) 0.4048(3) 0.085(2) Uani 1 1 d . . . . .
 H18 H 0.022257 0.716571 0.377152 0.101 Uiso 1 1 calc R U . . .
 C19 C 0.1902(3) 0.7295(3) 0.4208(3) 0.0784(17) Uani 1 1 d . . . . .
 C20 C 0.2160(3) 0.7236(4) 0.4647(3) 0.0824(19) Uani 1 1 d . . . . .
 C21 C 0.2803(3) 0.7202(3) 0.4525(3) 0.0783(18) Uani 1 1 d . . . . .
 C22 C 0.3189(3) 0.7256(4) 0.3985(3) 0.0842(19) Uani 1 1 d . . . . .
 C23 C 0.2924(3) 0.7312(3) 0.3548(3) 0.0792(18) Uani 1 1 d . . . . .
 C24 C 0.2282(3) 0.7333(3) 0.3667(3) 0.0806(19) Uani 1 1 d . . . . .
 C25 C 0.3841(3) 0.7204(3) 0.3859(3) 0.0794(18) Uani 1 1 d . . . . .
 C26 C 0.4106(3) 0.7076(4) 0.4282(3) 0.090(2) Uani 1 1 d . . . . .
 C27 C 0.4761(4) 0.6992(4) 0.4151(3) 0.094(2) Uani 1 1 d . . . . .
 H27 H 0.494216 0.690110 0.443588 0.113 Uiso 1 1 calc R U . . .
 C28 C 0.5132(3) 0.7038(4) 0.3625(3) 0.096(2) Uani 1 1 d . . . . .
 C29 C 0.4859(4) 0.7188(4) 0.3202(3) 0.094(2) Uani 1 1 d . . . . .
 H29 H 0.511367 0.722107 0.283535 0.113 Uiso 1 1 calc R U . . .
 C30 C 0.4209(3) 0.7289(4) 0.3314(3) 0.089(2) Uani 1 1 d . . . . .
 C31 C 0.0297(3) 0.8036(3) 0.2522(3) 0.0775(18) Uani 1 1 d . . . . .
 C32 C 0.0532(3) 0.7875(3) 0.2953(3) 0.0798(18) Uani 1 1 d . . . . .
 H32 H 0.027943 0.795044 0.330200 0.096 Uiso 1 1 calc R U . . .
 C33 C 0.1128(3) 0.7605(3) 0.2901(3) 0.0768(16) Uani 1 1 d . . . . .
 C34 C 0.1513(3) 0.7537(3) 0.2371(3) 0.0731(16) Uani 1 1 d . . . . .
 C35 C 0.1269(3) 0.7629(3) 0.1926(3) 0.0789(17) Uani 1 1 d . . . . .
 C36 C 0.0662(3) 0.7898(3) 0.2019(3) 0.0814(18) Uani 1 1 d . . . . .
 H36 H 0.049556 0.798780 0.172448 0.098 Uiso 1 1 calc R U . . .
 C37 C 0.2167(3) 0.7443(3) 0.2256(3) 0.0744(17) Uani 1 1 d . . . . .
 C38 C 0.2421(3) 0.7426(3) 0.2681(3) 0.0734(16) Uani 1 1 d . . . . .
 C39 C 0.3051(3) 0.7435(3) 0.2564(3) 0.0787(18) Uani 1 1 d . . . . .
 C40 C 0.3440(3) 0.7454(4) 0.2028(3) 0.088(2) Uani 1 1 d . . . . .
 C41 C 0.3185(3) 0.7460(4) 0.1606(3) 0.085(2) Uani 1 1 d . . . . .
 C42 C 0.2552(3) 0.7445(3) 0.1723(3) 0.0778(18) Uani 1 1 d . . . . .
 C43 C 0.4051(4) 0.7582(5) 0.1901(3) 0.105(3) Uani 1 1 d . . . . .
 C44 C 0.4281(4) 0.7658(4) 0.2313(3) 0.102(3) Uani 1 1 d . . . . .
 C45 C 0.4806(4) 0.7946(5) 0.2172(3) 0.121(4) Uani 1 1 d . . . . .
 H45 H 0.494882 0.801736 0.245142 0.145 Uiso 1 1 calc R U . . .
 C46 C 0.5129(5) 0.8132(6) 0.1631(3) 0.153(5) Uani 1 1 d . . . . .
 C47 C 0.4938(5) 0.8020(6) 0.1240(4) 0.160(5) Uani 1 1 d . . . . .
 H47 H 0.514741 0.816332 0.087334 0.191 Uiso 1 1 calc R U . . .
 C48 C 0.4422(4) 0.7688(6) 0.1354(3) 0.128(4) Uani 1 1 d . . . . .
 C49 C 0.0552(3) 0.7251(3) 0.0689(3) 0.0718(16) Uani 1 1 d . . . . .
 C50 C 0.0811(3) 0.7279(3) 0.1093(3) 0.0822(18) Uani 1 1 d . . . . .
 H50 H 0.056523 0.720568 0.146115 0.099 Uiso 1 1 calc R U . . .
 C51 C 0.1410(3) 0.7409(3) 0.0983(3) 0.0777(18) Uani 1 1 d . . . . .
 C52 C 0.1797(3) 0.7444(3) 0.0438(3) 0.0731(16) Uani 1 1 d . . . . .
 C53 C 0.1543(3) 0.7453(3) 0.0021(3) 0.0722(16) Uani 1 1 d . . . . .
 C54 C 0.0928(3) 0.7380(3) 0.0147(3) 0.0807(19) Uani 1 1 d . . . . .
 H54 H 0.075329 0.741692 -0.013937 0.097 Uiso 1 1 calc R U . . .
 C55 C 0.2447(3) 0.7456(3) 0.0322(3) 0.0756(16) Uani 1 1 d . . . . .
 C56 C 0.2694(3) 0.7442(3) 0.0746(3) 0.0768(17) Uani 1 1 d . . . . .
 C57 C 0.3333(3) 0.7451(4) 0.0627(3) 0.086(2) Uani 1 1 d . . . . .
 C58 C 0.3720(3) 0.7454(4) 0.0088(3) 0.094(2) Uani 1 1 d . . . . .
 C59 C 0.3484(3) 0.7448(4) -0.0333(3) 0.085(2) Uani 1 1 d . . . . .
 C60 C 0.2830(3) 0.7470(3) -0.0222(3) 0.0781(18) Uani 1 1 d . . . . .
 C61 C 0.4372(4) 0.7440(5) -0.0023(3) 0.120(4) Uani 1 1 d . . . . .
 C62 C 0.4622(4) 0.7474(6) 0.0390(4) 0.137(4) Uani 1 1 d . . . . .
 C63 C 0.5239(5) 0.7394(7) 0.0297(5) 0.180(6) Uani 1 1 d . . . . .
 H63 H 0.540220 0.735749 0.059010 0.216 Uiso 1 1 calc R U . . .
 C64 C 0.5640(5) 0.7365(9) -0.0230(5) 0.218(9) Uani 1 1 d . . . . .
 C65 C 0.5403(5) 0.7365(8) -0.0644(5) 0.203(8) Uani 1 1 d . . . . .
 H65 H 0.567179 0.733383 -0.099867 0.243 Uiso 1 1 calc R U . . .
 C66 C 0.4770(4) 0.7412(6) -0.0545(3) 0.126(4) Uani 1 1 d . . . . .
 C67 C 0.1705(3) 0.7667(3) -0.0984(3) 0.0799(18) Uani 1 1 d . . . . .
 H67 H 0.127419 0.766866 -0.090783 0.096 Uiso 1 1 calc R U . . .
 C68 C 0.1941(3) 0.7542(3) -0.0544(3) 0.0743(16) Uani 1 1 d . . . . .
 C69 C 0.2583(3) 0.7517(3) -0.0654(3) 0.0707(15) Uani 1 1 d . . . . .
 C70 C 0.2965(3) 0.7588(3) -0.1205(3) 0.0761(17) Uani 1 1 d . . . . .
 C71 C 0.2695(3) 0.7730(3) -0.1618(3) 0.0817(18) Uani 1 1 d . . . . .
 H71 H 0.295373 0.779096 -0.198326 0.098 Uiso 1 1 calc R U . . .
 C72 C 0.2051(3) 0.7786(3) -0.1518(3) 0.0772(17) Uani 1 1 d . . . . .
 C73 C 0.3625(3) 0.7515(4) -0.1316(3) 0.0801(18) Uani 1 1 d . . . . .
 C74 C 0.3879(3) 0.7461(4) -0.0887(3) 0.091(2) Uani 1 1 d . . . . .
 C75 C 0.4525(4) 0.7424(5) -0.0994(3) 0.104(3) Uani 1 1 d . . . . .
 C76 C 0.4892(4) 0.7422(4) -0.1529(3) 0.103(3) Uani 1 1 d . . . . .
 H76 H 0.532387 0.739177 -0.160010 0.124 Uiso 1 1 calc R U . . .
 C77 C 0.4672(3) 0.7459(4) -0.1962(3) 0.090(2) Uani 1 1 d . . . . .
 C78 C 0.4028(3) 0.7515(3) -0.1844(3) 0.0850(19) Uani 1 1 d . . . . .
 H78 H 0.386041 0.755496 -0.213422 0.102 Uiso 1 1 calc R U . . .
 C79 C 0.1373(3) 0.7451(3) 0.3348(3) 0.0787(18) Uani 1 1 d . . . . .
 C80 C 0.2013(3) 0.7394(3) 0.3237(3) 0.0786(18) Uani 1 1 d . . . . .
 C81 C 0.3318(3) 0.7386(4) 0.2999(3) 0.084(2) Uani 1 1 d . . . . .
 C82 C 0.3941(3) 0.7439(4) 0.2879(3) 0.089(2) Uani 1 1 d . . . . .
 C83 C 0.1654(3) 0.7486(3) 0.1400(3) 0.0755(17) Uani 1 1 d . . . . .
 C84 C 0.2284(3) 0.7476(3) 0.1291(3) 0.0784(18) Uani 1 1 d . . . . .
 C85 C 0.3590(3) 0.7481(4) 0.1059(3) 0.091(2) Uani 1 1 d . . . . .
 C86 C 0.4216(4) 0.7544(5) 0.0935(3) 0.121(4) Uani 1 1 d . . . . .
 C87 C 0.0566(4) 0.7295(4) 0.6846(3) 0.093(2) Uiso 1 1 d . . . . .
 C88 C 0.0553(4) 0.7913(4) 0.6918(4) 0.112(3) Uiso 1 1 d . . . . .
 H88A H 0.097015 0.800173 0.686605 0.168 Uiso 1 1 calc R U . . .
 H88B H 0.038680 0.817051 0.664940 0.168 Uiso 1 1 calc R U . . .
 H88C H 0.029213 0.796754 0.728382 0.168 Uiso 1 1 calc R U . . .
 C89 C 0.0810(4) 0.6901(4) 0.7270(3) 0.101(2) Uiso 1 1 d . . . . .
 H89A H 0.122246 0.699324 0.723056 0.151 Uiso 1 1 calc R U . . .
 H89B H 0.053710 0.695453 0.763305 0.151 Uiso 1 1 calc R U . . .
 H89C H 0.082669 0.649930 0.722256 0.151 Uiso 1 1 calc R U . . .
 C90 C -0.0061(5) 0.7140(5) 0.6921(4) 0.125(3) Uiso 1 1 d . . . . .
 H90A H -0.003769 0.673770 0.687162 0.187 Uiso 1 1 calc R U . . .
 H90B H -0.032674 0.718819 0.728688 0.187 Uiso 1 1 calc R U . . .
 H90C H -0.023207 0.739116 0.665247 0.187 Uiso 1 1 calc R U . . .
 C91 C 0.3849(4) 0.6508(4) 0.6291(4) 0.099(2) Uiso 1 1 d . . . . .
 C92 C 0.3685(6) 0.5880(5) 0.6515(5) 0.151(4) Uiso 1 1 d . . . . .
 H92A H 0.386140 0.564274 0.622665 0.227 Uiso 1 1 calc R U . . .
 H92B H 0.385304 0.572631 0.681646 0.227 Uiso 1 1 calc R U . . .
 H92C H 0.323812 0.587287 0.664483 0.227 Uiso 1 1 calc R U . . .
 C93 C 0.3562(5) 0.6824(4) 0.6757(4) 0.120(3) Uiso 1 1 d . . . . .
 H93A H 0.374318 0.666145 0.704831 0.180 Uiso 1 1 calc R U . . .
 H93B H 0.363375 0.723150 0.664147 0.180 Uiso 1 1 calc R U . . .
 H93C H 0.311941 0.678695 0.689025 0.180 Uiso 1 1 calc R U . . .
 C94 C 0.4534(5) 0.6542(5) 0.6116(4) 0.132(3) Uiso 1 1 d . . . . .
 H94A H 0.473228 0.633557 0.580785 0.198 Uiso 1 1 calc R U . . .
 H94B H 0.462207 0.694667 0.600957 0.198 Uiso 1 1 calc R U . . .
 H94C H 0.469292 0.636683 0.641878 0.198 Uiso 1 1 calc R U . . .
 C95 C -0.0682(4) 0.7051(3) 0.4729(3) 0.0842(19) Uiso 1 1 d . . . . .
 C96 C -0.0835(4) 0.6869(4) 0.4257(3) 0.096(2) Uiso 1 1 d . . . . .
 H96A H -0.067669 0.713813 0.392279 0.144 Uiso 1 1 calc R U . . .
 H96B H -0.064402 0.647928 0.420515 0.144 Uiso 1 1 calc R U . . .
 H96C H -0.128102 0.687497 0.434399 0.144 Uiso 1 1 calc R U . . .
 C97 C -0.1036(4) 0.7650(4) 0.4821(3) 0.098(2) Uiso 1 1 d . . . . .
 H97A H -0.090499 0.792761 0.448813 0.148 Uiso 1 1 calc R U . . .
 H97B H -0.147804 0.762026 0.491619 0.148 Uiso 1 1 calc R U . . .
 H97C H -0.094897 0.777939 0.511704 0.148 Uiso 1 1 calc R U . . .
 C98 C -0.0915(3) 0.6651(3) 0.5264(3) 0.0837(19) Uiso 1 1 d . . . . .
 H98A H -0.136723 0.668079 0.535034 0.100 Uiso 1 1 calc R U . . .
 H98B H -0.083086 0.682349 0.554189 0.100 Uiso 1 1 calc R U . . .
 C99 C -0.0707(4) 0.6000(4) 0.5366(3) 0.092(2) Uiso 1 1 d . . . . .
 C100 C -0.0982(4) 0.5790(4) 0.5968(4) 0.114(3) Uiso 1 1 d . . . . .
 H10A H -0.085188 0.601789 0.617692 0.171 Uiso 1 1 calc R U . . .
 H10B H -0.143098 0.583414 0.606382 0.171 Uiso 1 1 calc R U . . .
 H10C H -0.084109 0.538348 0.605193 0.171 Uiso 1 1 calc R U . . .
 C101 C -0.0909(5) 0.5652(4) 0.5057(4) 0.118(3) Uiso 1 1 d . . . . .
 H10D H -0.073392 0.578349 0.466724 0.176 Uiso 1 1 calc R U . . .
 H10E H -0.076786 0.524541 0.514343 0.176 Uiso 1 1 calc R U . . .
 H10F H -0.135775 0.569607 0.515532 0.176 Uiso 1 1 calc R U . . .
 C102 C -0.0006(4) 0.5900(4) 0.5241(4) 0.111(3) Uiso 1 1 d . . . . .
 H10G H 0.012654 0.613110 0.544583 0.166 Uiso 1 1 calc R U . . .
 H10H H 0.011217 0.549154 0.534529 0.166 Uiso 1 1 calc R U . . .
 H10I H 0.019119 0.601499 0.485149 0.166 Uiso 1 1 calc R U . . .
 C103 C 0.5831(4) 0.6956(4) 0.3473(4) 0.099(2) Uiso 1 1 d . . . . .
 C104 C 0.5992(5) 0.7578(4) 0.3409(4) 0.124(3) Uiso 1 1 d . . . . .
 H10J H 0.586249 0.781776 0.311109 0.185 Uiso 1 1 calc R U . . .
 H10K H 0.578003 0.773381 0.374666 0.185 Uiso 1 1 calc R U . . .
 H10L H 0.643651 0.757863 0.332871 0.185 Uiso 1 1 calc R U . . .
 C105 C 0.6043(5) 0.6617(5) 0.3937(4) 0.134(4) Uiso 1 1 d . . . . .
 H10M H 0.581575 0.677236 0.427120 0.202 Uiso 1 1 calc R U . . .
 H10N H 0.596888 0.621187 0.398227 0.202 Uiso 1 1 calc R U . . .
 H10O H 0.648307 0.664470 0.385733 0.202 Uiso 1 1 calc R U . . .
 C106 C 0.6166(4) 0.6736(4) 0.2945(4) 0.108(3) Uiso 1 1 d . . . . .
 H10P H 0.659673 0.682496 0.284822 0.130 Uiso 1 1 calc R U . . .
 H10Q H 0.599445 0.697952 0.266852 0.130 Uiso 1 1 calc R U . . .
 C107 C 0.6197(6) 0.6102(6) 0.2852(5) 0.143(4) Uiso 1 1 d . . . . .
 C108 C 0.5513(8) 0.5883(7) 0.3124(7) 0.221(7) Uiso 1 1 d . . . . .
 H10R H 0.538347 0.588268 0.351636 0.331 Uiso 1 1 calc R U . . .
 H10S H 0.522415 0.614236 0.296547 0.331 Uiso 1 1 calc R U . . .
 H10T H 0.552020 0.549200 0.305285 0.331 Uiso 1 1 calc R U . . .
 C109 C 0.6374(7) 0.6096(6) 0.2264(6) 0.189(6) Uiso 1 1 d . . . . .
 H10U H 0.607723 0.635130 0.211253 0.284 Uiso 1 1 calc R U . . .
 H10V H 0.678365 0.623023 0.208977 0.284 Uiso 1 1 calc R U . . .
 H10W H 0.637949 0.570317 0.219918 0.284 Uiso 1 1 calc R U . . .
 C110 C 0.6653(7) 0.5712(7) 0.3080(6) 0.191(6) Uiso 1 1 d . . . . .
 H11A H 0.653752 0.571373 0.347141 0.287 Uiso 1 1 calc R U . . .
 H11B H 0.665759 0.531942 0.301340 0.287 Uiso 1 1 calc R U . . .
 H11C H 0.706175 0.584649 0.290399 0.287 Uiso 1 1 calc R U . . .
 C111 C -0.0330(4) 0.8380(3) 0.2574(3) 0.0852(19) Uiso 1 1 d . . . . .
 C112 C -0.0686(5) 0.8430(5) 0.3177(4) 0.126(3) Uiso 1 1 d . . . . .
 H11D H -0.075487 0.804366 0.338621 0.189 Uiso 1 1 calc R U . . .
 H11E H -0.044449 0.862118 0.332601 0.189 Uiso 1 1 calc R U . . .
 H11F H -0.108136 0.865517 0.320015 0.189 Uiso 1 1 calc R U . . .
 C113 C -0.0730(5) 0.8028(5) 0.2396(4) 0.129(3) Uiso 1 1 d . . . . .
 H11G H -0.077367 0.765056 0.262723 0.194 Uiso 1 1 calc R U . . .
 H11H H -0.113607 0.823694 0.243331 0.194 Uiso 1 1 calc R U . . .
 H11I H -0.053022 0.797565 0.201716 0.194 Uiso 1 1 calc R U . . .
 C114 C -0.0221(5) 0.8983(5) 0.2247(4) 0.131(3) Uiso 1 1 d . . . . .
 H11J H -0.003408 0.918460 0.244055 0.157 Uiso 1 1 calc R U . . .
 H11K H 0.009096 0.893401 0.189433 0.157 Uiso 1 1 calc R U . . .
 C115 C -0.0750(7) 0.9389(7) 0.2124(6) 0.168(5) Uiso 1 1 d . . . . .
 C116 C -0.0446(8) 0.9978(8) 0.1813(7) 0.234(8) Uiso 1 1 d . . . . .
 H11L H -0.076066 1.026449 0.171891 0.351 Uiso 1 1 calc R U . . .
 H11M H -0.027395 1.012388 0.205060 0.351 Uiso 1 1 calc R U . . .
 H11N H -0.011905 0.990242 0.148156 0.351 Uiso 1 1 calc R U . . .
 C117 C -0.1007(9) 0.9216(8) 0.1715(7) 0.245(8) Uiso 1 1 d . . . . .
 H11O H -0.134354 0.949968 0.166047 0.367 Uiso 1 1 calc R U . . .
 H11P H -0.068111 0.920320 0.136833 0.367 Uiso 1 1 calc R U . . .
 H11Q H -0.115959 0.883567 0.185404 0.367 Uiso 1 1 calc R U . . .
 C118 C -0.1319(10) 0.9570(9) 0.2613(8) 0.270(9) Uiso 1 1 d . . . . .
 H11R H -0.161907 0.983037 0.246909 0.405 Uiso 1 1 calc R U . . .
 H11S H -0.151105 0.922549 0.283237 0.405 Uiso 1 1 calc R U . . .
 H11T H -0.117785 0.976639 0.283883 0.405 Uiso 1 1 calc R U . . .
 C119 C 0.5656(7) 0.8524(7) 0.1502(6) 0.164(5) Uiso 1 1 d . . . . .
 C120 C 0.5551(13) 0.8932(13) 0.1975(11) 0.373(15) Uiso 1 1 d . . . . .
 H12A H 0.518914 0.920752 0.198325 0.560 Uiso 1 1 calc R U . . .
 H12B H 0.548784 0.868712 0.233001 0.560 Uiso 1 1 calc R U . . .
 H12C H 0.591299 0.914095 0.189134 0.560 Uiso 1 1 calc R U . . .
 C121 C 0.6142(13) 0.8154(12) 0.1493(11) 0.352(14) Uiso 1 1 d . . . . .
 H12D H 0.607074 0.789947 0.184304 0.527 Uiso 1 1 calc R U . . .
 H12E H 0.621583 0.792452 0.120358 0.527 Uiso 1 1 calc R U . . .
 H12F H 0.649979 0.836416 0.142562 0.527 Uiso 1 1 calc R U . . .
 C122 C 0.5821(7) 0.8884(6) 0.0951(6) 0.177(5) Uiso 1 1 d . . . . .
 H12G H 0.547966 0.917346 0.092291 0.265 Uiso 1 1 calc R U . . .
 H12H H 0.618797 0.907599 0.089532 0.265 Uiso 1 1 calc R U . . .
 H12I H 0.590401 0.863635 0.067328 0.265 Uiso 1 1 calc R U . . .
 C123 C -0.0101(3) 0.7126(3) 0.0799(3) 0.0782(17) Uiso 1 1 d . . . . .
 C124 C -0.0403(4) 0.6900(3) 0.1412(3) 0.087(2) Uiso 1 1 d . . . . .
 H12J H -0.082611 0.682310 0.147137 0.130 Uiso 1 1 calc R U . . .
 H12K H -0.016923 0.654415 0.152049 0.130 Uiso 1 1 calc R U . . .
 H12L H -0.040240 0.719105 0.162875 0.130 Uiso 1 1 calc R U . . .
 C125 C -0.0463(4) 0.7706(4) 0.0678(3) 0.098(2) Uiso 1 1 d . . . . .
 H12M H -0.089308 0.764505 0.074428 0.147 Uiso 1 1 calc R U . . .
 H12N H -0.044132 0.796841 0.091370 0.147 Uiso 1 1 calc R U . . .
 H12O H -0.028656 0.787513 0.029718 0.147 Uiso 1 1 calc R U . . .
 C126 C -0.0175(3) 0.6721(3) 0.0451(3) 0.0825(18) Uiso 1 1 d . . . . .
 H12P H -0.001341 0.690679 0.006930 0.099 Uiso 1 1 calc R U . . .
 H12Q H -0.062237 0.671511 0.052548 0.099 Uiso 1 1 calc R U . . .
 C127 C 0.0099(4) 0.6091(4) 0.0475(3) 0.091(2) Uiso 1 1 d . . . . .
 C128 C -0.0239(5) 0.5695(4) 0.0985(4) 0.121(3) Uiso 1 1 d . . . . .
 H12R H -0.004224 0.530087 0.097539 0.182 Uiso 1 1 calc R U . . .
 H12S H -0.022415 0.582981 0.130823 0.182 Uiso 1 1 calc R U . . .
 H12T H -0.066815 0.570085 0.099757 0.182 Uiso 1 1 calc R U . . .
 C129 C 0.0002(5) 0.5884(4) -0.0013(4) 0.122(3) Uiso 1 1 d . . . . .
 H12U H 0.021102 0.612517 -0.035060 0.183 Uiso 1 1 calc R U . . .
 H12V H 0.017181 0.548222 -0.002533 0.183 Uiso 1 1 calc R U . . .
 H12X H -0.043788 0.591487 0.003031 0.183 Uiso 1 1 calc R U . . .
 C130 C 0.0794(4) 0.6015(4) 0.0392(4) 0.111(3) Uiso 1 1 d . . . . .
 H13A H 0.100111 0.627176 0.006424 0.166 Uiso 1 1 calc R U . . .
 H13B H 0.087331 0.611084 0.070655 0.166 Uiso 1 1 calc R U . . .
 H13C H 0.095103 0.561489 0.035084 0.166 Uiso 1 1 calc R U . . .
 C131 C 0.6332(9) 0.7332(8) -0.0347(8) 0.204(6) Uiso 1 1 d . . . . .
 C132 C 0.6591(9) 0.7494(8) 0.0048(7) 0.242(8) Uiso 1 1 d . . . . .
 H13D H 0.636785 0.732358 0.041671 0.363 Uiso 1 1 calc R U . . .
 H13E H 0.702610 0.735109 -0.003447 0.363 Uiso 1 1 calc R U . . .
 H13F H 0.654984 0.791451 0.002078 0.363 Uiso 1 1 calc R U . . .
 C133 C 0.6688(5) 0.7600(5) -0.0840(4) 0.126(3) Uiso 1 1 d . . . . .
 H13G H 0.655379 0.752070 -0.113319 0.189 Uiso 1 1 calc R U . . .
 H13H H 0.664300 0.801703 -0.084073 0.189 Uiso 1 1 calc R U . . .
 H13I H 0.711926 0.745361 -0.089597 0.189 Uiso 1 1 calc R U . . .
 C134 C 0.6604(8) 0.6732(7) -0.0491(7) 0.206(6) Uiso 1 1 d D . . . .
 H13J H 0.704396 0.669364 -0.051706 0.247 Uiso 1 1 calc R U . . .
 H13K H 0.658320 0.672214 -0.085844 0.247 Uiso 1 1 calc R U . . .
 C135 C 0.6319(10) 0.6184(8) -0.0112(8) 0.240(8) Uiso 1 1 d D . . . .
 C136 C 0.6728(12) 0.5595(11) -0.0230(10) 0.330(12) Uiso 1 1 d D . . . .
 H13L H 0.652107 0.527375 0.002215 0.494 Uiso 1 1 calc R U . . .
 H13M H 0.678636 0.554407 -0.060364 0.494 Uiso 1 1 calc R U . . .
 H13N H 0.712813 0.560613 -0.018130 0.494 Uiso 1 1 calc R U . . .
 C137 C 0.6298(11) 0.6282(10) 0.0496(9) 0.309(11) Uiso 1 1 d D . . . .
 H13O H 0.612397 0.595610 0.076556 0.463 Uiso 1 1 calc R U . . .
 H13P H 0.671552 0.630957 0.049910 0.463 Uiso 1 1 calc R U . . .
 H13Q H 0.604305 0.663864 0.058525 0.463 Uiso 1 1 calc R U . . .
 C138 C 0.5660(12) 0.6003(12) -0.0062(11) 0.371(15) Uiso 1 1 d D . . . .
 H13R H 0.557697 0.564702 0.019866 0.557 Uiso 1 1 calc R U . . .
 H13S H 0.534243 0.631048 0.006350 0.557 Uiso 1 1 calc R U . . .
 H13T H 0.565776 0.593951 -0.041735 0.557 Uiso 1 1 calc R U . . .
 C139 C 0.1771(4) 0.7970(3) -0.1968(3) 0.0835(19) Uiso 1 1 d . . . . .
 C140 C 0.1749(5) 0.8602(5) -0.2114(5) 0.144(4) Uiso 1 1 d . . . . .
 H14A H 0.156575 0.872619 -0.240896 0.216 Uiso 1 1 calc R U . . .
 H14B H 0.150114 0.878022 -0.179731 0.216 Uiso 1 1 calc R U . . .
 H14C H 0.216678 0.872061 -0.223323 0.216 Uiso 1 1 calc R U . . .
 C141 C 0.1113(5) 0.7822(5) -0.1810(4) 0.132(3) Uiso 1 1 d . . . . .
 H14D H 0.110014 0.740436 -0.170826 0.197 Uiso 1 1 calc R U . . .
 H14E H 0.086125 0.801161 -0.150107 0.197 Uiso 1 1 calc R U . . .
 H14F H 0.095194 0.795627 -0.211769 0.197 Uiso 1 1 calc R U . . .
 C142 C 0.2124(4) 0.7707(4) -0.2474(3) 0.106(3) Uiso 1 1 d . . . . .
 H14G H 0.214342 0.728598 -0.238539 0.158 Uiso 1 1 calc R U . . .
 H14H H 0.191646 0.783725 -0.275209 0.158 Uiso 1 1 calc R U . . .
 H14I H 0.254154 0.782777 -0.261270 0.158 Uiso 1 1 calc R U . . .
 C143 C 0.5098(4) 0.7464(4) -0.2527(3) 0.087(2) Uiso 1 1 d . . . . .
 C144 C 0.5511(5) 0.7930(4) -0.2665(4) 0.124(3) Uiso 1 1 d . . . . .
 H14J H 0.578803 0.793012 -0.303583 0.186 Uiso 1 1 calc R U . . .
 H14K H 0.526478 0.830284 -0.263961 0.186 Uiso 1 1 calc R U . . .
 H14L H 0.575157 0.786554 -0.241126 0.186 Uiso 1 1 calc R U . . .
 C145 C 0.4761(5) 0.7566(5) -0.2956(4) 0.124(3) Uiso 1 1 d . . . . .
 H14M H 0.448335 0.726527 -0.287653 0.187 Uiso 1 1 calc R U . . .
 H14N H 0.452374 0.794388 -0.294911 0.187 Uiso 1 1 calc R U . . .
 H14O H 0.506135 0.755479 -0.331574 0.187 Uiso 1 1 calc R U . . .
 C146 C 0.5466(5) 0.6890(5) -0.2542(4) 0.136(4) Uiso 1 1 d . . . . .
 H14P H 0.519041 0.658558 -0.245028 0.204 Uiso 1 1 calc R U . . .
 H14Q H 0.575472 0.687791 -0.290702 0.204 Uiso 1 1 calc R U . . .
 H14R H 0.569502 0.683204 -0.227908 0.204 Uiso 1 1 calc R U . . .
 C201 C 0.1468(4) 0.3685(4) 1.0742(3) 0.0822(18) Uani 1 1 d . . . . .
 C202 C 0.1515(4) 0.3089(4) 1.0833(3) 0.092(2) Uani 1 1 d . . . . .
 H202 H 0.142900 0.289319 1.119604 0.110 Uiso 1 1 calc R U . . .
 C203 C 0.1689(4) 0.2757(3) 1.0400(3) 0.0834(18) Uani 1 1 d . . . . .
 C204 C 0.1787(3) 0.3051(3) 0.9863(3) 0.0794(17) Uani 1 1 d . . . . .
 C205 C 0.1740(3) 0.3654(3) 0.9761(3) 0.0764(16) Uani 1 1 d . . . . .
 C206 C 0.1580(3) 0.3959(4) 1.0200(3) 0.0843(19) Uani 1 1 d . . . . .
 H206 H 0.154692 0.436825 1.012759 0.101 Uiso 1 1 calc R U . . .
 C207 C 0.1734(4) 0.2131(4) 1.0516(3) 0.092(2) Uani 1 1 d . . . . .
 C208 C 0.1598(5) 0.1834(4) 1.1040(3) 0.108(3) Uani 1 1 d . . . . .
 H208 H 0.146623 0.204598 1.133397 0.129 Uiso 1 1 calc R U . . .
 C209 C 0.1649(5) 0.1237(4) 1.1150(4) 0.117(3) Uani 1 1 d . . . . .
 C210 C 0.1859(5) 0.0935(4) 1.0710(3) 0.115(3) Uani 1 1 d . . . . .
 H210 H 0.191648 0.052657 1.077776 0.138 Uiso 1 1 calc R U . . .
 C211 C 0.1989(4) 0.1215(4) 1.0174(3) 0.092(2) Uani 1 1 d . . . . .
 C212 C 0.1931(4) 0.1815(3) 1.0077(3) 0.0828(18) Uani 1 1 d . . . . .
 C213 C 0.1873(3) 0.4845(3) 0.8541(3) 0.0782(17) Uani 1 1 d . . . . .
 C214 C 0.1793(3) 0.4549(3) 0.9075(3) 0.0835(19) Uani 1 1 d . . . . .
 H214 H 0.172264 0.477097 0.935608 0.100 Uiso 1 1 calc R U . . .
 C215 C 0.1812(3) 0.3960(3) 0.9214(3) 0.0760(16) Uani 1 1 d . . . . .
 C216 C 0.1909(3) 0.3619(3) 0.8787(3) 0.0784(17) Uani 1 1 d . . . . .
 C217 C 0.1903(3) 0.3908(3) 0.8258(3) 0.0745(16) Uani 1 1 d . . . . .
 C218 C 0.1918(3) 0.4514(3) 0.8149(3) 0.0780(17) Uani 1 1 d . . . . .
 H218 H 0.196199 0.470365 0.778790 0.094 Uiso 1 1 calc R U . . .
 C219 C 0.1987(3) 0.3007(3) 0.8896(3) 0.0762(16) Uani 1 1 d . . . . .
 C220 C 0.1942(3) 0.2718(3) 0.9436(3) 0.0785(17) Uani 1 1 d . . . . .
 C221 C 0.2028(4) 0.2110(3) 0.9530(3) 0.0813(18) Uani 1 1 d . . . . .
 C222 C 0.2185(3) 0.1799(3) 0.9091(3) 0.0763(16) Uani 1 1 d . . . . .
 C223 C 0.2223(3) 0.2076(3) 0.8564(3) 0.0772(16) Uani 1 1 d . . . . .
 C224 C 0.2107(3) 0.2691(3) 0.8476(3) 0.0720(15) Uani 1 1 d . . . . .
 C225 C 0.2259(3) 0.1182(3) 0.9193(3) 0.0790(17) Uani 1 1 d . . . . .
 C226 C 0.2191(3) 0.0885(3) 0.9722(3) 0.0810(18) Uani 1 1 d . . . . .
 C227 C 0.2239(4) 0.0290(3) 0.9818(3) 0.091(2) Uani 1 1 d . . . . .
 H227 H 0.221849 0.009084 1.017125 0.110 Uiso 1 1 calc R U . . .
 C228 C 0.2320(4) -0.0028(4) 0.9389(3) 0.092(2) Uani 1 1 d . . . . .
 C229 C 0.2398(4) 0.0267(3) 0.8874(3) 0.087(2) Uani 1 1 d . . . . .
 H229 H 0.243027 0.005981 0.859092 0.104 Uiso 1 1 calc R U . . .
 C230 C 0.2432(4) 0.0865(3) 0.8750(3) 0.0822(18) Uani 1 1 d . . . . .
 C231 C 0.1168(3) 0.4539(3) 0.6880(3) 0.0814(18) Uani 1 1 d . . . . .
 C232 C 0.1333(3) 0.4321(3) 0.7345(3) 0.0797(18) Uani 1 1 d . . . . .
 H232 H 0.116215 0.451252 0.765284 0.096 Uiso 1 1 calc R U . . .
 C233 C 0.1751(3) 0.3821(3) 0.7378(3) 0.0734(16) Uani 1 1 d . . . . .
 C234 C 0.1950(3) 0.3523(3) 0.6926(3) 0.0757(16) Uani 1 1 d . . . . .
 C235 C 0.1888(3) 0.3799(3) 0.6414(3) 0.0710(15) Uani 1 1 d . . . . .
 C236 C 0.1481(3) 0.4292(3) 0.6403(3) 0.0836(18) Uani 1 1 d . . . . .
 H236 H 0.141025 0.446726 0.606949 0.100 Uiso 1 1 calc R U . . .
 C237 C 0.2178(3) 0.2925(3) 0.6991(3) 0.0771(16) Uani 1 1 d . . . . .
 C238 C 0.2200(3) 0.2651(3) 0.7510(3) 0.0735(15) Uani 1 1 d . . . . .
 C239 C 0.2361(3) 0.2054(3) 0.7591(3) 0.0765(16) Uani 1 1 d . . . . .
 C240 C 0.2511(3) 0.1735(3) 0.7151(3) 0.0759(16) Uani 1 1 d . . . . .
 C241 C 0.2477(3) 0.2019(3) 0.6642(3) 0.0765(16) Uani 1 1 d . . . . .
 C242 C 0.2322(3) 0.2624(3) 0.6547(3) 0.0731(15) Uani 1 1 d . . . . .
 C243 C 0.2722(3) 0.1153(3) 0.7217(3) 0.0792(17) Uani 1 1 d . . . . .
 C244 C 0.2818(3) 0.0876(4) 0.7722(3) 0.0821(18) Uani 1 1 d . . . . .
 C245 C 0.3190(4) 0.0369(3) 0.7725(3) 0.0855(19) Uani 1 1 d . . . . .
 H245 H 0.328559 0.019829 0.804820 0.103 Uiso 1 1 calc R U . . .
 C246 C 0.3430(4) 0.0096(3) 0.7270(3) 0.088(2) Uani 1 1 d . . . . .
 C247 C 0.3273(4) 0.0316(3) 0.6814(3) 0.093(2) Uani 1 1 d . . . . .
 H247 H 0.341239 0.011184 0.651387 0.112 Uiso 1 1 calc R U . . .
 C248 C 0.2900(4) 0.0850(3) 0.6777(3) 0.0844(18) Uani 1 1 d . . . . .
 C249 C 0.2558(3) 0.4734(3) 0.4762(3) 0.0812(18) Uani 1 1 d . . . . .
 C250 C 0.2386(3) 0.4426(3) 0.5279(3) 0.0842(19) Uani 1 1 d . . . . .
 H250 H 0.229784 0.463087 0.557484 0.101 Uiso 1 1 calc R U . . .
 C251 C 0.2333(4) 0.3833(3) 0.5400(3) 0.0852(19) Uani 1 1 d . . . . .
 C252 C 0.2522(3) 0.3522(3) 0.4946(3) 0.0742(16) Uani 1 1 d . . . . .
 C253 C 0.2634(3) 0.3830(3) 0.4420(3) 0.0793(17) Uani 1 1 d . . . . .
 C254 C 0.2662(4) 0.4422(3) 0.4345(3) 0.086(2) Uani 1 1 d . . . . .
 H254 H 0.275963 0.462468 0.398453 0.104 Uiso 1 1 calc R U . . .
 C255 C 0.2570(3) 0.2906(3) 0.5042(3) 0.0792(17) Uani 1 1 d . . . . .
 C256 C 0.2510(3) 0.2609(3) 0.5584(3) 0.0779(17) Uani 1 1 d . . . . .
 C257 C 0.2591(3) 0.1993(3) 0.5680(3) 0.0802(17) Uani 1 1 d . . . . .
 C258 C 0.2714(4) 0.1698(3) 0.5231(3) 0.0845(18) Uani 1 1 d . . . . .
 C259 C 0.2747(3) 0.1987(3) 0.4702(3) 0.0807(18) Uani 1 1 d . . . . .
 C260 C 0.2696(3) 0.2598(3) 0.4602(3) 0.0813(18) Uani 1 1 d . . . . .
 C261 C 0.2748(4) 0.1077(4) 0.5349(3) 0.091(2) Uani 1 1 d . . . . .
 C262 C 0.2719(4) 0.0782(4) 0.5875(3) 0.091(2) Uani 1 1 d . . . . .
 C263 C 0.2650(5) 0.0196(4) 0.5984(4) 0.107(3) Uani 1 1 d . . . . .
 H263 H 0.261159 -0.000094 0.634145 0.129 Uiso 1 1 calc R U . . .
 C264 C 0.2634(5) -0.0114(4) 0.5596(4) 0.117(3) Uani 1 1 d . . . . .
 C265 C 0.2720(5) 0.0179(4) 0.5075(4) 0.114(3) Uani 1 1 d . . . . .
 H265 H 0.273266 -0.003323 0.480081 0.137 Uiso 1 1 calc R U . . .
 C266 C 0.2789(4) 0.0763(4) 0.4928(3) 0.098(2) Uani 1 1 d . . . . .
 C267 C 0.2736(4) 0.3811(4) 0.3455(3) 0.090(2) Uani 1 1 d . . . . .
 H267 H 0.271500 0.422018 0.339153 0.108 Uiso 1 1 calc R U . . .
 C268 C 0.2717(3) 0.3515(3) 0.3973(3) 0.0788(17) Uani 1 1 d . . . . .
 C269 C 0.2754(3) 0.2900(3) 0.4080(3) 0.0775(17) Uani 1 1 d . . . . .
 C270 C 0.2823(4) 0.2601(3) 0.3635(3) 0.0859(19) Uani 1 1 d . . . . .
 C271 C 0.2836(4) 0.2902(4) 0.3128(3) 0.089(2) Uani 1 1 d . . . . .
 H271 H 0.287944 0.269360 0.284325 0.106 Uiso 1 1 calc R U . . .
 C272 C 0.2785(4) 0.3513(4) 0.3020(3) 0.088(2) Uani 1 1 d . . . . .
 C273 C 0.2882(4) 0.1963(3) 0.3750(3) 0.0841(19) Uani 1 1 d . . . . .
 C274 C 0.2831(4) 0.1666(3) 0.4274(3) 0.0829(18) Uani 1 1 d . . . . .
 C275 C 0.2862(4) 0.1067(4) 0.4367(3) 0.096(2) Uani 1 1 d . . . . .
 C276 C 0.2983(5) 0.0773(4) 0.3941(4) 0.114(3) Uani 1 1 d . . . . .
 H276 H 0.300717 0.036397 0.400995 0.136 Uiso 1 1 calc R U . . .
 C277 C 0.3071(4) 0.1054(4) 0.3411(3) 0.098(2) Uani 1 1 d . . . . .
 C278 C 0.3006(4) 0.1634(4) 0.3320(3) 0.095(2) Uani 1 1 d . . . . .
 H278 H 0.304270 0.182988 0.296255 0.114 Uiso 1 1 calc R U . . .
 C279 C 0.1916(3) 0.3578(3) 0.7856(3) 0.0749(16) Uani 1 1 d . . . . .
 C280 C 0.2082(3) 0.2978(3) 0.7950(3) 0.0750(16) Uani 1 1 d . . . . .
 C281 C 0.2381(3) 0.1756(3) 0.8120(3) 0.0762(16) Uani 1 1 d . . . . .
 C282 C 0.2542(3) 0.1167(3) 0.8195(3) 0.0788(17) Uani 1 1 d . . . . .
 C283 C 0.2175(3) 0.3521(3) 0.5948(3) 0.0764(16) Uani 1 1 d . . . . .
 C284 C 0.2339(3) 0.2930(3) 0.6027(3) 0.0774(16) Uani 1 1 d . . . . .
 C285 C 0.2610(4) 0.1702(3) 0.6195(3) 0.0797(17) Uani 1 1 d . . . . .
 C286 C 0.2734(4) 0.1103(3) 0.6284(3) 0.0829(18) Uani 1 1 d . . . . .
 C287 C 0.1253(4) 0.4033(4) 1.1198(3) 0.090(2) Uiso 1 1 d . . . . .
 C288 C 0.1279(4) 0.3671(4) 1.1748(4) 0.112(3) Uiso 1 1 d . . . . .
 H28A H 0.113422 0.391658 1.203105 0.169 Uiso 1 1 calc R U . . .
 H28B H 0.101576 0.335518 1.184231 0.169 Uiso 1 1 calc R U . . .
 H28C H 0.170236 0.351223 1.171773 0.169 Uiso 1 1 calc R U . . .
 C289 C 0.1678(5) 0.4494(4) 1.1098(4) 0.120(3) Uiso 1 1 d . . . . .
 H28D H 0.153327 0.471806 1.139738 0.180 Uiso 1 1 calc R U . . .
 H28E H 0.209336 0.431405 1.107321 0.180 Uiso 1 1 calc R U . . .
 H28F H 0.168188 0.474922 1.075678 0.180 Uiso 1 1 calc R U . . .
 C290 C 0.0593(4) 0.4283(4) 1.1237(4) 0.120(3) Uiso 1 1 d . . . . .
 H29A H 0.043728 0.451380 1.153213 0.179 Uiso 1 1 calc R U . . .
 H29B H 0.058545 0.452807 1.089375 0.179 Uiso 1 1 calc R U . . .
 H29C H 0.033275 0.396889 1.131007 0.179 Uiso 1 1 calc R U . . .
 C291 C 0.1503(7) 0.0915(6) 1.1742(6) 0.154(4) Uiso 1 1 d . . . . .
 C292 C 0.1379(7) 0.1308(7) 1.2168(6) 0.192(6) Uiso 1 1 d . . . . .
 H29D H 0.172116 0.154721 1.207341 0.289 Uiso 1 1 calc R U . . .
 H29E H 0.099848 0.155634 1.218044 0.289 Uiso 1 1 calc R U . . .
 H29F H 0.133969 0.107253 1.252485 0.289 Uiso 1 1 calc R U . . .
 C293 C 0.2073(7) 0.0539(6) 1.1810(6) 0.187(6) Uiso 1 1 d . . . . .
 H29G H 0.239871 0.078353 1.176084 0.281 Uiso 1 1 calc R U . . .
 H29H H 0.197544 0.031278 1.217526 0.281 Uiso 1 1 calc R U . . .
 H29I H 0.221095 0.027903 1.153957 0.281 Uiso 1 1 calc R U . . .
 C294 C 0.1059(7) 0.0546(7) 1.1817(6) 0.193(6) Uiso 1 1 d . . . . .
 H29J H 0.068207 0.077124 1.177576 0.290 Uiso 1 1 calc R U . . .
 H29K H 0.120937 0.028561 1.154562 0.290 Uiso 1 1 calc R U . . .
 H29L H 0.097386 0.031935 1.218131 0.290 Uiso 1 1 calc R U . . .
 C295 C 0.1835(4) 0.5502(3) 0.8423(3) 0.086(2) Uiso 1 1 d . . . . .
 C296 C 0.2145(4) 0.5712(4) 0.7819(3) 0.099(2) Uiso 1 1 d . . . . .
 H29M H 0.198269 0.552767 0.759916 0.148 Uiso 1 1 calc R U . . .
 H29N H 0.206119 0.613090 0.774114 0.148 Uiso 1 1 calc R U . . .
 H29O H 0.258917 0.561132 0.773172 0.148 Uiso 1 1 calc R U . . .
 C297 C 0.1151(4) 0.5701(4) 0.8553(3) 0.102(2) Uiso 1 1 d . . . . .
 H29P H 0.097381 0.553337 0.833211 0.153 Uiso 1 1 calc R U . . .
 H29Q H 0.094375 0.557605 0.893821 0.153 Uiso 1 1 calc R U . . .
 H29R H 0.109581 0.612250 0.847113 0.153 Uiso 1 1 calc R U . . .
 C298 C 0.2076(4) 0.5780(4) 0.8779(3) 0.099(2) Uiso 1 1 d . . . . .
 H29S H 0.185354 0.563097 0.916026 0.119 Uiso 1 1 calc R U . . .
 H29T H 0.194595 0.619706 0.872030 0.119 Uiso 1 1 calc R U . . .
 C299 C 0.2770(5) 0.5723(4) 0.8736(4) 0.112(3) Uiso 1 1 d . . . . .
 C300 C 0.3124(5) 0.6131(5) 0.8260(4) 0.135(4) Uiso 1 1 d . . . . .
 H30A H 0.291614 0.652081 0.827109 0.203 Uiso 1 1 calc R U . . .
 H30B H 0.354050 0.613020 0.827842 0.203 Uiso 1 1 calc R U . . .
 H30C H 0.314603 0.600626 0.792053 0.203 Uiso 1 1 calc R U . . .
 C301 C 0.2788(5) 0.5934(5) 0.9266(4) 0.146(4) Uiso 1 1 d . . . . .
 H30D H 0.257986 0.632324 0.928416 0.219 Uiso 1 1 calc R U . . .
 H30E H 0.257855 0.567112 0.958762 0.219 Uiso 1 1 calc R U . . .
 H30F H 0.321514 0.593660 0.925358 0.219 Uiso 1 1 calc R U . . .
 C302 C 0.3089(5) 0.5130(4) 0.8717(4) 0.126(3) Uiso 1 1 d . . . . .
 H30G H 0.286013 0.486478 0.902512 0.190 Uiso 1 1 calc R U . . .
 H30H H 0.311060 0.500632 0.837719 0.190 Uiso 1 1 calc R U . . .
 H30I H 0.350508 0.513026 0.873509 0.190 Uiso 1 1 calc R U . . .
 C303 C 0.2317(4) -0.0688(4) 0.9523(3) 0.095(2) Uiso 1 1 d . . . . .
 C304 C 0.2344(5) -0.0934(4) 0.9010(4) 0.124(3) Uiso 1 1 d . . . . .
 H30J H 0.196909 -0.079620 0.891060 0.186 Uiso 1 1 calc R U . . .
 H30K H 0.270135 -0.080633 0.870932 0.186 Uiso 1 1 calc R U . . .
 H30L H 0.237901 -0.135612 0.908826 0.186 Uiso 1 1 calc R U . . .
 C305 C 0.2907(5) -0.0910(5) 0.9669(4) 0.130(3) Uiso 1 1 d . . . . .
 H30M H 0.293129 -0.133056 0.975927 0.194 Uiso 1 1 calc R U . . .
 H30N H 0.326289 -0.079524 0.936013 0.194 Uiso 1 1 calc R U . . .
 H30O H 0.290562 -0.074516 0.998298 0.194 Uiso 1 1 calc R U . . .
 C306 C 0.1775(4) -0.0904(4) 1.0007(3) 0.096(2) Uiso 1 1 d . . . . .
 H30P H 0.182853 -0.080461 1.033559 0.115 Uiso 1 1 calc R U . . .
 H30Q H 0.181870 -0.132953 1.004736 0.115 Uiso 1 1 calc R U . . .
 C307 C 0.1083(5) -0.0696(4) 1.0021(4) 0.111(3) Uiso 1 1 d . . . . .
 C308 C 0.0893(5) -0.0896(5) 0.9597(4) 0.139(4) Uiso 1 1 d . . . . .
 H30R H 0.101974 -0.130801 0.959609 0.209 Uiso 1 1 calc R U . . .
 H30S H 0.044582 -0.082990 0.967982 0.209 Uiso 1 1 calc R U . . .
 H30T H 0.108892 -0.068063 0.923989 0.209 Uiso 1 1 calc R U . . .
 C309 C 0.0709(5) -0.1009(5) 1.0568(4) 0.136(4) Uiso 1 1 d . . . . .
 H30U H 0.081552 -0.089384 1.086162 0.204 Uiso 1 1 calc R U . . .
 H30V H 0.027055 -0.090722 1.061634 0.204 Uiso 1 1 calc R U . . .
 H30W H 0.080278 -0.142579 1.057668 0.204 Uiso 1 1 calc R U . . .
 C310 C 0.0883(5) -0.0059(5) 1.0017(4) 0.137(4) Uiso 1 1 d . . . . .
 H31A H 0.100472 0.007674 1.029148 0.206 Uiso 1 1 calc R U . . .
 H31B H 0.107943 0.015313 0.965782 0.206 Uiso 1 1 calc R U . . .
 H31C H 0.043632 0.000386 1.009775 0.206 Uiso 1 1 calc R U . . .
 C311 C 0.0626(3) 0.4988(3) 0.6879(3) 0.0832(19) Uiso 1 1 d . . . . .
 C312 C 0.0379(4) 0.5235(3) 0.7408(3) 0.091(2) Uiso 1 1 d . . . . .
 H31D H 0.003176 0.552144 0.739302 0.137 Uiso 1 1 calc R U . . .
 H31E H 0.024406 0.492368 0.771116 0.137 Uiso 1 1 calc R U . . .
 H31F H 0.070413 0.541743 0.746026 0.137 Uiso 1 1 calc R U . . .
 C313 C 0.0836(4) 0.5492(4) 0.6420(3) 0.104(3) Uiso 1 1 d . . . . .
 H31G H 0.099746 0.534866 0.607191 0.156 Uiso 1 1 calc R U . . .
 H31H H 0.048588 0.577889 0.641292 0.156 Uiso 1 1 calc R U . . .
 H31I H 0.115704 0.566965 0.648288 0.156 Uiso 1 1 calc R U . . .
 C314 C 0.0103(4) 0.4745(4) 0.6754(3) 0.096(2) Uiso 1 1 d . . . . .
 H31J H -0.020735 0.507566 0.672742 0.116 Uiso 1 1 calc R U . . .
 H31K H 0.028497 0.464558 0.638389 0.116 Uiso 1 1 calc R U . . .
 C315 C -0.0266(4) 0.4230(4) 0.7100(3) 0.098(2) Uiso 1 1 d . . . . .
 C316 C -0.0675(5) 0.4363(5) 0.7650(4) 0.129(3) Uiso 1 1 d . . . . .
 H31L H -0.093696 0.472017 0.760156 0.194 Uiso 1 1 calc R U . . .
 H31M H -0.093240 0.404592 0.783344 0.194 Uiso 1 1 calc R U . . .
 H31N H -0.042039 0.440759 0.786949 0.194 Uiso 1 1 calc R U . . .
 C317 C 0.0150(4) 0.3664(4) 0.7173(4) 0.113(3) Uiso 1 1 d . . . . .
 H31O H 0.041397 0.358017 0.681655 0.170 Uiso 1 1 calc R U . . .
 H31P H 0.040568 0.370855 0.739232 0.170 Uiso 1 1 calc R U . . .
 H31Q H -0.010633 0.334689 0.735627 0.170 Uiso 1 1 calc R U . . .
 C318 C -0.0683(5) 0.4126(4) 0.6768(4) 0.121(3) Uiso 1 1 d . . . . .
 H31R H -0.042513 0.403900 0.641080 0.181 Uiso 1 1 calc R U . . .
 H31S H -0.092418 0.380042 0.696382 0.181 Uiso 1 1 calc R U . . .
 H31T H -0.096130 0.447210 0.672267 0.181 Uiso 1 1 calc R U . . .
 C319 C 0.3888(5) -0.0447(4) 0.7268(4) 0.113(3) Uiso 1 1 d . . . . .
 C320 C 0.4395(6) -0.0466(5) 0.6770(5) 0.155(4) Uiso 1 1 d . . . . .
 H32A H 0.463605 -0.013879 0.670638 0.232 Uiso 1 1 calc R U . . .
 H32B H 0.465668 -0.082629 0.680299 0.232 Uiso 1 1 calc R U . . .
 H32C H 0.423412 -0.044407 0.646551 0.232 Uiso 1 1 calc R U . . .
 C321 C 0.3548(8) -0.0969(8) 0.7326(7) 0.224(7) Uiso 1 1 d . . . . .
 H32D H 0.319653 -0.098395 0.765651 0.336 Uiso 1 1 calc R U . . .
 H32E H 0.340383 -0.093809 0.701017 0.336 Uiso 1 1 calc R U . . .
 H32F H 0.382639 -0.132031 0.734764 0.336 Uiso 1 1 calc R U . . .
 C322 C 0.4130(6) -0.0573(6) 0.7782(5) 0.178(5) Uiso 1 1 d . . . . .
 H32G H 0.378038 -0.055771 0.811250 0.268 Uiso 1 1 calc R U . . .
 H32H H 0.435499 -0.095557 0.779885 0.268 Uiso 1 1 calc R U . . .
 H32I H 0.440328 -0.028167 0.775144 0.268 Uiso 1 1 calc R U . . .
 C323 C 0.2677(4) 0.5351(3) 0.4659(3) 0.086(2) Uiso 1 1 d . . . . .
 C324 C 0.2489(6) 0.5668(6) 0.4178(5) 0.169(5) Uiso 1 1 d . . . . .
 H32J H 0.257042 0.607298 0.411657 0.253 Uiso 1 1 calc R U . . .
 H32K H 0.272375 0.549383 0.385537 0.253 Uiso 1 1 calc R U . . .
 H32L H 0.204961 0.564578 0.424731 0.253 Uiso 1 1 calc R U . . .
 C325 C 0.2309(5) 0.5662(5) 0.5129(4) 0.130(3) Uiso 1 1 d . . . . .
 H32M H 0.240197 0.606506 0.504339 0.195 Uiso 1 1 calc R U . . .
 H32N H 0.186970 0.564627 0.519243 0.195 Uiso 1 1 calc R U . . .
 H32O H 0.241662 0.547674 0.545636 0.195 Uiso 1 1 calc R U . . .
 C326 C 0.3367(6) 0.5441(6) 0.4448(5) 0.170(5) Uiso 1 1 d . . . . .
 H32P H 0.349963 0.540855 0.405791 0.204 Uiso 1 1 calc R U . . .
 H32Q H 0.338987 0.584911 0.446625 0.204 Uiso 1 1 calc R U . . .
 C327 C 0.3852(5) 0.5112(5) 0.4660(4) 0.113(3) Uiso 1 1 d . . . . .
 C328 C 0.4412(9) 0.5432(9) 0.4422(8) 0.259(9) Uiso 1 1 d . . . . .
 H32R H 0.474418 0.522135 0.455693 0.389 Uiso 1 1 calc R U . . .
 H32S H 0.453978 0.546775 0.402561 0.389 Uiso 1 1 calc R U . . .
 H32T H 0.432069 0.581642 0.452726 0.389 Uiso 1 1 calc R U . . .
 C329 C 0.3715(8) 0.5210(8) 0.5281(7) 0.240(8) Uiso 1 1 d . . . . .
 H32U H 0.403657 0.499205 0.542614 0.361 Uiso 1 1 calc R U . . .
 H32V H 0.371052 0.562061 0.529072 0.361 Uiso 1 1 calc R U . . .
 H32W H 0.331574 0.507616 0.550205 0.361 Uiso 1 1 calc R U . . .
 C330 C 0.3929(5) 0.4478(5) 0.4737(5) 0.145(4) Uiso 1 1 d . . . . .
 H33A H 0.427386 0.433806 0.488028 0.217 Uiso 1 1 calc R U . . .
 H33B H 0.355279 0.432649 0.499288 0.217 Uiso 1 1 calc R U . . .
 H33C H 0.401084 0.434806 0.438735 0.217 Uiso 1 1 calc R U . . .
 C331 C 0.2494(6) -0.0744(5) 0.5725(5) 0.134(4) Uiso 1 1 d . . . . .
 C332 C 0.1856(8) -0.0785(8) 0.5630(7) 0.225(7) Uiso 1 1 d . . . . .
 H33D H 0.152942 -0.055575 0.586534 0.338 Uiso 1 1 calc R U . . .
 H33E H 0.188498 -0.063778 0.524946 0.338 Uiso 1 1 calc R U . . .
 H33F H 0.176336 -0.118833 0.571522 0.338 Uiso 1 1 calc R U . . .
 C333 C 0.2529(9) -0.0994(9) 0.6277(8) 0.256(9) Uiso 1 1 d . . . . .
 H33G H 0.227041 -0.074663 0.653799 0.384 Uiso 1 1 calc R U . . .
 H33H H 0.238524 -0.137927 0.637943 0.384 Uiso 1 1 calc R U . . .
 H33I H 0.295525 -0.101984 0.627918 0.384 Uiso 1 1 calc R U . . .
 C334 C 0.2876(8) -0.1109(8) 0.5340(7) 0.223(7) Uiso 1 1 d D . . . .
 H33J H 0.286525 -0.092956 0.497169 0.268 Uiso 1 1 calc R U . . .
 H33K H 0.270328 -0.148502 0.542529 0.268 Uiso 1 1 calc R U . . .
 C335 C 0.3597(9) -0.1219(9) 0.5342(9) 0.258(9) Uiso 1 1 d D . . . .
 C336 C 0.4007(13) -0.1415(12) 0.4732(10) 0.368(14) Uiso 1 1 d D . . . .
 H33L H 0.444279 -0.148746 0.470911 0.552 Uiso 1 1 calc R U . . .
 H33M H 0.386194 -0.176677 0.469380 0.552 Uiso 1 1 calc R U . . .
 H33N H 0.395489 -0.110550 0.444149 0.552 Uiso 1 1 calc R U . . .
 C337 C 0.3971(9) -0.0665(8) 0.5336(8) 0.262(9) Uiso 1 1 d D . . . .
 H33O H 0.439059 -0.080503 0.533797 0.394 Uiso 1 1 calc R U . . .
 H33P H 0.398351 -0.038302 0.500846 0.394 Uiso 1 1 calc R U . . .
 H33Q H 0.375727 -0.048216 0.565784 0.394 Uiso 1 1 calc R U . . .
 C338 C 0.3860(14) -0.1740(13) 0.5757(11) 0.397(16) Uiso 1 1 d D . . . .
 H33R H 0.430078 -0.171972 0.568259 0.595 Uiso 1 1 calc R U . . .
 H33S H 0.364337 -0.169018 0.613443 0.595 Uiso 1 1 calc R U . . .
 H33T H 0.379155 -0.211551 0.569766 0.595 Uiso 1 1 calc R U . . .
 C339 C 0.2761(4) 0.3854(4) 0.2479(3) 0.092(2) Uiso 1 1 d . . . . .
 C340 C 0.2134(4) 0.4181(4) 0.2561(4) 0.115(3) Uiso 1 1 d . . . . .
 H34A H 0.205877 0.442498 0.284030 0.173 Uiso 1 1 calc R U . . .
 H34B H 0.211606 0.442272 0.221966 0.173 Uiso 1 1 calc R U . . .
 H34C H 0.182078 0.390782 0.267745 0.173 Uiso 1 1 calc R U . . .
 C341 C 0.3253(4) 0.4279(4) 0.2270(4) 0.110(3) Uiso 1 1 d . . . . .
 H34D H 0.319545 0.452861 0.254149 0.165 Uiso 1 1 calc R U . . .
 H34E H 0.366013 0.406616 0.220456 0.165 Uiso 1 1 calc R U . . .
 H34F H 0.321822 0.451541 0.193112 0.165 Uiso 1 1 calc R U . . .
 C342 C 0.2867(4) 0.3486(4) 0.2055(4) 0.108(3) Uiso 1 1 d . . . . .
 H34G H 0.327342 0.327194 0.199782 0.161 Uiso 1 1 calc R U . . .
 H34H H 0.255181 0.321530 0.217229 0.161 Uiso 1 1 calc R U . . .
 H34I H 0.284710 0.373021 0.171450 0.161 Uiso 1 1 calc R U . . .
 C343 C 0.3221(5) 0.0720(5) 0.2948(5) 0.127(3) Uiso 1 1 d . . . . .
 C344 C 0.3303(5) 0.1081(5) 0.2393(4) 0.142(4) Uiso 1 1 d . . . . .
 H34J H 0.293615 0.134955 0.240038 0.214 Uiso 1 1 calc R U . . .
 H34K H 0.366144 0.129933 0.229744 0.214 Uiso 1 1 calc R U . . .
 H34L H 0.336508 0.082945 0.212360 0.214 Uiso 1 1 calc R U . . .
 C345 C 0.2733(6) 0.0306(6) 0.3057(5) 0.168(5) Uiso 1 1 d . . . . .
 H34M H 0.233191 0.052483 0.309172 0.252 Uiso 1 1 calc R U . . .
 H34N H 0.283771 0.008652 0.275606 0.252 Uiso 1 1 calc R U . . .
 H34O H 0.271657 0.003954 0.339494 0.252 Uiso 1 1 calc R U . . .
 C346 C 0.3785(7) 0.0330(7) 0.2907(6) 0.192(6) Uiso 1 1 d . . . . .
 H34P H 0.386788 0.012098 0.260222 0.288 Uiso 1 1 calc R U . . .
 H34Q H 0.412974 0.055518 0.284891 0.288 Uiso 1 1 calc R U . . .
 H34R H 0.373356 0.005537 0.324445 0.288 Uiso 1 1 calc R U . . .

loop_
  _atom_site_aniso_label
  _atom_site_aniso_U_11
  _atom_site_aniso_U_22
  _atom_site_aniso_U_33
  _atom_site_aniso_U_23
  _atom_site_aniso_U_13
  _atom_site_aniso_U_12
 C1 0.078(4) 0.122(6) 0.072(4) -0.021(4) -0.018(3) -0.019(4)
 C2 0.074(4) 0.120(6) 0.068(4) -0.021(4) -0.020(3) -0.009(4)
 C3 0.064(4) 0.107(5) 0.070(3) -0.019(4) -0.020(3) -0.007(3)
 C4 0.074(4) 0.110(6) 0.067(3) -0.015(4) -0.024(3) -0.015(4)
 C5 0.073(4) 0.107(6) 0.073(4) -0.012(4) -0.023(3) -0.014(4)
 C6 0.079(5) 0.121(6) 0.079(4) -0.024(4) -0.022(3) -0.013(4)
 C7 0.066(4) 0.111(6) 0.076(4) -0.011(4) -0.025(3) -0.013(4)
 C8 0.086(4) 0.137(7) 0.082(4) -0.015(5) -0.032(4) -0.014(5)
 C9 0.077(4) 0.107(6) 0.075(4) -0.005(4) -0.027(3) -0.012(4)
 C10 0.085(5) 0.117(6) 0.075(4) -0.012(4) -0.025(3) -0.017(4)
 C11 0.076(4) 0.108(6) 0.070(3) -0.013(4) -0.025(3) -0.015(4)
 C12 0.072(4) 0.100(5) 0.067(3) -0.011(3) -0.024(3) -0.013(3)
 C13 0.055(4) 0.123(6) 0.071(4) -0.012(4) -0.020(3) -0.010(4)
 C14 0.074(4) 0.118(6) 0.072(4) -0.007(4) -0.024(3) -0.019(4)
 C15 0.067(4) 0.118(6) 0.072(4) -0.014(4) -0.024(3) -0.018(4)
 C16 0.065(4) 0.101(5) 0.070(3) -0.012(3) -0.020(3) -0.019(3)
 C17 0.067(4) 0.116(6) 0.076(4) -0.009(4) -0.023(3) -0.020(4)
 C18 0.066(4) 0.115(6) 0.070(4) -0.012(4) -0.014(3) -0.019(4)
 C19 0.067(4) 0.098(5) 0.072(3) -0.012(3) -0.023(3) -0.012(3)
 C20 0.077(4) 0.107(5) 0.066(3) -0.008(3) -0.024(3) -0.018(4)
 C21 0.063(3) 0.108(5) 0.066(3) -0.010(3) -0.021(3) -0.015(3)
 C22 0.071(4) 0.109(6) 0.079(4) -0.013(4) -0.027(3) -0.018(4)
 C23 0.071(4) 0.097(5) 0.072(3) -0.011(3) -0.023(3) -0.013(3)
 C24 0.070(4) 0.109(5) 0.069(3) -0.017(4) -0.023(3) -0.019(4)
 C25 0.065(3) 0.107(5) 0.069(3) -0.017(3) -0.018(3) -0.017(3)
 C26 0.071(4) 0.120(6) 0.079(4) -0.016(4) -0.020(3) -0.017(4)
 C27 0.074(4) 0.131(7) 0.082(4) -0.014(4) -0.023(3) -0.026(4)
 C28 0.064(4) 0.152(8) 0.081(4) -0.020(5) -0.025(3) -0.024(4)
 C29 0.079(4) 0.121(7) 0.087(4) -0.013(4) -0.029(4) -0.023(4)
 C30 0.073(4) 0.124(6) 0.072(4) -0.008(4) -0.023(3) -0.020(4)
 C31 0.063(4) 0.101(5) 0.068(3) -0.013(3) -0.023(3) 0.000(3)
 C32 0.074(4) 0.095(5) 0.069(4) -0.009(3) -0.024(3) -0.005(3)
 C33 0.067(4) 0.089(5) 0.073(3) -0.012(3) -0.020(3) -0.009(3)
 C34 0.064(3) 0.090(5) 0.066(3) -0.012(3) -0.023(3) -0.005(3)
 C35 0.067(4) 0.096(5) 0.075(4) -0.016(3) -0.020(3) -0.010(3)
 C36 0.066(4) 0.099(5) 0.074(4) -0.009(3) -0.020(3) -0.002(3)
 C37 0.063(3) 0.099(5) 0.065(3) -0.007(3) -0.023(3) -0.018(3)
 C38 0.065(3) 0.093(5) 0.062(3) -0.010(3) -0.017(3) -0.017(3)
 C39 0.062(3) 0.102(5) 0.072(3) -0.011(3) -0.017(3) -0.017(3)
 C40 0.066(4) 0.131(7) 0.068(3) -0.016(4) -0.017(3) -0.024(4)
 C41 0.072(4) 0.116(6) 0.071(4) -0.012(4) -0.025(3) -0.020(4)
 C42 0.059(3) 0.107(5) 0.068(3) -0.010(3) -0.021(3) -0.012(3)
 C43 0.072(4) 0.178(9) 0.067(4) -0.012(5) -0.019(3) -0.033(5)
 C44 0.076(5) 0.160(8) 0.073(4) -0.005(5) -0.021(3) -0.038(5)
 C45 0.100(6) 0.195(10) 0.074(4) -0.005(5) -0.018(4) -0.075(6)
 C46 0.104(7) 0.289(15) 0.071(5) 0.005(7) -0.019(4) -0.097(8)
 C47 0.097(7) 0.307(16) 0.087(5) -0.007(8) -0.030(5) -0.084(8)
 C48 0.067(5) 0.246(12) 0.071(4) -0.018(6) -0.018(3) -0.036(6)
 C49 0.056(3) 0.092(5) 0.068(3) -0.008(3) -0.022(3) -0.010(3)
 C50 0.074(4) 0.096(5) 0.082(4) -0.011(4) -0.030(3) -0.015(4)
 C51 0.062(4) 0.103(5) 0.074(3) -0.014(3) -0.027(3) -0.010(3)
 C52 0.066(3) 0.090(4) 0.068(3) -0.006(3) -0.023(3) -0.020(3)
 C53 0.066(3) 0.089(4) 0.065(3) -0.006(3) -0.024(3) -0.014(3)
 C54 0.062(4) 0.108(5) 0.073(4) -0.016(4) -0.020(3) -0.009(3)
 C55 0.069(4) 0.090(5) 0.069(3) -0.009(3) -0.024(3) -0.008(3)
 C56 0.063(3) 0.100(5) 0.070(3) -0.007(3) -0.024(3) -0.018(3)
 C57 0.066(4) 0.122(6) 0.071(4) -0.013(4) -0.021(3) -0.011(4)
 C58 0.067(4) 0.147(7) 0.072(4) -0.015(4) -0.018(3) -0.026(4)
 C59 0.061(4) 0.127(6) 0.074(4) -0.021(4) -0.023(3) -0.013(4)
 C60 0.064(3) 0.102(5) 0.070(3) -0.013(3) -0.021(3) -0.010(3)
 C61 0.065(4) 0.219(11) 0.076(4) -0.033(6) -0.016(3) -0.017(6)
 C62 0.071(5) 0.261(14) 0.076(5) -0.028(7) -0.011(4) -0.032(7)
 C63 0.079(5) 0.36(2) 0.106(7) -0.061(10) -0.020(5) -0.021(9)
 C64 0.066(6) 0.49(3) 0.119(8) -0.104(13) -0.036(5) 0.020(10)
 C65 0.076(6) 0.43(2) 0.108(7) -0.065(11) -0.033(5) -0.016(10)
 C66 0.071(4) 0.233(12) 0.075(4) -0.043(6) -0.015(4) -0.017(6)
 C67 0.068(4) 0.101(5) 0.072(3) -0.009(3) -0.024(3) -0.013(4)
 C68 0.061(3) 0.089(5) 0.073(3) -0.010(3) -0.022(3) -0.008(3)
 C69 0.062(3) 0.086(4) 0.068(3) -0.007(3) -0.025(3) -0.012(3)
 C70 0.060(3) 0.099(5) 0.068(3) -0.010(3) -0.020(3) -0.008(3)
 C71 0.074(4) 0.100(5) 0.074(4) -0.007(4) -0.028(3) -0.016(4)
 C72 0.073(4) 0.093(5) 0.071(3) -0.009(3) -0.031(3) -0.011(3)
 C73 0.062(3) 0.109(5) 0.072(3) -0.017(4) -0.020(3) -0.012(3)
 C74 0.060(4) 0.139(7) 0.078(4) -0.025(4) -0.019(3) -0.014(4)
 C75 0.067(4) 0.167(9) 0.083(4) -0.026(5) -0.027(3) -0.010(5)
 C76 0.068(4) 0.168(9) 0.075(4) -0.023(5) -0.022(3) -0.009(5)
 C77 0.074(4) 0.123(6) 0.078(4) -0.024(4) -0.023(3) -0.016(4)
 C78 0.073(4) 0.108(6) 0.073(4) -0.017(4) -0.017(3) -0.013(4)
 C79 0.066(4) 0.107(5) 0.065(3) -0.011(3) -0.021(3) -0.014(3)
 C80 0.069(4) 0.102(5) 0.065(3) -0.009(3) -0.019(3) -0.015(3)
 C81 0.058(3) 0.121(6) 0.072(3) -0.013(4) -0.016(3) -0.020(4)
 C82 0.065(4) 0.128(7) 0.078(4) -0.010(4) -0.023(3) -0.023(4)
 C83 0.062(3) 0.098(5) 0.071(3) -0.017(3) -0.025(3) -0.007(3)
 C84 0.063(3) 0.106(5) 0.068(3) -0.012(3) -0.020(3) -0.014(3)
 C85 0.067(4) 0.139(7) 0.071(4) -0.014(4) -0.022(3) -0.023(4)
 C86 0.073(5) 0.220(11) 0.078(4) -0.021(6) -0.023(4) -0.041(6)
 C201 0.089(5) 0.096(4) 0.065(3) -0.019(3) -0.027(3) -0.003(4)
 C202 0.096(5) 0.101(5) 0.080(4) -0.021(4) -0.027(4) -0.005(4)
 C203 0.090(5) 0.084(4) 0.078(4) -0.007(3) -0.032(4) -0.005(4)
 C204 0.083(5) 0.087(4) 0.068(3) -0.008(3) -0.026(3) -0.006(4)
 C205 0.071(4) 0.090(4) 0.069(3) -0.008(3) -0.026(3) -0.004(3)
 C206 0.084(5) 0.097(5) 0.074(4) -0.018(3) -0.025(3) -0.006(4)
 C207 0.115(6) 0.089(4) 0.071(4) -0.005(3) -0.036(4) -0.003(4)
 C208 0.156(8) 0.094(5) 0.069(4) -0.007(4) -0.037(5) -0.005(5)
 C209 0.172(10) 0.090(5) 0.081(5) -0.004(4) -0.036(6) -0.001(6)
 C210 0.159(9) 0.100(6) 0.076(4) 0.000(4) -0.025(5) -0.021(6)
 C211 0.111(6) 0.087(4) 0.075(4) -0.002(3) -0.030(4) -0.012(4)
 C212 0.091(5) 0.082(4) 0.078(4) -0.006(3) -0.032(4) -0.009(4)
 C213 0.087(5) 0.070(4) 0.079(4) -0.010(3) -0.028(3) -0.009(3)
 C214 0.092(5) 0.082(4) 0.071(4) -0.010(3) -0.020(3) -0.007(4)
 C215 0.077(4) 0.086(4) 0.065(3) -0.011(3) -0.023(3) -0.006(3)
 C216 0.082(4) 0.082(4) 0.073(3) -0.009(3) -0.026(3) -0.011(3)
 C217 0.075(4) 0.081(4) 0.068(3) -0.013(3) -0.020(3) -0.011(3)
 C218 0.084(5) 0.080(4) 0.073(4) -0.015(3) -0.025(3) -0.008(3)
 C219 0.082(4) 0.079(4) 0.071(3) -0.006(3) -0.030(3) -0.008(3)
 C220 0.080(4) 0.084(4) 0.069(3) -0.005(3) -0.025(3) -0.005(3)
 C221 0.093(5) 0.080(4) 0.072(3) -0.006(3) -0.031(3) -0.006(4)
 C222 0.081(4) 0.080(4) 0.067(3) -0.008(3) -0.023(3) -0.008(3)
 C223 0.078(4) 0.083(4) 0.073(3) -0.011(3) -0.028(3) -0.004(3)
 C224 0.064(4) 0.082(4) 0.070(3) -0.009(3) -0.022(3) -0.008(3)
 C225 0.090(5) 0.077(4) 0.070(3) -0.004(3) -0.026(3) -0.012(3)
 C226 0.089(5) 0.083(4) 0.072(3) -0.003(3) -0.033(3) -0.006(4)
 C227 0.106(6) 0.083(4) 0.089(5) -0.007(4) -0.040(4) -0.006(4)
 C228 0.106(6) 0.087(5) 0.076(4) -0.005(3) -0.021(4) -0.012(4)
 C229 0.094(5) 0.084(4) 0.079(4) -0.002(3) -0.026(4) -0.017(4)
 C230 0.094(5) 0.073(4) 0.079(4) -0.003(3) -0.030(4) -0.012(4)
 C231 0.086(5) 0.085(5) 0.072(4) -0.010(3) -0.028(3) -0.001(4)
 C232 0.088(5) 0.091(5) 0.066(3) -0.013(3) -0.034(3) -0.005(3)
 C233 0.074(4) 0.082(4) 0.064(3) -0.008(3) -0.023(3) -0.007(3)
 C234 0.073(4) 0.083(4) 0.069(3) -0.005(3) -0.024(3) -0.002(3)
 C235 0.069(4) 0.081(4) 0.063(3) -0.014(3) -0.022(3) 0.000(3)
 C236 0.090(5) 0.094(5) 0.065(3) -0.010(3) -0.023(3) -0.005(3)
 C237 0.078(4) 0.081(4) 0.072(3) -0.008(3) -0.025(3) -0.008(3)
 C238 0.074(4) 0.078(4) 0.068(3) -0.010(3) -0.023(3) -0.002(3)
 C239 0.079(4) 0.081(4) 0.071(3) -0.007(3) -0.030(3) -0.002(3)
 C240 0.083(4) 0.075(4) 0.073(3) -0.009(3) -0.029(3) -0.008(3)
 C241 0.078(4) 0.082(4) 0.072(3) -0.007(3) -0.026(3) -0.013(3)
 C242 0.075(4) 0.076(4) 0.071(3) -0.010(3) -0.026(3) -0.008(3)
 C243 0.088(5) 0.080(4) 0.072(3) -0.013(3) -0.031(3) -0.001(3)
 C244 0.079(5) 0.095(5) 0.072(3) -0.013(3) -0.022(3) -0.009(3)
 C245 0.090(5) 0.089(5) 0.076(4) -0.011(3) -0.023(3) -0.011(4)
 C246 0.090(5) 0.082(5) 0.087(4) -0.008(3) -0.024(4) -0.007(4)
 C247 0.115(6) 0.081(5) 0.080(4) -0.012(4) -0.030(4) 0.001(4)
 C248 0.099(5) 0.078(4) 0.073(4) -0.005(3) -0.024(3) -0.014(3)
 C249 0.092(5) 0.085(4) 0.063(3) -0.006(3) -0.020(3) -0.013(4)
 C250 0.096(5) 0.086(4) 0.066(3) -0.004(3) -0.019(3) -0.015(4)
 C251 0.086(5) 0.086(4) 0.075(4) -0.010(3) -0.016(3) -0.007(4)
 C252 0.079(4) 0.073(4) 0.066(3) -0.002(3) -0.021(3) -0.008(3)
 C253 0.082(4) 0.088(4) 0.071(3) -0.012(3) -0.024(3) -0.015(4)
 C254 0.101(5) 0.083(4) 0.076(4) -0.014(3) -0.027(4) -0.011(4)
 C255 0.077(4) 0.086(4) 0.075(3) -0.011(3) -0.025(3) -0.010(3)
 C256 0.089(5) 0.074(4) 0.068(3) -0.006(3) -0.023(3) -0.012(3)
 C257 0.088(5) 0.085(4) 0.071(3) -0.011(3) -0.026(3) -0.015(4)
 C258 0.090(5) 0.082(4) 0.082(4) -0.012(3) -0.023(4) -0.016(4)
 C259 0.087(5) 0.084(4) 0.073(3) -0.014(3) -0.024(3) -0.015(4)
 C260 0.089(5) 0.085(4) 0.070(3) -0.009(3) -0.024(3) -0.011(4)
 C261 0.102(6) 0.088(4) 0.089(4) -0.011(3) -0.036(4) -0.015(4)
 C262 0.110(6) 0.085(4) 0.084(4) -0.012(3) -0.034(4) -0.017(4)
 C263 0.148(8) 0.085(5) 0.092(5) -0.018(4) -0.036(5) -0.018(5)
 C264 0.167(9) 0.106(6) 0.084(5) -0.016(4) -0.033(6) -0.043(6)
 C265 0.154(9) 0.098(5) 0.097(5) -0.014(4) -0.042(6) -0.028(6)
 C266 0.122(7) 0.090(5) 0.088(4) -0.016(4) -0.034(5) -0.024(5)
 C267 0.100(6) 0.091(5) 0.076(4) -0.007(3) -0.029(4) -0.005(4)
 C268 0.082(4) 0.086(4) 0.072(3) -0.017(3) -0.025(3) -0.012(3)
 C269 0.082(4) 0.085(4) 0.071(3) -0.012(3) -0.026(3) -0.017(3)
 C270 0.099(5) 0.089(4) 0.077(4) -0.015(3) -0.032(4) -0.017(4)
 C271 0.090(5) 0.098(5) 0.075(4) -0.005(4) -0.024(4) -0.011(4)
 C272 0.096(5) 0.092(5) 0.075(4) -0.003(3) -0.028(4) -0.015(4)
 C273 0.094(5) 0.087(4) 0.074(4) -0.015(3) -0.023(3) -0.020(4)
 C274 0.094(5) 0.085(4) 0.074(4) -0.016(3) -0.028(4) -0.012(4)
 C275 0.112(6) 0.093(5) 0.082(4) -0.016(3) -0.023(4) -0.022(4)
 C276 0.162(9) 0.099(6) 0.091(5) -0.021(4) -0.043(6) -0.031(6)
 C277 0.127(7) 0.090(5) 0.081(4) -0.022(4) -0.031(4) -0.014(5)
 C278 0.105(6) 0.099(5) 0.082(4) -0.020(4) -0.022(4) -0.022(4)
 C279 0.082(4) 0.074(4) 0.070(3) -0.010(3) -0.027(3) -0.004(3)
 C280 0.072(4) 0.079(4) 0.077(3) -0.014(3) -0.029(3) -0.001(3)
 C281 0.080(4) 0.081(4) 0.067(3) -0.009(3) -0.027(3) -0.001(3)
 C282 0.078(4) 0.083(4) 0.076(3) -0.008(3) -0.027(3) -0.007(3)
 C283 0.079(4) 0.083(4) 0.066(3) -0.009(3) -0.022(3) -0.005(3)
 C284 0.079(4) 0.082(4) 0.070(3) -0.010(3) -0.023(3) -0.003(3)
 C285 0.094(5) 0.077(4) 0.074(4) -0.013(3) -0.030(3) -0.012(3)
 C286 0.099(5) 0.077(4) 0.074(4) -0.005(3) -0.028(3) -0.017(4)

_geom_special_details
;
 All esds (except the esd in the dihedral angle between two l.s. planes) 
 are estimated using the full covariance matrix.  The cell esds are taken 
 into account individually in the estimation of esds in distances, angles 
 and torsion angles; correlations between esds in cell parameters are only 
 used when they are defined by crystal symmetry.  An approximate (isotropic) 
 treatment of cell esds is used for estimating esds involving l.s. planes. 
;
loop_
  _geom_bond_atom_site_label_1
  _geom_bond_atom_site_label_2
  _geom_bond_distance
  _geom_bond_site_symmetry_2
  _geom_bond_publ_flag
 C1 C2 1.418(10) . ?
 C1 C6 1.417(9) . ?
 C1 C87 1.530(10) . ?
 C2 H2 0.9500 . ?
 C2 C3 1.380(9) . ?
 C3 C4 1.421(9) . ?
 C3 C7 1.459(9) . ?
 C4 C5 1.423(10) . ?
 C4 C20 1.411(9) . ?
 C5 C6 1.388(9) . ?
 C5 C15 1.446(9) . ?
 C6 H6 0.9500 . ?
 C7 C8 1.394(9) . ?
 C7 C12 1.416(9) . ?
 C8 H8 0.9500 . ?
 C8 C9 1.412(10) . ?
 C9 C10 1.420(9) . ?
 C9 C91 1.509(11) . ?
 C10 H10 0.9500 . ?
 C10 C11 1.383(9) . ?
 C11 C12 1.420(10) . ?
 C11 C26 1.474(9) . ?
 C12 C21 1.423(9) . ?
 C13 C14 1.417(9) . ?
 C13 C18 1.376(8) . ?
 C13 C95 1.540(10) . ?
 C14 H14 0.9500 . ?
 C14 C15 1.378(9) . ?
 C15 C16 1.429(9) . ?
 C16 C17 1.440(9) . ?
 C16 C19 1.425(9) . ?
 C17 C18 1.394(9) . ?
 C17 C79 1.424(9) . ?
 C18 H18 0.9500 . ?
 C19 C20 1.442(9) . ?
 C19 C24 1.406(9) . ?
 C20 C21 1.410(9) . ?
 C21 C22 1.407(9) . ?
 C22 C23 1.448(9) . ?
 C22 C25 1.427(9) . ?
 C23 C24 1.411(9) . ?
 C23 C81 1.431(9) . ?
 C24 C80 1.436(9) . ?
 C25 C26 1.406(9) . ?
 C25 C30 1.405(9) . ?
 C26 C27 1.432(10) . ?
 C27 H27 0.9500 . ?
 C27 C28 1.366(10) . ?
 C28 C29 1.418(10) . ?
 C28 C103 1.526(11) . ?
 C29 H29 0.9500 . ?
 C29 C30 1.427(10) . ?
 C30 C82 1.437(9) . ?
 C31 C32 1.381(8) . ?
 C31 C36 1.392(9) . ?
 C31 C111 1.534(10) . ?
 C32 H32 0.9500 . ?
 C32 C33 1.407(9) . ?
 C33 C34 1.416(9) . ?
 C33 C79 1.434(9) . ?
 C34 C35 1.429(9) . ?
 C34 C37 1.435(9) . ?
 C35 C36 1.419(9) . ?
 C35 C83 1.457(9) . ?
 C36 H36 0.9500 . ?
 C37 C38 1.417(8) . ?
 C37 C42 1.397(8) . ?
 C38 C39 1.390(9) . ?
 C38 C80 1.459(8) . ?
 C39 C40 1.404(9) . ?
 C39 C81 1.450(9) . ?
 C40 C41 1.416(9) . ?
 C40 C43 1.409(10) . ?
 C41 C42 1.399(9) . ?
 C41 C85 1.440(9) . ?
 C42 C84 1.451(9) . ?
 C43 C44 1.405(10) . ?
 C43 C48 1.414(10) . ?
 C44 C45 1.394(10) . ?
 C44 C82 1.477(10) . ?
 C45 H45 0.9500 . ?
 C45 C46 1.397(10) . ?
 C46 C47 1.330(12) . ?
 C46 C119 1.553(16) . ?
 C47 H47 0.9500 . ?
 C47 C48 1.448(13) . ?
 C48 C86 1.451(11) . ?
 C49 C50 1.399(8) . ?
 C49 C54 1.412(8) . ?
 C49 C123 1.507(9) . ?
 C50 H50 0.9500 . ?
 C50 C51 1.390(9) . ?
 C51 C52 1.420(9) . ?
 C51 C83 1.439(8) . ?
 C52 C53 1.400(8) . ?
 C52 C55 1.437(9) . ?
 C53 C54 1.383(9) . ?
 C53 C68 1.468(8) . ?
 C54 H54 0.9500 . ?
 C55 C56 1.408(8) . ?
 C55 C60 1.416(9) . ?
 C56 C57 1.409(9) . ?
 C56 C84 1.451(9) . ?
 C57 C58 1.413(9) . ?
 C57 C85 1.464(9) . ?
 C58 C59 1.391(9) . ?
 C58 C61 1.436(10) . ?
 C59 C60 1.438(9) . ?
 C59 C74 1.448(9) . ?
 C60 C69 1.413(8) . ?
 C61 C62 1.411(11) . ?
 C61 C66 1.393(10) . ?
 C62 C63 1.358(13) . ?
 C62 C86 1.465(11) . ?
 C63 H63 0.9500 . ?
 C63 C64 1.406(13) . ?
 C64 C65 1.370(13) . ?
 C64 C131 1.52(2) . ?
 C65 H65 0.9500 . ?
 C65 C66 1.394(12) . ?
 C66 C75 1.464(11) . ?
 C67 H67 0.9500 . ?
 C67 C68 1.402(9) . ?
 C67 C72 1.372(9) . ?
 C68 C69 1.413(9) . ?
 C69 C70 1.426(8) . ?
 C70 C71 1.389(9) . ?
 C70 C73 1.449(9) . ?
 C71 H71 0.9500 . ?
 C71 C72 1.417(9) . ?
 C72 C139 1.496(9) . ?
 C73 C74 1.415(9) . ?
 C73 C78 1.400(9) . ?
 C74 C75 1.420(10) . ?
 C75 C76 1.390(10) . ?
 C76 H76 0.9500 . ?
 C76 C77 1.379(9) . ?
 C77 C78 1.409(10) . ?
 C77 C143 1.493(10) . ?
 C78 H78 0.9500 . ?
 C79 C80 1.404(9) . ?
 C81 C82 1.392(9) . ?
 C83 C84 1.390(9) . ?
 C85 C86 1.402(10) . ?
 C87 C88 1.513(11) . ?
 C87 C89 1.515(10) . ?
 C87 C90 1.493(12) . ?
 C88 H88A 0.9800 . ?
 C88 H88B 0.9800 . ?
 C88 H88C 0.9800 . ?
 C89 H89A 0.9800 . ?
 C89 H89B 0.9800 . ?
 C89 H89C 0.9800 . ?
 C90 H90A 0.9800 . ?
 C90 H90B 0.9800 . ?
 C90 H90C 0.9800 . ?
 C91 C92 1.550(13) . ?
 C91 C93 1.482(11) . ?
 C91 C94 1.512(12) . ?
 C92 H92A 0.9800 . ?
 C92 H92B 0.9800 . ?
 C92 H92C 0.9800 . ?
 C93 H93A 0.9800 . ?
 C93 H93B 0.9800 . ?
 C93 H93C 0.9800 . ?
 C94 H94A 0.9800 . ?
 C94 H94B 0.9800 . ?
 C94 H94C 0.9800 . ?
 C95 C96 1.550(10) . ?
 C95 C97 1.555(10) . ?
 C95 C98 1.523(9) . ?
 C96 H96A 0.9800 . ?
 C96 H96B 0.9800 . ?
 C96 H96C 0.9800 . ?
 C97 H97A 0.9800 . ?
 C97 H97B 0.9800 . ?
 C97 H97C 0.9800 . ?
 C98 H98A 0.9900 . ?
 C98 H98B 0.9900 . ?
 C98 C99 1.549(10) . ?
 C99 C100 1.518(11) . ?
 C99 C101 1.481(11) . ?
 C99 C102 1.539(11) . ?
 C100 H10A 0.9800 . ?
 C100 H10B 0.9800 . ?
 C100 H10C 0.9800 . ?
 C101 H10D 0.9800 . ?
 C101 H10E 0.9800 . ?
 C101 H10F 0.9800 . ?
 C102 H10G 0.9800 . ?
 C102 H10H 0.9800 . ?
 C102 H10I 0.9800 . ?
 C103 C104 1.543(12) . ?
 C103 C105 1.509(12) . ?
 C103 C106 1.511(11) . ?
 C104 H10J 0.9800 . ?
 C104 H10K 0.9800 . ?
 C104 H10L 0.9800 . ?
 C105 H10M 0.9800 . ?
 C105 H10N 0.9800 . ?
 C105 H10O 0.9800 . ?
 C106 H10P 0.9900 . ?
 C106 H10Q 0.9900 . ?
 C106 C107 1.559(14) . ?
 C107 C108 1.629(18) . ?
 C107 C109 1.473(15) . ?
 C107 C110 1.495(15) . ?
 C108 H10R 0.9800 . ?
 C108 H10S 0.9800 . ?
 C108 H10T 0.9800 . ?
 C109 H10U 0.9800 . ?
 C109 H10V 0.9800 . ?
 C109 H10W 0.9800 . ?
 C110 H11A 0.9800 . ?
 C110 H11B 0.9800 . ?
 C110 H11C 0.9800 . ?
 C111 C112 1.555(11) . ?
 C111 C113 1.561(12) . ?
 C111 C114 1.534(12) . ?
 C112 H11D 0.9800 . ?
 C112 H11E 0.9800 . ?
 C112 H11F 0.9800 . ?
 C113 H11G 0.9800 . ?
 C113 H11H 0.9800 . ?
 C113 H11I 0.9800 . ?
 C114 H11J 0.9900 . ?
 C114 H11K 0.9900 . ?
 C114 C115 1.522(16) . ?
 C115 C116 1.612(19) . ?
 C115 C117 1.531(19) . ?
 C115 C118 1.59(2) . ?
 C116 H11L 0.9800 . ?
 C116 H11M 0.9800 . ?
 C116 H11N 0.9800 . ?
 C117 H11O 0.9800 . ?
 C117 H11P 0.9800 . ?
 C117 H11Q 0.9800 . ?
 C118 H11R 0.9800 . ?
 C118 H11S 0.9800 . ?
 C118 H11T 0.9800 . ?
 C119 C120 1.66(3) . ?
 C119 C121 1.32(3) . ?
 C119 C122 1.498(16) . ?
 C120 H12A 0.9800 . ?
 C120 H12B 0.9800 . ?
 C120 H12C 0.9800 . ?
 C121 H12D 0.9800 . ?
 C121 H12E 0.9800 . ?
 C121 H12F 0.9800 . ?
 C122 H12G 0.9800 . ?
 C122 H12H 0.9800 . ?
 C122 H12I 0.9800 . ?
 C123 C124 1.559(9) . ?
 C123 C125 1.538(10) . ?
 C123 C126 1.515(9) . ?
 C124 H12J 0.9800 . ?
 C124 H12K 0.9800 . ?
 C124 H12L 0.9800 . ?
 C125 H12M 0.9800 . ?
 C125 H12N 0.9800 . ?
 C125 H12O 0.9800 . ?
 C126 H12P 0.9900 . ?
 C126 H12Q 0.9900 . ?
 C126 C127 1.536(10) . ?
 C127 C128 1.533(11) . ?
 C127 C129 1.555(11) . ?
 C127 C130 1.538(11) . ?
 C128 H12R 0.9800 . ?
 C128 H12S 0.9800 . ?
 C128 H12T 0.9800 . ?
 C129 H12U 0.9800 . ?
 C129 H12V 0.9800 . ?
 C129 H12X 0.9800 . ?
 C130 H13A 0.9800 . ?
 C130 H13B 0.9800 . ?
 C130 H13C 0.9800 . ?
 C131 C132 1.49(2) . ?
 C131 C133 1.383(18) . ?
 C131 C134 1.54(2) . ?
 C132 H13D 0.9800 . ?
 C132 H13E 0.9800 . ?
 C132 H13F 0.9800 . ?
 C133 H13G 0.9800 . ?
 C133 H13H 0.9800 . ?
 C133 H13I 0.9800 . ?
 C134 H13J 0.9900 . ?
 C134 H13K 0.9900 . ?
 C134 C135 1.566(14) . ?
 C135 C136 1.592(15) . ?
 C135 C137 1.649(15) . ?
 C135 C138 1.604(16) . ?
 C136 H13L 0.9800 . ?
 C136 H13M 0.9800 . ?
 C136 H13N 0.9800 . ?
 C137 H13O 0.9800 . ?
 C137 H13P 0.9800 . ?
 C137 H13Q 0.9800 . ?
 C138 H13R 0.9800 . ?
 C138 H13S 0.9800 . ?
 C138 H13T 0.9800 . ?
 C139 C140 1.476(12) . ?
 C139 C141 1.517(12) . ?
 C139 C142 1.519(10) . ?
 C140 H14A 0.9800 . ?
 C140 H14B 0.9800 . ?
 C140 H14C 0.9800 . ?
 C141 H14D 0.9800 . ?
 C141 H14E 0.9800 . ?
 C141 H14F 0.9800 . ?
 C142 H14G 0.9800 . ?
 C142 H14H 0.9800 . ?
 C142 H14I 0.9800 . ?
 C143 C144 1.485(11) . ?
 C143 C145 1.536(11) . ?
 C143 C146 1.498(12) . ?
 C144 H14J 0.9800 . ?
 C144 H14K 0.9800 . ?
 C144 H14L 0.9800 . ?
 C145 H14M 0.9800 . ?
 C145 H14N 0.9800 . ?
 C145 H14O 0.9800 . ?
 C146 H14P 0.9800 . ?
 C146 H14Q 0.9800 . ?
 C146 H14R 0.9800 . ?
 C201 C202 1.386(11) . ?
 C201 C206 1.409(9) . ?
 C201 C287 1.500(10) . ?
 C202 H202 0.9500 . ?
 C202 C203 1.430(10) . ?
 C203 C204 1.415(9) . ?
 C203 C207 1.454(10) . ?
 C204 C205 1.400(10) . ?
 C204 C220 1.423(9) . ?
 C205 C206 1.406(9) . ?
 C205 C215 1.452(9) . ?
 C206 H206 0.9500 . ?
 C207 C208 1.383(10) . ?
 C207 C212 1.416(10) . ?
 C208 H208 0.9500 . ?
 C208 C209 1.388(12) . ?
 C209 C210 1.396(12) . ?
 C209 C291 1.551(15) . ?
 C210 H210 0.9500 . ?
 C210 C211 1.397(10) . ?
 C211 C212 1.393(10) . ?
 C211 C226 1.466(10) . ?
 C212 C221 1.438(9) . ?
 C213 C214 1.413(9) . ?
 C213 C218 1.388(9) . ?
 C213 C295 1.527(10) . ?
 C214 H214 0.9500 . ?
 C214 C215 1.375(10) . ?
 C215 C216 1.454(9) . ?
 C216 C217 1.433(9) . ?
 C216 C219 1.423(10) . ?
 C217 C218 1.418(9) . ?
 C217 C279 1.427(9) . ?
 C218 H218 0.9500 . ?
 C219 C220 1.432(9) . ?
 C219 C224 1.389(9) . ?
 C220 C221 1.414(10) . ?
 C221 C222 1.413(9) . ?
 C222 C223 1.400(9) . ?
 C222 C225 1.434(9) . ?
 C223 C224 1.433(9) . ?
 C223 C281 1.439(9) . ?
 C224 C280 1.438(9) . ?
 C225 C226 1.406(9) . ?
 C225 C230 1.428(9) . ?
 C226 C227 1.382(10) . ?
 C227 H227 0.9500 . ?
 C227 C228 1.428(10) . ?
 C228 C229 1.371(9) . ?
 C228 C303 1.539(11) . ?
 C229 H229 0.9500 . ?
 C229 C230 1.404(10) . ?
 C230 C282 1.458(9) . ?
 C231 C232 1.387(8) . ?
 C231 C236 1.421(9) . ?
 C231 C311 1.522(10) . ?
 C232 H232 0.9500 . ?
 C232 C233 1.424(9) . ?
 C233 C234 1.419(9) . ?
 C233 C279 1.426(8) . ?
 C234 C235 1.426(8) . ?
 C234 C237 1.438(9) . ?
 C235 C236 1.392(9) . ?
 C235 C283 1.429(9) . ?
 C236 H236 0.9500 . ?
 C237 C238 1.410(9) . ?
 C237 C242 1.414(9) . ?
 C238 C239 1.407(9) . ?
 C238 C280 1.453(9) . ?
 C239 C240 1.429(9) . ?
 C239 C281 1.450(8) . ?
 C240 C241 1.402(9) . ?
 C240 C243 1.395(9) . ?
 C241 C242 1.422(9) . ?
 C241 C285 1.446(9) . ?
 C242 C284 1.414(9) . ?
 C243 C244 1.437(9) . ?
 C243 C248 1.403(9) . ?
 C244 C245 1.374(10) . ?
 C244 C282 1.459(9) . ?
 C245 H245 0.9500 . ?
 C245 C246 1.389(10) . ?
 C246 C247 1.356(10) . ?
 C246 C319 1.542(12) . ?
 C247 H247 0.9500 . ?
 C247 C248 1.430(10) . ?
 C248 C286 1.466(9) . ?
 C249 C250 1.380(8) . ?
 C249 C254 1.381(9) . ?
 C249 C323 1.489(10) . ?
 C250 H250 0.9500 . ?
 C250 C251 1.398(10) . ?
 C251 C252 1.441(9) . ?
 C251 C283 1.446(9) . ?
 C252 C253 1.400(9) . ?
 C252 C255 1.431(9) . ?
 C253 C254 1.390(10) . ?
 C253 C268 1.463(9) . ?
 C254 H254 0.9500 . ?
 C255 C256 1.441(9) . ?
 C255 C260 1.419(9) . ?
 C256 C257 1.430(10) . ?
 C256 C284 1.435(9) . ?
 C257 C258 1.422(9) . ?
 C257 C285 1.410(9) . ?
 C258 C259 1.415(9) . ?
 C258 C261 1.443(10) . ?
 C259 C260 1.421(10) . ?
 C259 C274 1.428(9) . ?
 C260 C269 1.398(9) . ?
 C261 C262 1.415(10) . ?
 C261 C266 1.426(10) . ?
 C262 C263 1.387(10) . ?
 C262 C286 1.449(10) . ?
 C263 H263 0.9500 . ?
 C263 C264 1.386(11) . ?
 C264 C265 1.378(11) . ?
 C264 C331 1.530(14) . ?
 C265 H265 0.9500 . ?
 C265 C266 1.385(11) . ?
 C266 C275 1.482(11) . ?
 C267 H267 0.9500 . ?
 C267 C268 1.401(9) . ?
 C267 C272 1.429(10) . ?
 C268 C269 1.428(10) . ?
 C269 C270 1.440(9) . ?
 C270 C271 1.383(9) . ?
 C270 C273 1.481(10) . ?
 C271 H271 0.9500 . ?
 C271 C272 1.418(10) . ?
 C272 C339 1.511(10) . ?
 C273 C274 1.401(9) . ?
 C273 C278 1.431(10) . ?
 C274 C275 1.393(10) . ?
 C275 C276 1.368(10) . ?
 C276 H276 0.9500 . ?
 C276 C277 1.392(11) . ?
 C277 C278 1.349(11) . ?
 C277 C343 1.504(13) . ?
 C278 H278 0.9500 . ?
 C279 C280 1.415(9) . ?
 C281 C282 1.386(9) . ?
 C283 C284 1.393(10) . ?
 C285 C286 1.401(10) . ?
 C287 C288 1.550(11) . ?
 C287 C289 1.509(11) . ?
 C287 C290 1.534(11) . ?
 C288 H28A 0.9800 . ?
 C288 H28B 0.9800 . ?
 C288 H28C 0.9800 . ?
 C289 H28D 0.9800 . ?
 C289 H28E 0.9800 . ?
 C289 H28F 0.9800 . ?
 C290 H29A 0.9800 . ?
 C290 H29B 0.9800 . ?
 C290 H29C 0.9800 . ?
 C291 C292 1.530(16) . ?
 C291 C293 1.520(16) . ?
 C291 C294 1.392(17) . ?
 C292 H29D 0.9800 . ?
 C292 H29E 0.9800 . ?
 C292 H29F 0.9800 . ?
 C293 H29G 0.9800 . ?
 C293 H29H 0.9800 . ?
 C293 H29I 0.9800 . ?
 C294 H29J 0.9800 . ?
 C294 H29K 0.9800 . ?
 C294 H29L 0.9800 . ?
 C295 C296 1.534(10) . ?
 C295 C297 1.529(11) . ?
 C295 C298 1.524(10) . ?
 C296 H29M 0.9800 . ?
 C296 H29N 0.9800 . ?
 C296 H29O 0.9800 . ?
 C297 H29P 0.9800 . ?
 C297 H29Q 0.9800 . ?
 C297 H29R 0.9800 . ?
 C298 H29S 0.9900 . ?
 C298 H29T 0.9900 . ?
 C298 C299 1.560(12) . ?
 C299 C300 1.510(13) . ?
 C299 C301 1.589(13) . ?
 C299 C302 1.492(12) . ?
 C300 H30A 0.9800 . ?
 C300 H30B 0.9800 . ?
 C300 H30C 0.9800 . ?
 C301 H30D 0.9800 . ?
 C301 H30E 0.9800 . ?
 C301 H30F 0.9800 . ?
 C302 H30G 0.9800 . ?
 C302 H30H 0.9800 . ?
 C302 H30I 0.9800 . ?
 C303 C304 1.555(11) . ?
 C303 C305 1.530(12) . ?
 C303 C306 1.539(11) . ?
 C304 H30J 0.9800 . ?
 C304 H30K 0.9800 . ?
 C304 H30L 0.9800 . ?
 C305 H30M 0.9800 . ?
 C305 H30N 0.9800 . ?
 C305 H30O 0.9800 . ?
 C306 H30P 0.9900 . ?
 C306 H30Q 0.9900 . ?
 C306 C307 1.593(12) . ?
 C307 C308 1.504(12) . ?
 C307 C309 1.532(12) . ?
 C307 C310 1.513(13) . ?
 C308 H30R 0.9800 . ?
 C308 H30S 0.9800 . ?
 C308 H30T 0.9800 . ?
 C309 H30U 0.9800 . ?
 C309 H30V 0.9800 . ?
 C309 H30W 0.9800 . ?
 C310 H31A 0.9800 . ?
 C310 H31B 0.9800 . ?
 C310 H31C 0.9800 . ?
 C311 C312 1.522(10) . ?
 C311 C313 1.537(10) . ?
 C311 C314 1.564(10) . ?
 C312 H31D 0.9800 . ?
 C312 H31E 0.9800 . ?
 C312 H31F 0.9800 . ?
 C313 H31G 0.9800 . ?
 C313 H31H 0.9800 . ?
 C313 H31I 0.9800 . ?
 C314 H31J 0.9900 . ?
 C314 H31K 0.9900 . ?
 C314 C315 1.560(11) . ?
 C315 C316 1.515(12) . ?
 C315 C317 1.551(11) . ?
 C315 C318 1.571(12) . ?
 C316 H31L 0.9800 . ?
 C316 H31M 0.9800 . ?
 C316 H31N 0.9800 . ?
 C317 H31O 0.9800 . ?
 C317 H31P 0.9800 . ?
 C317 H31Q 0.9800 . ?
 C318 H31R 0.9800 . ?
 C318 H31S 0.9800 . ?
 C318 H31T 0.9800 . ?
 C319 C320 1.451(13) . ?
 C319 C321 1.523(18) . ?
 C319 C322 1.591(14) . ?
 C320 H32A 0.9800 . ?
 C320 H32B 0.9800 . ?
 C320 H32C 0.9800 . ?
 C321 H32D 0.9800 . ?
 C321 H32E 0.9800 . ?
 C321 H32F 0.9800 . ?
 C322 H32G 0.9800 . ?
 C322 H32H 0.9800 . ?
 C322 H32I 0.9800 . ?
 C323 C324 1.504(13) . ?
 C323 C325 1.515(11) . ?
 C323 C326 1.544(14) . ?
 C324 H32J 0.9800 . ?
 C324 H32K 0.9800 . ?
 C324 H32L 0.9800 . ?
 C325 H32M 0.9800 . ?
 C325 H32N 0.9800 . ?
 C325 H32O 0.9800 . ?
 C326 H32P 0.9900 . ?
 C326 H32Q 0.9900 . ?
 C326 C327 1.470(14) . ?
 C327 C328 1.49(2) . ?
 C327 C329 1.620(18) . ?
 C327 C330 1.473(13) . ?
 C328 H32R 0.9800 . ?
 C328 H32S 0.9800 . ?
 C328 H32T 0.9800 . ?
 C329 H32U 0.9800 . ?
 C329 H32V 0.9800 . ?
 C329 H32W 0.9800 . ?
 C330 H33A 0.9800 . ?
 C330 H33B 0.9800 . ?
 C330 H33C 0.9800 . ?
 C331 C332 1.595(18) . ?
 C331 C333 1.486(18) . ?
 C331 C334 1.448(18) . ?
 C332 H33D 0.9800 . ?
 C332 H33E 0.9800 . ?
 C332 H33F 0.9800 . ?
 C333 H33G 0.9800 . ?
 C333 H33H 0.9800 . ?
 C333 H33I 0.9800 . ?
 C334 H33J 0.9900 . ?
 C334 H33K 0.9900 . ?
 C334 C335 1.651(15) . ?
 C335 C336 1.696(16) . ?
 C335 C337 1.676(15) . ?
 C335 C338 1.668(16) . ?
 C336 H33L 0.9800 . ?
 C336 H33M 0.9800 . ?
 C336 H33N 0.9800 . ?
 C337 H33O 0.9800 . ?
 C337 H33P 0.9800 . ?
 C337 H33Q 0.9800 . ?
 C338 H33R 0.9800 . ?
 C338 H33S 0.9800 . ?
 C338 H33T 0.9800 . ?
 C339 C340 1.510(11) . ?
 C339 C341 1.529(11) . ?
 C339 C342 1.490(11) . ?
 C340 H34A 0.9800 . ?
 C340 H34B 0.9800 . ?
 C340 H34C 0.9800 . ?
 C341 H34D 0.9800 . ?
 C341 H34E 0.9800 . ?
 C341 H34F 0.9800 . ?
 C342 H34G 0.9800 . ?
 C342 H34H 0.9800 . ?
 C342 H34I 0.9800 . ?
 C343 C344 1.513(13) . ?
 C343 C345 1.529(15) . ?
 C343 C346 1.471(16) . ?
 C344 H34J 0.9800 . ?
 C344 H34K 0.9800 . ?
 C344 H34L 0.9800 . ?
 C345 H34M 0.9800 . ?
 C345 H34N 0.9800 . ?
 C345 H34O 0.9800 . ?
 C346 H34P 0.9800 . ?
 C346 H34Q 0.9800 . ?
 C346 H34R 0.9800 . ?

loop_
  _geom_angle_atom_site_label_1
  _geom_angle_atom_site_label_2
  _geom_angle_atom_site_label_3
  _geom_angle
  _geom_angle_site_symmetry_1
  _geom_angle_site_symmetry_3
  _geom_angle_publ_flag
 C2 C1 C87 122.3(7) . . ?
 C6 C1 C2 116.7(7) . . ?
 C6 C1 C87 121.0(7) . . ?
 C1 C2 H2 119.0 . . ?
 C3 C2 C1 122.1(7) . . ?
 C3 C2 H2 119.0 . . ?
 C2 C3 C4 120.4(7) . . ?
 C2 C3 C7 121.9(7) . . ?
 C4 C3 C7 117.7(6) . . ?
 C3 C4 C5 118.7(6) . . ?
 C20 C4 C3 120.8(7) . . ?
 C20 C4 C5 120.6(7) . . ?
 C4 C5 C15 119.5(6) . . ?
 C6 C5 C4 119.4(7) . . ?
 C6 C5 C15 121.0(7) . . ?
 C1 C6 H6 118.7 . . ?
 C5 C6 C1 122.6(7) . . ?
 C5 C6 H6 118.7 . . ?
 C8 C7 C3 121.3(7) . . ?
 C8 C7 C12 118.7(7) . . ?
 C12 C7 C3 120.1(7) . . ?
 C7 C8 H8 118.0 . . ?
 C7 C8 C9 124.0(7) . . ?
 C9 C8 H8 118.0 . . ?
 C8 C9 C10 115.7(7) . . ?
 C8 C9 C91 120.6(7) . . ?
 C10 C9 C91 123.7(7) . . ?
 C9 C10 H10 119.1 . . ?
 C11 C10 C9 121.8(7) . . ?
 C11 C10 H10 119.1 . . ?
 C10 C11 C12 120.9(7) . . ?
 C10 C11 C26 120.9(7) . . ?
 C12 C11 C26 118.2(7) . . ?
 C7 C12 C11 118.7(6) . . ?
 C7 C12 C21 120.1(6) . . ?
 C11 C12 C21 121.0(6) . . ?
 C14 C13 C95 119.7(6) . . ?
 C18 C13 C14 116.9(6) . . ?
 C18 C13 C95 123.2(6) . . ?
 C13 C14 H14 118.9 . . ?
 C15 C14 C13 122.2(7) . . ?
 C15 C14 H14 118.9 . . ?
 C14 C15 C5 121.8(7) . . ?
 C14 C15 C16 118.9(7) . . ?
 C16 C15 C5 119.3(6) . . ?
 C15 C16 C17 119.4(6) . . ?
 C19 C16 C15 120.4(6) . . ?
 C19 C16 C17 120.0(6) . . ?
 C18 C17 C16 117.0(6) . . ?
 C18 C17 C79 124.3(7) . . ?
 C79 C17 C16 118.7(6) . . ?
 C13 C18 C17 124.1(7) . . ?
 C13 C18 H18 117.9 . . ?
 C17 C18 H18 117.9 . . ?
 C16 C19 C20 119.4(6) . . ?
 C24 C19 C16 119.8(6) . . ?
 C24 C19 C20 120.8(6) . . ?
 C4 C20 C19 120.2(7) . . ?
 C21 C20 C4 121.0(6) . . ?
 C21 C20 C19 118.7(6) . . ?
 C20 C21 C12 119.4(6) . . ?
 C22 C21 C12 119.4(6) . . ?
 C22 C21 C20 121.2(6) . . ?
 C21 C22 C23 119.5(6) . . ?
 C21 C22 C25 121.5(7) . . ?
 C25 C22 C23 118.8(7) . . ?
 C24 C23 C22 119.8(6) . . ?
 C24 C23 C81 121.0(6) . . ?
 C81 C23 C22 119.1(6) . . ?
 C19 C24 C23 120.0(6) . . ?
 C19 C24 C80 119.7(6) . . ?
 C23 C24 C80 120.3(6) . . ?
 C26 C25 C22 119.5(6) . . ?
 C30 C25 C22 119.7(7) . . ?
 C30 C25 C26 120.9(7) . . ?
 C25 C26 C11 120.1(7) . . ?
 C25 C26 C27 119.0(7) . . ?
 C27 C26 C11 120.8(7) . . ?
 C26 C27 H27 119.2 . . ?
 C28 C27 C26 121.6(7) . . ?
 C28 C27 H27 119.2 . . ?
 C27 C28 C29 118.8(7) . . ?
 C27 C28 C103 122.7(7) . . ?
 C29 C28 C103 118.5(7) . . ?
 C28 C29 H29 119.3 . . ?
 C28 C29 C30 121.5(7) . . ?
 C30 C29 H29 119.3 . . ?
 C25 C30 C29 118.0(7) . . ?
 C25 C30 C82 121.3(7) . . ?
 C29 C30 C82 120.6(7) . . ?
 C32 C31 C36 117.8(7) . . ?
 C32 C31 C111 122.5(6) . . ?
 C36 C31 C111 119.6(6) . . ?
 C31 C32 H32 118.5 . . ?
 C31 C32 C33 123.0(7) . . ?
 C33 C32 H32 118.5 . . ?
 C32 C33 C34 117.5(7) . . ?
 C32 C33 C79 122.7(6) . . ?
 C34 C33 C79 119.5(6) . . ?
 C33 C34 C35 120.9(6) . . ?
 C33 C34 C37 120.7(6) . . ?
 C35 C34 C37 118.0(6) . . ?
 C34 C35 C83 120.2(6) . . ?
 C36 C35 C34 116.4(6) . . ?
 C36 C35 C83 123.3(7) . . ?
 C31 C36 C35 123.1(7) . . ?
 C31 C36 H36 118.5 . . ?
 C35 C36 H36 118.5 . . ?
 C38 C37 C34 118.7(6) . . ?
 C42 C37 C34 120.8(6) . . ?
 C42 C37 C38 119.9(6) . . ?
 C37 C38 C80 118.9(6) . . ?
 C39 C38 C37 119.9(6) . . ?
 C39 C38 C80 121.1(6) . . ?
 C38 C39 C40 120.5(7) . . ?
 C38 C39 C81 120.2(6) . . ?
 C40 C39 C81 119.2(6) . . ?
 C39 C40 C41 119.3(7) . . ?
 C39 C40 C43 119.5(7) . . ?
 C43 C40 C41 120.0(7) . . ?
 C40 C41 C85 118.5(7) . . ?
 C42 C41 C40 120.3(7) . . ?
 C42 C41 C85 121.2(6) . . ?
 C37 C42 C41 120.0(6) . . ?
 C37 C42 C84 119.4(6) . . ?
 C41 C42 C84 120.5(6) . . ?
 C40 C43 C48 120.3(7) . . ?
 C44 C43 C40 120.3(7) . . ?
 C44 C43 C48 119.1(7) . . ?
 C43 C44 C82 118.0(7) . . ?
 C45 C44 C43 119.1(7) . . ?
 C45 C44 C82 122.9(7) . . ?
 C44 C45 H45 119.2 . . ?
 C44 C45 C46 121.5(8) . . ?
 C46 C45 H45 119.2 . . ?
 C45 C46 C119 119.1(10) . . ?
 C47 C46 C45 119.2(9) . . ?
 C47 C46 C119 121.4(10) . . ?
 C46 C47 H47 118.9 . . ?
 C46 C47 C48 122.3(9) . . ?
 C48 C47 H47 118.9 . . ?
 C43 C48 C47 116.8(8) . . ?
 C43 C48 C86 119.1(8) . . ?
 C47 C48 C86 123.4(8) . . ?
 C50 C49 C54 116.4(6) . . ?
 C50 C49 C123 124.1(6) . . ?
 C54 C49 C123 119.4(6) . . ?
 C49 C50 H50 118.3 . . ?
 C51 C50 C49 123.4(7) . . ?
 C51 C50 H50 118.3 . . ?
 C50 C51 C52 117.7(6) . . ?
 C50 C51 C83 122.7(6) . . ?
 C52 C51 C83 119.6(6) . . ?
 C51 C52 C55 119.5(6) . . ?
 C53 C52 C51 119.7(6) . . ?
 C53 C52 C55 120.8(6) . . ?
 C52 C53 C68 118.9(6) . . ?
 C54 C53 C52 119.9(6) . . ?
 C54 C53 C68 121.3(6) . . ?
 C49 C54 H54 119.1 . . ?
 C53 C54 C49 121.8(6) . . ?
 C53 C54 H54 119.1 . . ?
 C56 C55 C52 120.0(6) . . ?
 C56 C55 C60 121.0(6) . . ?
 C60 C55 C52 119.0(6) . . ?
 C55 C56 C57 119.4(6) . . ?
 C55 C56 C84 119.5(6) . . ?
 C57 C56 C84 120.9(6) . . ?
 C56 C57 C58 120.0(7) . . ?
 C56 C57 C85 119.8(6) . . ?
 C58 C57 C85 120.1(7) . . ?
 C57 C58 C61 119.2(7) . . ?
 C59 C58 C57 121.2(7) . . ?
 C59 C58 C61 119.6(7) . . ?
 C58 C59 C60 119.4(7) . . ?
 C58 C59 C74 121.2(6) . . ?
 C60 C59 C74 119.3(6) . . ?
 C55 C60 C59 118.9(6) . . ?
 C69 C60 C55 121.4(6) . . ?
 C69 C60 C59 119.7(6) . . ?
 C62 C61 C58 120.8(7) . . ?
 C66 C61 C58 120.8(8) . . ?
 C66 C61 C62 118.4(8) . . ?
 C61 C62 C86 120.0(8) . . ?
 C63 C62 C61 120.1(9) . . ?
 C63 C62 C86 119.6(9) . . ?
 C62 C63 H63 119.7 . . ?
 C62 C63 C64 120.6(10) . . ?
 C64 C63 H63 119.7 . . ?
 C63 C64 C131 120.9(12) . . ?
 C65 C64 C63 119.5(10) . . ?
 C65 C64 C131 119.6(12) . . ?
 C64 C65 H65 120.0 . . ?
 C64 C65 C66 120.1(10) . . ?
 C66 C65 H65 120.0 . . ?
 C61 C66 C65 120.5(9) . . ?
 C61 C66 C75 120.1(8) . . ?
 C65 C66 C75 119.4(8) . . ?
 C68 C67 H67 117.6 . . ?
 C72 C67 H67 117.6 . . ?
 C72 C67 C68 124.8(7) . . ?
 C67 C68 C53 122.3(6) . . ?
 C67 C68 C69 118.1(6) . . ?
 C69 C68 C53 119.6(6) . . ?
 C60 C69 C70 121.2(6) . . ?
 C68 C69 C60 119.6(6) . . ?
 C68 C69 C70 119.0(6) . . ?
 C69 C70 C73 118.9(6) . . ?
 C71 C70 C69 119.3(6) . . ?
 C71 C70 C73 121.8(6) . . ?
 C70 C71 H71 118.7 . . ?
 C70 C71 C72 122.7(7) . . ?
 C72 C71 H71 118.7 . . ?
 C67 C72 C71 115.8(6) . . ?
 C67 C72 C139 122.5(7) . . ?
 C71 C72 C139 121.7(6) . . ?
 C74 C73 C70 119.8(6) . . ?
 C78 C73 C70 122.1(7) . . ?
 C78 C73 C74 118.1(6) . . ?
 C73 C74 C59 120.3(6) . . ?
 C73 C74 C75 120.5(7) . . ?
 C75 C74 C59 119.2(7) . . ?
 C74 C75 C66 118.9(7) . . ?
 C76 C75 C66 123.4(7) . . ?
 C76 C75 C74 117.6(7) . . ?
 C75 C76 H76 117.7 . . ?
 C77 C76 C75 124.6(8) . . ?
 C77 C76 H76 117.7 . . ?
 C76 C77 C78 116.2(7) . . ?
 C76 C77 C143 121.2(7) . . ?
 C78 C77 C143 122.5(7) . . ?
 C73 C78 C77 123.0(7) . . ?
 C73 C78 H78 118.5 . . ?
 C77 C78 H78 118.5 . . ?
 C17 C79 C33 122.5(6) . . ?
 C80 C79 C17 119.2(6) . . ?
 C80 C79 C33 118.3(6) . . ?
 C24 C80 C38 118.3(6) . . ?
 C79 C80 C24 120.7(6) . . ?
 C79 C80 C38 121.0(6) . . ?
 C23 C81 C39 118.9(6) . . ?
 C82 C81 C23 121.1(7) . . ?
 C82 C81 C39 120.0(6) . . ?
 C30 C82 C44 124.3(7) . . ?
 C81 C82 C30 118.2(7) . . ?
 C81 C82 C44 117.5(7) . . ?
 C51 C83 C35 123.3(6) . . ?
 C84 C83 C35 116.8(6) . . ?
 C84 C83 C51 119.7(6) . . ?
 C56 C84 C42 118.3(6) . . ?
 C83 C84 C42 121.1(6) . . ?
 C83 C84 C56 120.4(6) . . ?
 C41 C85 C57 118.6(6) . . ?
 C86 C85 C41 121.1(7) . . ?
 C86 C85 C57 120.2(7) . . ?
 C48 C86 C62 123.7(8) . . ?
 C85 C86 C48 117.7(8) . . ?
 C85 C86 C62 118.5(8) . . ?
 C88 C87 C1 106.2(7) . . ?
 C88 C87 C89 109.0(7) . . ?
 C89 C87 C1 111.4(7) . . ?
 C90 C87 C1 111.2(7) . . ?
 C90 C87 C88 111.4(8) . . ?
 C90 C87 C89 107.7(7) . . ?
 C87 C88 H88A 109.5 . . ?
 C87 C88 H88B 109.5 . . ?
 C87 C88 H88C 109.5 . . ?
 H88A C88 H88B 109.5 . . ?
 H88A C88 H88C 109.5 . . ?
 H88B C88 H88C 109.5 . . ?
 C87 C89 H89A 109.5 . . ?
 C87 C89 H89B 109.5 . . ?
 C87 C89 H89C 109.5 . . ?
 H89A C89 H89B 109.5 . . ?
 H89A C89 H89C 109.5 . . ?
 H89B C89 H89C 109.5 . . ?
 C87 C90 H90A 109.5 . . ?
 C87 C90 H90B 109.5 . . ?
 C87 C90 H90C 109.5 . . ?
 H90A C90 H90B 109.5 . . ?
 H90A C90 H90C 109.5 . . ?
 H90B C90 H90C 109.5 . . ?
 C9 C91 C92 108.5(8) . . ?
 C9 C91 C94 111.0(8) . . ?
 C93 C91 C9 113.0(8) . . ?
 C93 C91 C92 104.8(8) . . ?
 C93 C91 C94 108.3(8) . . ?
 C94 C91 C92 111.2(8) . . ?
 C91 C92 H92A 109.5 . . ?
 C91 C92 H92B 109.5 . . ?
 C91 C92 H92C 109.5 . . ?
 H92A C92 H92B 109.5 . . ?
 H92A C92 H92C 109.5 . . ?
 H92B C92 H92C 109.5 . . ?
 C91 C93 H93A 109.5 . . ?
 C91 C93 H93B 109.5 . . ?
 C91 C93 H93C 109.5 . . ?
 H93A C93 H93B 109.5 . . ?
 H93A C93 H93C 109.5 . . ?
 H93B C93 H93C 109.5 . . ?
 C91 C94 H94A 109.5 . . ?
 C91 C94 H94B 109.5 . . ?
 C91 C94 H94C 109.5 . . ?
 H94A C94 H94B 109.5 . . ?
 H94A C94 H94C 109.5 . . ?
 H94B C94 H94C 109.5 . . ?
 C13 C95 C96 111.7(6) . . ?
 C13 C95 C97 104.8(6) . . ?
 C96 C95 C97 107.2(6) . . ?
 C98 C95 C13 114.1(6) . . ?
 C98 C95 C96 112.5(6) . . ?
 C98 C95 C97 105.7(6) . . ?
 C95 C96 H96A 109.5 . . ?
 C95 C96 H96B 109.5 . . ?
 C95 C96 H96C 109.5 . . ?
 H96A C96 H96B 109.5 . . ?
 H96A C96 H96C 109.5 . . ?
 H96B C96 H96C 109.5 . . ?
 C95 C97 H97A 109.5 . . ?
 C95 C97 H97B 109.5 . . ?
 C95 C97 H97C 109.5 . . ?
 H97A C97 H97B 109.5 . . ?
 H97A C97 H97C 109.5 . . ?
 H97B C97 H97C 109.5 . . ?
 C95 C98 H98A 106.1 . . ?
 C95 C98 H98B 106.1 . . ?
 C95 C98 C99 124.8(6) . . ?
 H98A C98 H98B 106.3 . . ?
 C99 C98 H98A 106.1 . . ?
 C99 C98 H98B 106.1 . . ?
 C100 C99 C98 107.2(7) . . ?
 C100 C99 C102 106.7(7) . . ?
 C101 C99 C98 113.6(7) . . ?
 C101 C99 C100 108.8(8) . . ?
 C101 C99 C102 109.6(7) . . ?
 C102 C99 C98 110.7(7) . . ?
 C99 C100 H10A 109.5 . . ?
 C99 C100 H10B 109.5 . . ?
 C99 C100 H10C 109.5 . . ?
 H10A C100 H10B 109.5 . . ?
 H10A C100 H10C 109.5 . . ?
 H10B C100 H10C 109.5 . . ?
 C99 C101 H10D 109.5 . . ?
 C99 C101 H10E 109.5 . . ?
 C99 C101 H10F 109.5 . . ?
 H10D C101 H10E 109.5 . . ?
 H10D C101 H10F 109.5 . . ?
 H10E C101 H10F 109.5 . . ?
 C99 C102 H10G 109.5 . . ?
 C99 C102 H10H 109.5 . . ?
 C99 C102 H10I 109.5 . . ?
 H10G C102 H10H 109.5 . . ?
 H10G C102 H10I 109.5 . . ?
 H10H C102 H10I 109.5 . . ?
 C28 C103 C104 101.8(8) . . ?
 C105 C103 C28 111.6(8) . . ?
 C105 C103 C104 106.3(8) . . ?
 C105 C103 C106 111.9(8) . . ?
 C106 C103 C28 116.4(7) . . ?
 C106 C103 C104 107.6(8) . . ?
 C103 C104 H10J 109.5 . . ?
 C103 C104 H10K 109.5 . . ?
 C103 C104 H10L 109.5 . . ?
 H10J C104 H10K 109.5 . . ?
 H10J C104 H10L 109.5 . . ?
 H10K C104 H10L 109.5 . . ?
 C103 C105 H10M 109.5 . . ?
 C103 C105 H10N 109.5 . . ?
 C103 C105 H10O 109.5 . . ?
 H10M C105 H10N 109.5 . . ?
 H10M C105 H10O 109.5 . . ?
 H10N C105 H10O 109.5 . . ?
 C103 C106 H10P 106.1 . . ?
 C103 C106 H10Q 106.1 . . ?
 C103 C106 C107 124.8(9) . . ?
 H10P C106 H10Q 106.3 . . ?
 C107 C106 H10P 106.1 . . ?
 C107 C106 H10Q 106.1 . . ?
 C106 C107 C108 108.4(10) . . ?
 C109 C107 C106 108.4(11) . . ?
 C109 C107 C108 107.7(11) . . ?
 C109 C107 C110 109.1(12) . . ?
 C110 C107 C106 112.1(11) . . ?
 C110 C107 C108 111.0(12) . . ?
 C107 C108 H10R 109.5 . . ?
 C107 C108 H10S 109.5 . . ?
 C107 C108 H10T 109.5 . . ?
 H10R C108 H10S 109.5 . . ?
 H10R C108 H10T 109.5 . . ?
 H10S C108 H10T 109.5 . . ?
 C107 C109 H10U 109.5 . . ?
 C107 C109 H10V 109.5 . . ?
 C107 C109 H10W 109.5 . . ?
 H10U C109 H10V 109.5 . . ?
 H10U C109 H10W 109.5 . . ?
 H10V C109 H10W 109.5 . . ?
 C107 C110 H11A 109.5 . . ?
 C107 C110 H11B 109.5 . . ?
 C107 C110 H11C 109.5 . . ?
 H11A C110 H11B 109.5 . . ?
 H11A C110 H11C 109.5 . . ?
 H11B C110 H11C 109.5 . . ?
 C31 C111 C112 110.9(7) . . ?
 C31 C111 C113 108.1(7) . . ?
 C112 C111 C113 104.8(7) . . ?
 C114 C111 C31 108.1(7) . . ?
 C114 C111 C112 109.5(7) . . ?
 C114 C111 C113 115.4(8) . . ?
 C111 C112 H11D 109.5 . . ?
 C111 C112 H11E 109.5 . . ?
 C111 C112 H11F 109.5 . . ?
 H11D C112 H11E 109.5 . . ?
 H11D C112 H11F 109.5 . . ?
 H11E C112 H11F 109.5 . . ?
 C111 C113 H11G 109.5 . . ?
 C111 C113 H11H 109.5 . . ?
 C111 C113 H11I 109.5 . . ?
 H11G C113 H11H 109.5 . . ?
 H11G C113 H11I 109.5 . . ?
 H11H C113 H11I 109.5 . . ?
 C111 C114 H11J 107.1 . . ?
 C111 C114 H11K 107.1 . . ?
 H11J C114 H11K 106.8 . . ?
 C115 C114 C111 120.8(10) . . ?
 C115 C114 H11J 107.1 . . ?
 C115 C114 H11K 107.1 . . ?
 C114 C115 C116 104.4(12) . . ?
 C114 C115 C117 115.0(13) . . ?
 C114 C115 C118 119.2(13) . . ?
 C117 C115 C116 103.9(14) . . ?
 C117 C115 C118 107.4(15) . . ?
 C118 C115 C116 105.4(14) . . ?
 C115 C116 H11L 109.5 . . ?
 C115 C116 H11M 109.5 . . ?
 C115 C116 H11N 109.5 . . ?
 H11L C116 H11M 109.5 . . ?
 H11L C116 H11N 109.5 . . ?
 H11M C116 H11N 109.5 . . ?
 C115 C117 H11O 109.5 . . ?
 C115 C117 H11P 109.5 . . ?
 C115 C117 H11Q 109.5 . . ?
 H11O C117 H11P 109.5 . . ?
 H11O C117 H11Q 109.5 . . ?
 H11P C117 H11Q 109.5 . . ?
 C115 C118 H11R 109.5 . . ?
 C115 C118 H11S 109.5 . . ?
 C115 C118 H11T 109.5 . . ?
 H11R C118 H11S 109.5 . . ?
 H11R C118 H11T 109.5 . . ?
 H11S C118 H11T 109.5 . . ?
 C46 C119 C120 113.0(15) . . ?
 C121 C119 C46 103.5(18) . . ?
 C121 C119 C120 109.2(19) . . ?
 C121 C119 C122 104.2(17) . . ?
 C122 C119 C46 116.2(12) . . ?
 C122 C119 C120 110.0(15) . . ?
 C119 C120 H12A 109.5 . . ?
 C119 C120 H12B 109.5 . . ?
 C119 C120 H12C 109.5 . . ?
 H12A C120 H12B 109.5 . . ?
 H12A C120 H12C 109.5 . . ?
 H12B C120 H12C 109.5 . . ?
 C119 C121 H12D 109.5 . . ?
 C119 C121 H12E 109.5 . . ?
 C119 C121 H12F 109.5 . . ?
 H12D C121 H12E 109.5 . . ?
 H12D C121 H12F 109.5 . . ?
 H12E C121 H12F 109.5 . . ?
 C119 C122 H12G 109.5 . . ?
 C119 C122 H12H 109.5 . . ?
 C119 C122 H12I 109.5 . . ?
 H12G C122 H12H 109.5 . . ?
 H12G C122 H12I 109.5 . . ?
 H12H C122 H12I 109.5 . . ?
 C49 C123 C124 111.3(6) . . ?
 C49 C123 C125 106.7(6) . . ?
 C49 C123 C126 114.2(6) . . ?
 C125 C123 C124 105.8(6) . . ?
 C126 C123 C124 110.3(6) . . ?
 C126 C123 C125 108.1(6) . . ?
 C123 C124 H12J 109.5 . . ?
 C123 C124 H12K 109.5 . . ?
 C123 C124 H12L 109.5 . . ?
 H12J C124 H12K 109.5 . . ?
 H12J C124 H12L 109.5 . . ?
 H12K C124 H12L 109.5 . . ?
 C123 C125 H12M 109.5 . . ?
 C123 C125 H12N 109.5 . . ?
 C123 C125 H12O 109.5 . . ?
 H12M C125 H12N 109.5 . . ?
 H12M C125 H12O 109.5 . . ?
 H12N C125 H12O 109.5 . . ?
 C123 C126 H12P 106.4 . . ?
 C123 C126 H12Q 106.4 . . ?
 C123 C126 C127 123.5(6) . . ?
 H12P C126 H12Q 106.5 . . ?
 C127 C126 H12P 106.4 . . ?
 C127 C126 H12Q 106.4 . . ?
 C126 C127 C129 104.9(7) . . ?
 C126 C127 C130 113.7(7) . . ?
 C128 C127 C126 113.6(7) . . ?
 C128 C127 C129 106.3(7) . . ?
 C128 C127 C130 110.9(7) . . ?
 C130 C127 C129 106.8(7) . . ?
 C127 C128 H12R 109.5 . . ?
 C127 C128 H12S 109.5 . . ?
 C127 C128 H12T 109.5 . . ?
 H12R C128 H12S 109.5 . . ?
 H12R C128 H12T 109.5 . . ?
 H12S C128 H12T 109.5 . . ?
 C127 C129 H12U 109.5 . . ?
 C127 C129 H12V 109.5 . . ?
 C127 C129 H12X 109.5 . . ?
 H12U C129 H12V 109.5 . . ?
 H12U C129 H12X 109.5 . . ?
 H12V C129 H12X 109.5 . . ?
 C127 C130 H13A 109.5 . . ?
 C127 C130 H13B 109.5 . . ?
 C127 C130 H13C 109.5 . . ?
 H13A C130 H13B 109.5 . . ?
 H13A C130 H13C 109.5 . . ?
 H13B C130 H13C 109.5 . . ?
 C64 C131 C134 107.9(16) . . ?
 C132 C131 C64 120.1(16) . . ?
 C132 C131 C134 111.4(16) . . ?
 C133 C131 C64 119.5(16) . . ?
 C133 C131 C132 102.7(15) . . ?
 C133 C131 C134 91.8(14) . . ?
 C131 C132 H13D 109.5 . . ?
 C131 C132 H13E 109.5 . . ?
 C131 C132 H13F 109.5 . . ?
 H13D C132 H13E 109.5 . . ?
 H13D C132 H13F 109.5 . . ?
 H13E C132 H13F 109.5 . . ?
 C131 C133 H13G 109.5 . . ?
 C131 C133 H13H 109.5 . . ?
 C131 C133 H13I 109.5 . . ?
 H13G C133 H13H 109.5 . . ?
 H13G C133 H13I 109.5 . . ?
 H13H C133 H13I 109.5 . . ?
 C131 C134 H13J 107.4 . . ?
 C131 C134 H13K 107.4 . . ?
 C131 C134 C135 119.5(16) . . ?
 H13J C134 H13K 107.0 . . ?
 C135 C134 H13J 107.4 . . ?
 C135 C134 H13K 107.4 . . ?
 C134 C135 C136 114.1(18) . . ?
 C134 C135 C137 103.5(16) . . ?
 C134 C135 C138 123.7(19) . . ?
 C136 C135 C137 107.3(17) . . ?
 C136 C135 C138 99.8(18) . . ?
 C138 C135 C137 107.5(17) . . ?
 C135 C136 H13L 109.5 . . ?
 C135 C136 H13M 109.5 . . ?
 C135 C136 H13N 109.5 . . ?
 H13L C136 H13M 109.5 . . ?
 H13L C136 H13N 109.5 . . ?
 H13M C136 H13N 109.5 . . ?
 C135 C137 H13O 109.5 . . ?
 C135 C137 H13P 109.5 . . ?
 C135 C137 H13Q 109.5 . . ?
 H13O C137 H13P 109.5 . . ?
 H13O C137 H13Q 109.5 . . ?
 H13P C137 H13Q 109.5 . . ?
 C135 C138 H13R 109.5 . . ?
 C135 C138 H13S 109.5 . . ?
 C135 C138 H13T 109.5 . . ?
 H13R C138 H13S 109.5 . . ?
 H13R C138 H13T 109.5 . . ?
 H13S C138 H13T 109.5 . . ?
 C72 C139 C141 113.1(7) . . ?
 C72 C139 C142 113.1(7) . . ?
 C140 C139 C72 109.0(7) . . ?
 C140 C139 C141 106.0(8) . . ?
 C140 C139 C142 108.3(8) . . ?
 C141 C139 C142 107.0(7) . . ?
 C139 C140 H14A 109.5 . . ?
 C139 C140 H14B 109.5 . . ?
 C139 C140 H14C 109.5 . . ?
 H14A C140 H14B 109.5 . . ?
 H14A C140 H14C 109.5 . . ?
 H14B C140 H14C 109.5 . . ?
 C139 C141 H14D 109.5 . . ?
 C139 C141 H14E 109.5 . . ?
 C139 C141 H14F 109.5 . . ?
 H14D C141 H14E 109.5 . . ?
 H14D C141 H14F 109.5 . . ?
 H14E C141 H14F 109.5 . . ?
 C139 C142 H14G 109.5 . . ?
 C139 C142 H14H 109.5 . . ?
 C139 C142 H14I 109.5 . . ?
 H14G C142 H14H 109.5 . . ?
 H14G C142 H14I 109.5 . . ?
 H14H C142 H14I 109.5 . . ?
 C77 C143 C145 113.0(7) . . ?
 C77 C143 C146 107.0(8) . . ?
 C144 C143 C77 110.1(7) . . ?
 C144 C143 C145 107.3(8) . . ?
 C144 C143 C146 110.0(8) . . ?
 C146 C143 C145 109.4(8) . . ?
 C143 C144 H14J 109.5 . . ?
 C143 C144 H14K 109.5 . . ?
 C143 C144 H14L 109.5 . . ?
 H14J C144 H14K 109.5 . . ?
 H14J C144 H14L 109.5 . . ?
 H14K C144 H14L 109.5 . . ?
 C143 C145 H14M 109.5 . . ?
 C143 C145 H14N 109.5 . . ?
 C143 C145 H14O 109.5 . . ?
 H14M C145 H14N 109.5 . . ?
 H14M C145 H14O 109.5 . . ?
 H14N C145 H14O 109.5 . . ?
 C143 C146 H14P 109.5 . . ?
 C143 C146 H14Q 109.5 . . ?
 C143 C146 H14R 109.5 . . ?
 H14P C146 H14Q 109.5 . . ?
 H14P C146 H14R 109.5 . . ?
 H14Q C146 H14R 109.5 . . ?
 C202 C201 C206 117.1(7) . . ?
 C202 C201 C287 122.2(7) . . ?
 C206 C201 C287 120.5(7) . . ?
 C201 C202 H202 118.8 . . ?
 C201 C202 C203 122.4(7) . . ?
 C203 C202 H202 118.8 . . ?
 C202 C203 C207 120.4(7) . . ?
 C204 C203 C202 118.5(7) . . ?
 C204 C203 C207 121.0(7) . . ?
 C203 C204 C220 118.3(7) . . ?
 C205 C204 C203 120.2(7) . . ?
 C205 C204 C220 121.5(6) . . ?
 C204 C205 C206 119.0(7) . . ?
 C204 C205 C215 120.6(7) . . ?
 C206 C205 C215 120.3(7) . . ?
 C201 C206 H206 118.6 . . ?
 C205 C206 C201 122.8(8) . . ?
 C205 C206 H206 118.6 . . ?
 C208 C207 C203 122.2(8) . . ?
 C208 C207 C212 118.8(8) . . ?
 C212 C207 C203 119.0(7) . . ?
 C207 C208 H208 118.9 . . ?
 C207 C208 C209 122.2(8) . . ?
 C209 C208 H208 118.9 . . ?
 C208 C209 C210 117.8(8) . . ?
 C208 C209 C291 121.1(9) . . ?
 C210 C209 C291 121.1(10) . . ?
 C209 C210 H210 118.9 . . ?
 C209 C210 C211 122.2(9) . . ?
 C211 C210 H210 118.9 . . ?
 C210 C211 C226 120.8(8) . . ?
 C212 C211 C210 118.5(8) . . ?
 C212 C211 C226 120.7(7) . . ?
 C207 C212 C221 120.1(7) . . ?
 C211 C212 C207 120.4(7) . . ?
 C211 C212 C221 119.3(7) . . ?
 C214 C213 C295 120.9(7) . . ?
 C218 C213 C214 116.6(7) . . ?
 C218 C213 C295 122.1(7) . . ?
 C213 C214 H214 117.9 . . ?
 C215 C214 C213 124.2(7) . . ?
 C215 C214 H214 117.9 . . ?
 C205 C215 C216 117.6(7) . . ?
 C214 C215 C205 124.3(7) . . ?
 C214 C215 C216 118.1(6) . . ?
 C217 C216 C215 118.9(7) . . ?
 C219 C216 C215 120.6(6) . . ?
 C219 C216 C217 120.4(7) . . ?
 C218 C217 C216 117.9(6) . . ?
 C218 C217 C279 122.5(6) . . ?
 C279 C217 C216 119.5(7) . . ?
 C213 C218 C217 123.3(7) . . ?
 C213 C218 H218 118.3 . . ?
 C217 C218 H218 118.3 . . ?
 C216 C219 C220 120.2(7) . . ?
 C224 C219 C216 119.5(6) . . ?
 C224 C219 C220 120.3(7) . . ?
 C204 C220 C219 119.0(7) . . ?
 C221 C220 C204 122.1(7) . . ?
 C221 C220 C219 118.8(7) . . ?
 C220 C221 C212 119.2(7) . . ?
 C222 C221 C212 120.8(7) . . ?
 C222 C221 C220 119.9(7) . . ?
 C221 C222 C225 119.5(6) . . ?
 C223 C222 C221 121.6(7) . . ?
 C223 C222 C225 118.7(7) . . ?
 C222 C223 C224 118.0(7) . . ?
 C222 C223 C281 121.2(7) . . ?
 C224 C223 C281 120.8(6) . . ?
 C219 C224 C223 121.1(6) . . ?
 C219 C224 C280 119.9(7) . . ?
 C223 C224 C280 118.8(6) . . ?
 C226 C225 C222 120.7(7) . . ?
 C226 C225 C230 119.5(7) . . ?
 C230 C225 C222 119.8(6) . . ?
 C225 C226 C211 118.7(7) . . ?
 C227 C226 C211 120.7(7) . . ?
 C227 C226 C225 120.1(7) . . ?
 C226 C227 H227 119.8 . . ?
 C226 C227 C228 120.5(7) . . ?
 C228 C227 H227 119.8 . . ?
 C227 C228 C303 118.8(7) . . ?
 C229 C228 C227 118.5(8) . . ?
 C229 C228 C303 122.7(8) . . ?
 C228 C229 H229 118.8 . . ?
 C228 C229 C230 122.3(8) . . ?
 C230 C229 H229 118.8 . . ?
 C225 C230 C282 120.3(7) . . ?
 C229 C230 C225 117.6(7) . . ?
 C229 C230 C282 121.4(7) . . ?
 C232 C231 C236 118.4(7) . . ?
 C232 C231 C311 122.1(7) . . ?
 C236 C231 C311 119.2(6) . . ?
 C231 C232 H232 118.9 . . ?
 C231 C232 C233 122.2(7) . . ?
 C233 C232 H232 118.9 . . ?
 C232 C233 C279 123.5(6) . . ?
 C234 C233 C232 116.5(6) . . ?
 C234 C233 C279 119.5(7) . . ?
 C233 C234 C235 120.6(6) . . ?
 C233 C234 C237 120.0(6) . . ?
 C235 C234 C237 119.3(6) . . ?
 C234 C235 C283 119.2(6) . . ?
 C236 C235 C234 118.0(6) . . ?
 C236 C235 C283 122.3(6) . . ?
 C231 C236 H236 119.3 . . ?
 C235 C236 C231 121.3(7) . . ?
 C235 C236 H236 119.3 . . ?
 C238 C237 C234 118.3(6) . . ?
 C238 C237 C242 122.6(7) . . ?
 C242 C237 C234 118.9(6) . . ?
 C237 C238 C280 121.2(7) . . ?
 C239 C238 C237 118.7(6) . . ?
 C239 C238 C280 120.1(6) . . ?
 C238 C239 C240 120.3(6) . . ?
 C238 C239 C281 120.3(6) . . ?
 C240 C239 C281 119.4(7) . . ?
 C241 C240 C239 119.6(7) . . ?
 C243 C240 C239 120.4(6) . . ?
 C243 C240 C241 119.9(7) . . ?
 C240 C241 C242 121.3(7) . . ?
 C240 C241 C285 120.5(7) . . ?
 C242 C241 C285 118.2(6) . . ?
 C237 C242 C241 117.5(6) . . ?
 C284 C242 C237 119.8(7) . . ?
 C284 C242 C241 122.6(6) . . ?
 C240 C243 C244 120.0(7) . . ?
 C240 C243 C248 120.2(7) . . ?
 C248 C243 C244 119.4(7) . . ?
 C243 C244 C282 118.0(7) . . ?
 C245 C244 C243 118.1(7) . . ?
 C245 C244 C282 123.9(7) . . ?
 C244 C245 H245 118.9 . . ?
 C244 C245 C246 122.2(7) . . ?
 C246 C245 H245 118.9 . . ?
 C245 C246 C319 121.3(8) . . ?
 C247 C246 C245 119.7(8) . . ?
 C247 C246 C319 119.0(8) . . ?
 C246 C247 H247 119.4 . . ?
 C246 C247 C248 121.1(8) . . ?
 C248 C247 H247 119.4 . . ?
 C243 C248 C247 118.1(7) . . ?
 C243 C248 C286 119.6(7) . . ?
 C247 C248 C286 122.2(7) . . ?
 C250 C249 C254 115.7(7) . . ?
 C250 C249 C323 121.9(7) . . ?
 C254 C249 C323 122.2(7) . . ?
 C249 C250 H250 117.7 . . ?
 C249 C250 C251 124.7(7) . . ?
 C251 C250 H250 117.7 . . ?
 C250 C251 C252 116.6(7) . . ?
 C250 C251 C283 123.0(7) . . ?
 C252 C251 C283 119.9(7) . . ?
 C253 C252 C251 119.3(7) . . ?
 C253 C252 C255 121.1(7) . . ?
 C255 C252 C251 119.6(6) . . ?
 C252 C253 C268 118.5(7) . . ?
 C254 C253 C252 118.4(7) . . ?
 C254 C253 C268 123.1(7) . . ?
 C249 C254 C253 124.2(7) . . ?
 C249 C254 H254 117.9 . . ?
 C253 C254 H254 117.9 . . ?
 C252 C255 C256 118.9(7) . . ?
 C260 C255 C252 119.9(7) . . ?
 C260 C255 C256 121.1(7) . . ?
 C257 C256 C255 119.5(7) . . ?
 C257 C256 C284 120.6(6) . . ?
 C284 C256 C255 119.8(7) . . ?
 C258 C257 C256 118.0(7) . . ?
 C285 C257 C256 119.7(7) . . ?
 C285 C257 C258 122.0(7) . . ?
 C257 C258 C261 116.5(7) . . ?
 C259 C258 C257 122.8(7) . . ?
 C259 C258 C261 120.4(7) . . ?
 C258 C259 C260 119.1(7) . . ?
 C258 C259 C274 120.3(7) . . ?
 C260 C259 C274 120.6(7) . . ?
 C255 C260 C259 119.4(7) . . ?
 C269 C260 C255 119.7(7) . . ?
 C269 C260 C259 120.9(7) . . ?
 C262 C261 C258 121.1(7) . . ?
 C262 C261 C266 120.0(8) . . ?
 C266 C261 C258 118.8(7) . . ?
 C261 C262 C286 119.2(7) . . ?
 C263 C262 C261 118.1(8) . . ?
 C263 C262 C286 122.7(8) . . ?
 C262 C263 H263 118.5 . . ?
 C264 C263 C262 123.0(9) . . ?
 C264 C263 H263 118.5 . . ?
 C263 C264 C331 123.3(9) . . ?
 C265 C264 C263 117.1(9) . . ?
 C265 C264 C331 119.5(9) . . ?
 C264 C265 H265 118.0 . . ?
 C264 C265 C266 124.0(9) . . ?
 C266 C265 H265 118.0 . . ?
 C261 C266 C275 120.2(8) . . ?
 C265 C266 C261 117.2(8) . . ?
 C265 C266 C275 122.6(8) . . ?
 C268 C267 H267 119.3 . . ?
 C268 C267 C272 121.5(8) . . ?
 C272 C267 H267 119.3 . . ?
 C267 C268 C253 120.5(7) . . ?
 C267 C268 C269 120.5(7) . . ?
 C269 C268 C253 118.9(6) . . ?
 C260 C269 C268 121.3(7) . . ?
 C260 C269 C270 120.9(7) . . ?
 C268 C269 C270 117.7(6) . . ?
 C269 C270 C273 116.8(7) . . ?
 C271 C270 C269 120.8(7) . . ?
 C271 C270 C273 122.4(7) . . ?
 C270 C271 H271 118.9 . . ?
 C270 C271 C272 122.1(8) . . ?
 C272 C271 H271 118.9 . . ?
 C267 C272 C339 119.3(7) . . ?
 C271 C272 C267 117.3(7) . . ?
 C271 C272 C339 123.3(7) . . ?
 C274 C273 C270 121.6(7) . . ?
 C274 C273 C278 118.2(7) . . ?
 C278 C273 C270 120.2(7) . . ?
 C273 C274 C259 118.9(7) . . ?
 C275 C274 C259 121.5(7) . . ?
 C275 C274 C273 119.6(7) . . ?
 C274 C275 C266 118.5(7) . . ?
 C276 C275 C266 121.7(8) . . ?
 C276 C275 C274 119.8(8) . . ?
 C275 C276 H276 118.9 . . ?
 C275 C276 C277 122.1(9) . . ?
 C277 C276 H276 118.9 . . ?
 C276 C277 C343 121.1(9) . . ?
 C278 C277 C276 118.6(8) . . ?
 C278 C277 C343 120.3(8) . . ?
 C273 C278 H278 119.2 . . ?
 C277 C278 C273 121.6(8) . . ?
 C277 C278 H278 119.2 . . ?
 C233 C279 C217 123.1(7) . . ?
 C280 C279 C217 117.8(6) . . ?
 C280 C279 C233 119.0(6) . . ?
 C224 C280 C238 120.3(6) . . ?
 C279 C280 C224 121.0(6) . . ?
 C279 C280 C238 118.6(6) . . ?
 C223 C281 C239 119.3(7) . . ?
 C282 C281 C223 120.9(6) . . ?
 C282 C281 C239 119.9(7) . . ?
 C230 C282 C244 122.8(7) . . ?
 C281 C282 C230 117.9(7) . . ?
 C281 C282 C244 119.3(7) . . ?
 C235 C283 C251 122.7(7) . . ?
 C284 C283 C235 118.5(6) . . ?
 C284 C283 C251 118.7(7) . . ?
 C242 C284 C256 117.8(7) . . ?
 C283 C284 C242 121.3(7) . . ?
 C283 C284 C256 120.8(6) . . ?
 C257 C285 C241 120.2(7) . . ?
 C286 C285 C241 119.4(7) . . ?
 C286 C285 C257 120.4(7) . . ?
 C262 C286 C248 124.8(7) . . ?
 C285 C286 C248 116.9(7) . . ?
 C285 C286 C262 118.2(7) . . ?
 C201 C287 C288 112.7(7) . . ?
 C201 C287 C289 110.1(7) . . ?
 C201 C287 C290 107.3(7) . . ?
 C289 C287 C288 104.2(7) . . ?
 C289 C287 C290 112.4(8) . . ?
 C290 C287 C288 110.2(7) . . ?
 C287 C288 H28A 109.5 . . ?
 C287 C288 H28B 109.5 . . ?
 C287 C288 H28C 109.5 . . ?
 H28A C288 H28B 109.5 . . ?
 H28A C288 H28C 109.5 . . ?
 H28B C288 H28C 109.5 . . ?
 C287 C289 H28D 109.5 . . ?
 C287 C289 H28E 109.5 . . ?
 C287 C289 H28F 109.5 . . ?
 H28D C289 H28E 109.5 . . ?
 H28D C289 H28F 109.5 . . ?
 H28E C289 H28F 109.5 . . ?
 C287 C290 H29A 109.5 . . ?
 C287 C290 H29B 109.5 . . ?
 C287 C290 H29C 109.5 . . ?
 H29A C290 H29B 109.5 . . ?
 H29A C290 H29C 109.5 . . ?
 H29B C290 H29C 109.5 . . ?
 C292 C291 C209 114.3(12) . . ?
 C293 C291 C209 109.0(11) . . ?
 C293 C291 C292 102.0(12) . . ?
 C294 C291 C209 107.5(12) . . ?
 C294 C291 C292 116.9(13) . . ?
 C294 C291 C293 106.7(13) . . ?
 C291 C292 H29D 109.5 . . ?
 C291 C292 H29E 109.5 . . ?
 C291 C292 H29F 109.5 . . ?
 H29D C292 H29E 109.5 . . ?
 H29D C292 H29F 109.5 . . ?
 H29E C292 H29F 109.5 . . ?
 C291 C293 H29G 109.5 . . ?
 C291 C293 H29H 109.5 . . ?
 C291 C293 H29I 109.5 . . ?
 H29G C293 H29H 109.5 . . ?
 H29G C293 H29I 109.5 . . ?
 H29H C293 H29I 109.5 . . ?
 C291 C294 H29J 109.5 . . ?
 C291 C294 H29K 109.5 . . ?
 C291 C294 H29L 109.5 . . ?
 H29J C294 H29K 109.5 . . ?
 H29J C294 H29L 109.5 . . ?
 H29K C294 H29L 109.5 . . ?
 C213 C295 C296 110.8(6) . . ?
 C213 C295 C297 105.4(6) . . ?
 C297 C295 C296 108.0(7) . . ?
 C298 C295 C213 114.7(7) . . ?
 C298 C295 C296 111.1(7) . . ?
 C298 C295 C297 106.4(7) . . ?
 C295 C296 H29M 109.5 . . ?
 C295 C296 H29N 109.5 . . ?
 C295 C296 H29O 109.5 . . ?
 H29M C296 H29N 109.5 . . ?
 H29M C296 H29O 109.5 . . ?
 H29N C296 H29O 109.5 . . ?
 C295 C297 H29P 109.5 . . ?
 C295 C297 H29Q 109.5 . . ?
 C295 C297 H29R 109.5 . . ?
 H29P C297 H29Q 109.5 . . ?
 H29P C297 H29R 109.5 . . ?
 H29Q C297 H29R 109.5 . . ?
 C295 C298 H29S 106.7 . . ?
 C295 C298 H29T 106.7 . . ?
 C295 C298 C299 122.5(7) . . ?
 H29S C298 H29T 106.6 . . ?
 C299 C298 H29S 106.7 . . ?
 C299 C298 H29T 106.7 . . ?
 C298 C299 C301 104.9(8) . . ?
 C300 C299 C298 111.7(9) . . ?
 C300 C299 C301 106.3(9) . . ?
 C302 C299 C298 115.6(8) . . ?
 C302 C299 C300 109.3(9) . . ?
 C302 C299 C301 108.5(9) . . ?
 C299 C300 H30A 109.5 . . ?
 C299 C300 H30B 109.5 . . ?
 C299 C300 H30C 109.5 . . ?
 H30A C300 H30B 109.5 . . ?
 H30A C300 H30C 109.5 . . ?
 H30B C300 H30C 109.5 . . ?
 C299 C301 H30D 109.5 . . ?
 C299 C301 H30E 109.5 . . ?
 C299 C301 H30F 109.5 . . ?
 H30D C301 H30E 109.5 . . ?
 H30D C301 H30F 109.5 . . ?
 H30E C301 H30F 109.5 . . ?
 C299 C302 H30G 109.5 . . ?
 C299 C302 H30H 109.5 . . ?
 C299 C302 H30I 109.5 . . ?
 H30G C302 H30H 109.5 . . ?
 H30G C302 H30I 109.5 . . ?
 H30H C302 H30I 109.5 . . ?
 C228 C303 C304 109.8(7) . . ?
 C228 C303 C306 114.6(7) . . ?
 C305 C303 C228 105.7(7) . . ?
 C305 C303 C304 108.4(7) . . ?
 C305 C303 C306 107.7(7) . . ?
 C306 C303 C304 110.4(7) . . ?
 C303 C304 H30J 109.5 . . ?
 C303 C304 H30K 109.5 . . ?
 C303 C304 H30L 109.5 . . ?
 H30J C304 H30K 109.5 . . ?
 H30J C304 H30L 109.5 . . ?
 H30K C304 H30L 109.5 . . ?
 C303 C305 H30M 109.5 . . ?
 C303 C305 H30N 109.5 . . ?
 C303 C305 H30O 109.5 . . ?
 H30M C305 H30N 109.5 . . ?
 H30M C305 H30O 109.5 . . ?
 H30N C305 H30O 109.5 . . ?
 C303 C306 H30P 107.0 . . ?
 C303 C306 H30Q 107.0 . . ?
 C303 C306 C307 121.2(7) . . ?
 H30P C306 H30Q 106.8 . . ?
 C307 C306 H30P 107.0 . . ?
 C307 C306 H30Q 107.0 . . ?
 C308 C307 C306 114.0(8) . . ?
 C308 C307 C309 105.9(9) . . ?
 C308 C307 C310 108.6(9) . . ?
 C309 C307 C306 103.2(8) . . ?
 C310 C307 C306 117.2(8) . . ?
 C310 C307 C309 106.9(9) . . ?
 C307 C308 H30R 109.5 . . ?
 C307 C308 H30S 109.5 . . ?
 C307 C308 H30T 109.5 . . ?
 H30R C308 H30S 109.5 . . ?
 H30R C308 H30T 109.5 . . ?
 H30S C308 H30T 109.5 . . ?
 C307 C309 H30U 109.5 . . ?
 C307 C309 H30V 109.5 . . ?
 C307 C309 H30W 109.5 . . ?
 H30U C309 H30V 109.5 . . ?
 H30U C309 H30W 109.5 . . ?
 H30V C309 H30W 109.5 . . ?
 C307 C310 H31A 109.5 . . ?
 C307 C310 H31B 109.5 . . ?
 C307 C310 H31C 109.5 . . ?
 H31A C310 H31B 109.5 . . ?
 H31A C310 H31C 109.5 . . ?
 H31B C310 H31C 109.5 . . ?
 C231 C311 C313 109.1(6) . . ?
 C231 C311 C314 111.8(6) . . ?
 C312 C311 C231 111.8(6) . . ?
 C312 C311 C313 107.2(7) . . ?
 C312 C311 C314 110.9(6) . . ?
 C313 C311 C314 105.8(6) . . ?
 C311 C312 H31D 109.5 . . ?
 C311 C312 H31E 109.5 . . ?
 C311 C312 H31F 109.5 . . ?
 H31D C312 H31E 109.5 . . ?
 H31D C312 H31F 109.5 . . ?
 H31E C312 H31F 109.5 . . ?
 C311 C313 H31G 109.5 . . ?
 C311 C313 H31H 109.5 . . ?
 C311 C313 H31I 109.5 . . ?
 H31G C313 H31H 109.5 . . ?
 H31G C313 H31I 109.5 . . ?
 H31H C313 H31I 109.5 . . ?
 C311 C314 H31J 105.8 . . ?
 C311 C314 H31K 105.8 . . ?
 H31J C314 H31K 106.2 . . ?
 C315 C314 C311 126.2(7) . . ?
 C315 C314 H31J 105.8 . . ?
 C315 C314 H31K 105.8 . . ?
 C314 C315 C318 105.6(7) . . ?
 C316 C315 C314 112.5(8) . . ?
 C316 C315 C317 109.7(8) . . ?
 C316 C315 C318 108.5(8) . . ?
 C317 C315 C314 113.0(7) . . ?
 C317 C315 C318 107.2(7) . . ?
 C315 C316 H31L 109.5 . . ?
 C315 C316 H31M 109.5 . . ?
 C315 C316 H31N 109.5 . . ?
 H31L C316 H31M 109.5 . . ?
 H31L C316 H31N 109.5 . . ?
 H31M C316 H31N 109.5 . . ?
 C315 C317 H31O 109.5 . . ?
 C315 C317 H31P 109.5 . . ?
 C315 C317 H31Q 109.5 . . ?
 H31O C317 H31P 109.5 . . ?
 H31O C317 H31Q 109.5 . . ?
 H31P C317 H31Q 109.5 . . ?
 C315 C318 H31R 109.5 . . ?
 C315 C318 H31S 109.5 . . ?
 C315 C318 H31T 109.5 . . ?
 H31R C318 H31S 109.5 . . ?
 H31R C318 H31T 109.5 . . ?
 H31S C318 H31T 109.5 . . ?
 C246 C319 C322 112.5(9) . . ?
 C320 C319 C246 115.2(9) . . ?
 C320 C319 C321 104.9(11) . . ?
 C320 C319 C322 110.9(10) . . ?
 C321 C319 C246 108.3(10) . . ?
 C321 C319 C322 104.0(10) . . ?
 C319 C320 H32A 109.5 . . ?
 C319 C320 H32B 109.5 . . ?
 C319 C320 H32C 109.5 . . ?
 H32A C320 H32B 109.5 . . ?
 H32A C320 H32C 109.5 . . ?
 H32B C320 H32C 109.5 . . ?
 C319 C321 H32D 109.5 . . ?
 C319 C321 H32E 109.5 . . ?
 C319 C321 H32F 109.5 . . ?
 H32D C321 H32E 109.5 . . ?
 H32D C321 H32F 109.5 . . ?
 H32E C321 H32F 109.5 . . ?
 C319 C322 H32G 109.5 . . ?
 C319 C322 H32H 109.5 . . ?
 C319 C322 H32I 109.5 . . ?
 H32G C322 H32H 109.5 . . ?
 H32G C322 H32I 109.5 . . ?
 H32H C322 H32I 109.5 . . ?
 C249 C323 C324 110.7(8) . . ?
 C249 C323 C325 112.4(7) . . ?
 C249 C323 C326 113.1(8) . . ?
 C324 C323 C325 105.6(8) . . ?
 C324 C323 C326 99.3(9) . . ?
 C325 C323 C326 114.5(8) . . ?
 C323 C324 H32J 109.5 . . ?
 C323 C324 H32K 109.5 . . ?
 C323 C324 H32L 109.5 . . ?
 H32J C324 H32K 109.5 . . ?
 H32J C324 H32L 109.5 . . ?
 H32K C324 H32L 109.5 . . ?
 C323 C325 H32M 109.5 . . ?
 C323 C325 H32N 109.5 . . ?
 C323 C325 H32O 109.5 . . ?
 H32M C325 H32N 109.5 . . ?
 H32M C325 H32O 109.5 . . ?
 H32N C325 H32O 109.5 . . ?
 C323 C326 H32P 105.6 . . ?
 C323 C326 H32Q 105.6 . . ?
 H32P C326 H32Q 106.1 . . ?
 C327 C326 C323 126.8(11) . . ?
 C327 C326 H32P 105.6 . . ?
 C327 C326 H32Q 105.6 . . ?
 C326 C327 C328 107.8(12) . . ?
 C326 C327 C329 108.9(11) . . ?
 C326 C327 C330 121.4(11) . . ?
 C328 C327 C329 96.8(11) . . ?
 C330 C327 C328 118.6(12) . . ?
 C330 C327 C329 99.6(10) . . ?
 C327 C328 H32R 109.5 . . ?
 C327 C328 H32S 109.5 . . ?
 C327 C328 H32T 109.5 . . ?
 H32R C328 H32S 109.5 . . ?
 H32R C328 H32T 109.5 . . ?
 H32S C328 H32T 109.5 . . ?
 C327 C329 H32U 109.5 . . ?
 C327 C329 H32V 109.5 . . ?
 C327 C329 H32W 109.5 . . ?
 H32U C329 H32V 109.5 . . ?
 H32U C329 H32W 109.5 . . ?
 H32V C329 H32W 109.5 . . ?
 C327 C330 H33A 109.5 . . ?
 C327 C330 H33B 109.5 . . ?
 C327 C330 H33C 109.5 . . ?
 H33A C330 H33B 109.5 . . ?
 H33A C330 H33C 109.5 . . ?
 H33B C330 H33C 109.5 . . ?
 C264 C331 C332 109.3(11) . . ?
 C333 C331 C264 109.6(12) . . ?
 C333 C331 C332 115.1(13) . . ?
 C334 C331 C264 115.5(12) . . ?
 C334 C331 C332 97.7(12) . . ?
 C334 C331 C333 109.5(14) . . ?
 C331 C332 H33D 109.5 . . ?
 C331 C332 H33E 109.5 . . ?
 C331 C332 H33F 109.5 . . ?
 H33D C332 H33E 109.5 . . ?
 H33D C332 H33F 109.5 . . ?
 H33E C332 H33F 109.5 . . ?
 C331 C333 H33G 109.5 . . ?
 C331 C333 H33H 109.5 . . ?
 C331 C333 H33I 109.5 . . ?
 H33G C333 H33H 109.5 . . ?
 H33G C333 H33I 109.5 . . ?
 H33H C333 H33I 109.5 . . ?
 C331 C334 H33J 108.9 . . ?
 C331 C334 H33K 108.9 . . ?
 C331 C334 C335 113.4(15) . . ?
 H33J C334 H33K 107.7 . . ?
 C335 C334 H33J 108.9 . . ?
 C335 C334 H33K 108.9 . . ?
 C334 C335 C336 105.7(17) . . ?
 C334 C335 C337 120.1(16) . . ?
 C334 C335 C338 124.3(19) . . ?
 C337 C335 C336 100.3(16) . . ?
 C338 C335 C336 100.5(17) . . ?
 C338 C335 C337 101.8(17) . . ?
 C335 C336 H33L 109.5 . . ?
 C335 C336 H33M 109.5 . . ?
 C335 C336 H33N 109.5 . . ?
 H33L C336 H33M 109.5 . . ?
 H33L C336 H33N 109.5 . . ?
 H33M C336 H33N 109.5 . . ?
 C335 C337 H33O 109.5 . . ?
 C335 C337 H33P 109.5 . . ?
 C335 C337 H33Q 109.5 . . ?
 H33O C337 H33P 109.5 . . ?
 H33O C337 H33Q 109.5 . . ?
 H33P C337 H33Q 109.5 . . ?
 C335 C338 H33R 109.5 . . ?
 C335 C338 H33S 109.5 . . ?
 C335 C338 H33T 109.5 . . ?
 H33R C338 H33S 109.5 . . ?
 H33R C338 H33T 109.5 . . ?
 H33S C338 H33T 109.5 . . ?
 C272 C339 C341 109.9(7) . . ?
 C340 C339 C272 108.1(7) . . ?
 C340 C339 C341 109.5(7) . . ?
 C342 C339 C272 113.1(7) . . ?
 C342 C339 C340 108.7(7) . . ?
 C342 C339 C341 107.4(7) . . ?
 C339 C340 H34A 109.5 . . ?
 C339 C340 H34B 109.5 . . ?
 C339 C340 H34C 109.5 . . ?
 H34A C340 H34B 109.5 . . ?
 H34A C340 H34C 109.5 . . ?
 H34B C340 H34C 109.5 . . ?
 C339 C341 H34D 109.5 . . ?
 C339 C341 H34E 109.5 . . ?
 C339 C341 H34F 109.5 . . ?
 H34D C341 H34E 109.5 . . ?
 H34D C341 H34F 109.5 . . ?
 H34E C341 H34F 109.5 . . ?
 C339 C342 H34G 109.5 . . ?
 C339 C342 H34H 109.5 . . ?
 C339 C342 H34I 109.5 . . ?
 H34G C342 H34H 109.5 . . ?
 H34G C342 H34I 109.5 . . ?
 H34H C342 H34I 109.5 . . ?
 C277 C343 C344 115.4(10) . . ?
 C277 C343 C345 110.1(10) . . ?
 C344 C343 C345 109.6(10) . . ?
 C346 C343 C277 111.7(10) . . ?
 C346 C343 C344 106.5(11) . . ?
 C346 C343 C345 102.8(11) . . ?
 C343 C344 H34J 109.5 . . ?
 C343 C344 H34K 109.5 . . ?
 C343 C344 H34L 109.5 . . ?
 H34J C344 H34K 109.5 . . ?
 H34J C344 H34L 109.5 . . ?
 H34K C344 H34L 109.5 . . ?
 C343 C345 H34M 109.5 . . ?
 C343 C345 H34N 109.5 . . ?
 C343 C345 H34O 109.5 . . ?
 H34M C345 H34N 109.5 . . ?
 H34M C345 H34O 109.5 . . ?
 H34N C345 H34O 109.5 . . ?
 C343 C346 H34P 109.5 . . ?
 C343 C346 H34Q 109.5 . . ?
 C343 C346 H34R 109.5 . . ?
 H34P C346 H34Q 109.5 . . ?
 H34P C346 H34R 109.5 . . ?
 H34Q C346 H34R 109.5 . . ?

loop_
  _geom_torsion_atom_site_label_1
  _geom_torsion_atom_site_label_2
  _geom_torsion_atom_site_label_3
  _geom_torsion_atom_site_label_4
  _geom_torsion
  _geom_torsion_site_symmetry_1
  _geom_torsion_site_symmetry_2
  _geom_torsion_site_symmetry_3
  _geom_torsion_site_symmetry_4
  _geom_torsion_publ_flag
 C1 C2 C3 C4 2.6(13) . . . . ?
 C1 C2 C3 C7 -175.7(8) . . . . ?
 C2 C1 C6 C5 -0.3(13) . . . . ?
 C2 C1 C87 C88 80.7(10) . . . . ?
 C2 C1 C87 C89 -37.8(11) . . . . ?
 C2 C1 C87 C90 -158.0(8) . . . . ?
 C2 C3 C4 C5 -4.7(12) . . . . ?
 C2 C3 C4 C20 175.7(8) . . . . ?
 C2 C3 C7 C8 9.3(13) . . . . ?
 C2 C3 C7 C12 -171.1(8) . . . . ?
 C3 C4 C5 C6 4.3(12) . . . . ?
 C3 C4 C5 C15 -172.8(7) . . . . ?
 C3 C4 C20 C19 178.4(7) . . . . ?
 C3 C4 C20 C21 -2.3(13) . . . . ?
 C3 C7 C8 C9 178.3(8) . . . . ?
 C3 C7 C12 C11 178.8(7) . . . . ?
 C3 C7 C12 C21 -6.9(12) . . . . ?
 C4 C3 C7 C8 -169.0(8) . . . . ?
 C4 C3 C7 C12 10.5(12) . . . . ?
 C4 C5 C6 C1 -1.8(13) . . . . ?
 C4 C5 C15 C14 169.3(8) . . . . ?
 C4 C5 C15 C16 -9.5(12) . . . . ?
 C4 C20 C21 C12 6.2(12) . . . . ?
 C4 C20 C21 C22 -175.8(8) . . . . ?
 C5 C4 C20 C19 -1.2(12) . . . . ?
 C5 C4 C20 C21 178.1(8) . . . . ?
 C5 C15 C16 C17 -179.4(7) . . . . ?
 C5 C15 C16 C19 6.6(12) . . . . ?
 C6 C1 C2 C3 0.0(13) . . . . ?
 C6 C1 C87 C88 -96.4(9) . . . . ?
 C6 C1 C87 C89 145.1(8) . . . . ?
 C6 C1 C87 C90 24.9(12) . . . . ?
 C6 C5 C15 C14 -7.8(13) . . . . ?
 C6 C5 C15 C16 173.4(8) . . . . ?
 C7 C3 C4 C5 173.7(7) . . . . ?
 C7 C3 C4 C20 -5.9(12) . . . . ?
 C7 C8 C9 C10 4.3(13) . . . . ?
 C7 C8 C9 C91 -175.7(8) . . . . ?
 C7 C12 C21 C20 -1.5(12) . . . . ?
 C7 C12 C21 C22 -179.5(7) . . . . ?
 C8 C7 C12 C11 -1.6(12) . . . . ?
 C8 C7 C12 C21 172.7(8) . . . . ?
 C8 C9 C10 C11 -4.5(13) . . . . ?
 C8 C9 C91 C92 72.0(11) . . . . ?
 C8 C9 C91 C93 -43.8(12) . . . . ?
 C8 C9 C91 C94 -165.6(8) . . . . ?
 C9 C10 C11 C12 1.9(13) . . . . ?
 C9 C10 C11 C26 -179.2(8) . . . . ?
 C10 C9 C91 C92 -108.0(10) . . . . ?
 C10 C9 C91 C93 136.3(9) . . . . ?
 C10 C9 C91 C94 14.5(12) . . . . ?
 C10 C11 C12 C7 1.3(12) . . . . ?
 C10 C11 C12 C21 -173.0(8) . . . . ?
 C10 C11 C26 C25 175.4(8) . . . . ?
 C10 C11 C26 C27 -0.3(13) . . . . ?
 C11 C12 C21 C20 172.7(8) . . . . ?
 C11 C12 C21 C22 -5.4(12) . . . . ?
 C11 C26 C27 C28 176.3(8) . . . . ?
 C12 C7 C8 C9 -1.3(14) . . . . ?
 C12 C11 C26 C25 -5.7(12) . . . . ?
 C12 C11 C26 C27 178.6(8) . . . . ?
 C12 C21 C22 C23 174.2(7) . . . . ?
 C12 C21 C22 C25 -0.1(12) . . . . ?
 C13 C14 C15 C5 -170.0(8) . . . . ?
 C13 C14 C15 C16 8.8(13) . . . . ?
 C13 C95 C98 C99 -67.0(10) . . . . ?
 C14 C13 C18 C17 1.6(13) . . . . ?
 C14 C13 C95 C96 -170.6(7) . . . . ?
 C14 C13 C95 C97 73.6(9) . . . . ?
 C14 C13 C95 C98 -41.5(10) . . . . ?
 C14 C15 C16 C17 1.8(12) . . . . ?
 C14 C15 C16 C19 -172.2(8) . . . . ?
 C15 C5 C6 C1 175.3(8) . . . . ?
 C15 C16 C17 C18 -10.1(12) . . . . ?
 C15 C16 C17 C79 171.9(7) . . . . ?
 C15 C16 C19 C20 -1.0(12) . . . . ?
 C15 C16 C19 C24 179.5(7) . . . . ?
 C16 C17 C18 C13 8.5(13) . . . . ?
 C16 C17 C79 C33 -165.0(7) . . . . ?
 C16 C17 C79 C80 17.3(12) . . . . ?
 C16 C19 C20 C4 -1.8(12) . . . . ?
 C16 C19 C20 C21 179.0(7) . . . . ?
 C16 C19 C24 C23 179.5(7) . . . . ?
 C16 C19 C24 C80 -0.3(12) . . . . ?
 C17 C16 C19 C20 -175.0(7) . . . . ?
 C17 C16 C19 C24 5.5(12) . . . . ?
 C17 C79 C80 C24 -12.4(12) . . . . ?
 C17 C79 C80 C38 170.8(7) . . . . ?
 C18 C13 C14 C15 -10.6(13) . . . . ?
 C18 C13 C95 C96 14.8(11) . . . . ?
 C18 C13 C95 C97 -101.0(9) . . . . ?
 C18 C13 C95 C98 143.9(8) . . . . ?
 C18 C17 C79 C33 17.1(13) . . . . ?
 C18 C17 C79 C80 -160.5(8) . . . . ?
 C19 C16 C17 C18 164.0(7) . . . . ?
 C19 C16 C17 C79 -14.0(12) . . . . ?
 C19 C20 C21 C12 -174.6(7) . . . . ?
 C19 C20 C21 C22 3.4(12) . . . . ?
 C19 C24 C80 C38 -179.3(7) . . . . ?
 C19 C24 C80 C79 3.8(12) . . . . ?
 C20 C4 C5 C6 -176.1(8) . . . . ?
 C20 C4 C5 C15 6.8(12) . . . . ?
 C20 C19 C24 C23 0.1(12) . . . . ?
 C20 C19 C24 C80 -179.8(7) . . . . ?
 C20 C21 C22 C23 -3.8(12) . . . . ?
 C20 C21 C22 C25 -178.1(8) . . . . ?
 C21 C22 C23 C24 2.2(12) . . . . ?
 C21 C22 C23 C81 177.9(7) . . . . ?
 C21 C22 C25 C26 2.4(13) . . . . ?
 C21 C22 C25 C30 -176.8(8) . . . . ?
 C22 C23 C24 C19 -0.4(12) . . . . ?
 C22 C23 C24 C80 179.5(7) . . . . ?
 C22 C23 C81 C39 179.1(7) . . . . ?
 C22 C23 C81 C82 -3.8(13) . . . . ?
 C22 C25 C26 C11 0.5(12) . . . . ?
 C22 C25 C26 C27 176.3(8) . . . . ?
 C22 C25 C30 C29 -174.9(8) . . . . ?
 C22 C25 C30 C82 1.2(13) . . . . ?
 C23 C22 C25 C26 -171.9(7) . . . . ?
 C23 C22 C25 C30 8.8(12) . . . . ?
 C23 C24 C80 C38 0.8(12) . . . . ?
 C23 C24 C80 C79 -176.1(7) . . . . ?
 C23 C81 C82 C30 13.7(13) . . . . ?
 C23 C81 C82 C44 -164.9(8) . . . . ?
 C24 C19 C20 C4 177.7(7) . . . . ?
 C24 C19 C20 C21 -1.6(12) . . . . ?
 C24 C23 C81 C39 -5.3(12) . . . . ?
 C24 C23 C81 C82 171.8(8) . . . . ?
 C25 C22 C23 C24 176.7(7) . . . . ?
 C25 C22 C23 C81 -7.7(12) . . . . ?
 C25 C26 C27 C28 0.6(14) . . . . ?
 C25 C30 C82 C44 166.0(9) . . . . ?
 C25 C30 C82 C81 -12.5(13) . . . . ?
 C26 C11 C12 C7 -177.6(7) . . . . ?
 C26 C11 C12 C21 8.2(12) . . . . ?
 C26 C25 C30 C29 5.9(13) . . . . ?
 C26 C25 C30 C82 -178.0(8) . . . . ?
 C26 C27 C28 C29 1.6(14) . . . . ?
 C26 C27 C28 C103 179.4(8) . . . . ?
 C27 C28 C29 C30 0.0(14) . . . . ?
 C27 C28 C103 C104 -92.0(10) . . . . ?
 C27 C28 C103 C105 21.1(13) . . . . ?
 C27 C28 C103 C106 151.3(9) . . . . ?
 C28 C29 C30 C25 -3.7(13) . . . . ?
 C28 C29 C30 C82 -179.8(8) . . . . ?
 C28 C103 C106 C107 -74.3(13) . . . . ?
 C29 C28 C103 C104 85.8(10) . . . . ?
 C29 C28 C103 C105 -161.2(9) . . . . ?
 C29 C28 C103 C106 -30.9(12) . . . . ?
 C29 C30 C82 C44 -18.1(14) . . . . ?
 C29 C30 C82 C81 163.5(8) . . . . ?
 C30 C25 C26 C11 179.8(8) . . . . ?
 C30 C25 C26 C27 -4.4(13) . . . . ?
 C31 C32 C33 C34 4.8(11) . . . . ?
 C31 C32 C33 C79 178.6(7) . . . . ?
 C31 C111 C114 C115 167.8(10) . . . . ?
 C32 C31 C36 C35 -3.3(12) . . . . ?
 C32 C31 C111 C112 -8.8(10) . . . . ?
 C32 C31 C111 C113 -123.2(8) . . . . ?
 C32 C31 C111 C114 111.3(9) . . . . ?
 C32 C33 C34 C35 -12.6(11) . . . . ?
 C32 C33 C34 C37 159.9(7) . . . . ?
 C32 C33 C79 C17 26.4(12) . . . . ?
 C32 C33 C79 C80 -155.9(7) . . . . ?
 C33 C34 C35 C36 12.2(11) . . . . ?
 C33 C34 C35 C83 -172.0(7) . . . . ?
 C33 C34 C37 C38 -0.8(11) . . . . ?
 C33 C34 C37 C42 -172.2(7) . . . . ?
 C33 C79 C80 C24 169.9(7) . . . . ?
 C33 C79 C80 C38 -6.9(12) . . . . ?
 C34 C33 C79 C17 -159.9(7) . . . . ?
 C34 C33 C79 C80 17.8(11) . . . . ?
 C34 C35 C36 C31 -4.1(11) . . . . ?
 C34 C35 C83 C51 161.8(7) . . . . ?
 C34 C35 C83 C84 -23.8(11) . . . . ?
 C34 C37 C38 C39 -168.9(7) . . . . ?
 C34 C37 C38 C80 11.6(11) . . . . ?
 C34 C37 C42 C41 168.1(7) . . . . ?
 C34 C37 C42 C84 -7.3(12) . . . . ?
 C35 C34 C37 C38 171.9(7) . . . . ?
 C35 C34 C37 C42 0.5(11) . . . . ?
 C35 C83 C84 C42 16.9(11) . . . . ?
 C35 C83 C84 C56 -168.7(7) . . . . ?
 C36 C31 C32 C33 3.0(12) . . . . ?
 C36 C31 C111 C112 174.1(7) . . . . ?
 C36 C31 C111 C113 59.7(9) . . . . ?
 C36 C31 C111 C114 -65.9(9) . . . . ?
 C36 C35 C83 C51 -22.7(12) . . . . ?
 C36 C35 C83 C84 151.7(7) . . . . ?
 C37 C34 C35 C36 -160.6(7) . . . . ?
 C37 C34 C35 C83 15.3(11) . . . . ?
 C37 C38 C39 C40 -0.7(12) . . . . ?
 C37 C38 C39 C81 -176.7(7) . . . . ?
 C37 C38 C80 C24 175.4(7) . . . . ?
 C37 C38 C80 C79 -7.8(11) . . . . ?
 C37 C42 C84 C56 -176.3(7) . . . . ?
 C37 C42 C84 C83 -1.8(12) . . . . ?
 C38 C37 C42 C41 -3.2(12) . . . . ?
 C38 C37 C42 C84 -178.7(7) . . . . ?
 C38 C39 C40 C41 -0.5(13) . . . . ?
 C38 C39 C40 C43 166.9(8) . . . . ?
 C38 C39 C81 C23 1.9(12) . . . . ?
 C38 C39 C81 C82 -175.2(8) . . . . ?
 C39 C38 C80 C24 -4.2(11) . . . . ?
 C39 C38 C80 C79 172.7(7) . . . . ?
 C39 C40 C41 C42 -0.1(13) . . . . ?
 C39 C40 C41 C85 179.9(8) . . . . ?
 C39 C40 C43 C44 3.6(15) . . . . ?
 C39 C40 C43 C48 -170.6(10) . . . . ?
 C39 C81 C82 C30 -169.3(8) . . . . ?
 C39 C81 C82 C44 12.2(13) . . . . ?
 C40 C39 C81 C23 -174.1(7) . . . . ?
 C40 C39 C81 C82 8.7(13) . . . . ?
 C40 C41 C42 C37 2.0(13) . . . . ?
 C40 C41 C42 C84 177.4(8) . . . . ?
 C40 C41 C85 C57 176.3(8) . . . . ?
 C40 C41 C85 C86 -5.5(14) . . . . ?
 C40 C43 C44 C45 -161.0(10) . . . . ?
 C40 C43 C44 C82 17.5(15) . . . . ?
 C40 C43 C48 C47 157.2(11) . . . . ?
 C40 C43 C48 C86 -13.1(17) . . . . ?
 C41 C40 C43 C44 170.9(9) . . . . ?
 C41 C40 C43 C48 -3.3(16) . . . . ?
 C41 C42 C84 C56 8.3(12) . . . . ?
 C41 C42 C84 C83 -177.2(8) . . . . ?
 C41 C85 C86 C48 -10.5(16) . . . . ?
 C41 C85 C86 C62 170.8(10) . . . . ?
 C42 C37 C38 C39 2.6(12) . . . . ?
 C42 C37 C38 C80 -176.9(7) . . . . ?
 C42 C41 C85 C57 -3.7(13) . . . . ?
 C42 C41 C85 C86 174.6(9) . . . . ?
 C43 C40 C41 C42 -167.5(9) . . . . ?
 C43 C40 C41 C85 12.5(14) . . . . ?
 C43 C44 C45 C46 -3.6(17) . . . . ?
 C43 C44 C82 C30 156.3(9) . . . . ?
 C43 C44 C82 C81 -25.2(14) . . . . ?
 C43 C48 C86 C62 -161.6(11) . . . . ?
 C43 C48 C86 C85 19.7(17) . . . . ?
 C44 C43 C48 C47 -17.0(17) . . . . ?
 C44 C43 C48 C86 172.7(10) . . . . ?
 C44 C45 C46 C47 -2(2) . . . . ?
 C44 C45 C46 C119 171.6(12) . . . . ?
 C45 C44 C82 C30 -25.2(15) . . . . ?
 C45 C44 C82 C81 153.2(10) . . . . ?
 C45 C46 C47 C48 -3(2) . . . . ?
 C45 C46 C119 C120 -29(2) . . . . ?
 C45 C46 C119 C121 89(2) . . . . ?
 C45 C46 C119 C122 -157.8(13) . . . . ?
 C46 C47 C48 C43 12(2) . . . . ?
 C46 C47 C48 C86 -178.0(13) . . . . ?
 C47 C46 C119 C120 143.8(17) . . . . ?
 C47 C46 C119 C121 -98(2) . . . . ?
 C47 C46 C119 C122 15(2) . . . . ?
 C47 C48 C86 C62 29(2) . . . . ?
 C47 C48 C86 C85 -149.9(12) . . . . ?
 C48 C43 C44 C45 13.2(16) . . . . ?
 C48 C43 C44 C82 -168.3(10) . . . . ?
 C49 C50 C51 C52 -7.9(12) . . . . ?
 C49 C50 C51 C83 174.4(7) . . . . ?
 C49 C123 C126 C127 64.0(9) . . . . ?
 C50 C49 C54 C53 8.4(11) . . . . ?
 C50 C49 C123 C124 -12.7(10) . . . . ?
 C50 C49 C123 C125 102.2(8) . . . . ?
 C50 C49 C123 C126 -138.4(7) . . . . ?
 C50 C51 C52 C53 11.5(11) . . . . ?
 C50 C51 C52 C55 -167.0(7) . . . . ?
 C50 C51 C83 C35 -21.4(12) . . . . ?
 C50 C51 C83 C84 164.4(8) . . . . ?
 C51 C52 C53 C54 -5.4(11) . . . . ?
 C51 C52 C53 C68 174.6(7) . . . . ?
 C51 C52 C55 C56 -0.9(11) . . . . ?
 C51 C52 C55 C60 177.6(7) . . . . ?
 C51 C83 C84 C42 -168.5(7) . . . . ?
 C51 C83 C84 C56 5.8(12) . . . . ?
 C52 C51 C83 C35 161.0(7) . . . . ?
 C52 C51 C83 C84 -13.3(11) . . . . ?
 C52 C53 C54 C49 -4.9(12) . . . . ?
 C52 C53 C68 C67 -167.5(7) . . . . ?
 C52 C53 C68 C69 10.9(11) . . . . ?
 C52 C55 C56 C57 179.6(7) . . . . ?
 C52 C55 C56 C84 -6.5(11) . . . . ?
 C52 C55 C60 C59 -176.4(7) . . . . ?
 C52 C55 C60 C69 5.1(11) . . . . ?
 C53 C52 C55 C56 -179.5(7) . . . . ?
 C53 C52 C55 C60 -0.9(11) . . . . ?
 C53 C68 C69 C60 -6.9(11) . . . . ?
 C53 C68 C69 C70 178.3(7) . . . . ?
 C54 C49 C50 C51 -1.8(12) . . . . ?
 C54 C49 C123 C124 170.9(6) . . . . ?
 C54 C49 C123 C125 -74.1(8) . . . . ?
 C54 C49 C123 C126 45.2(9) . . . . ?
 C54 C53 C68 C67 12.4(11) . . . . ?
 C54 C53 C68 C69 -169.2(7) . . . . ?
 C55 C52 C53 C54 173.2(7) . . . . ?
 C55 C52 C53 C68 -6.9(11) . . . . ?
 C55 C56 C57 C58 -2.2(13) . . . . ?
 C55 C56 C57 C85 175.3(7) . . . . ?
 C55 C56 C84 C42 178.5(7) . . . . ?
 C55 C56 C84 C83 4.0(12) . . . . ?
 C55 C60 C69 C68 -1.0(11) . . . . ?
 C55 C60 C69 C70 173.6(7) . . . . ?
 C56 C55 C60 C59 2.1(12) . . . . ?
 C56 C55 C60 C69 -176.4(7) . . . . ?
 C56 C57 C58 C59 0.0(14) . . . . ?
 C56 C57 C58 C61 -177.5(9) . . . . ?
 C56 C57 C85 C41 4.3(13) . . . . ?
 C56 C57 C85 C86 -174.0(9) . . . . ?
 C57 C56 C84 C42 -7.7(12) . . . . ?
 C57 C56 C84 C83 177.8(8) . . . . ?
 C57 C58 C59 C60 3.3(14) . . . . ?
 C57 C58 C59 C74 179.0(8) . . . . ?
 C57 C58 C61 C62 -5.6(17) . . . . ?
 C57 C58 C61 C66 176.6(10) . . . . ?
 C57 C85 C86 C48 167.8(10) . . . . ?
 C57 C85 C86 C62 -11.0(16) . . . . ?
 C58 C57 C85 C41 -178.2(8) . . . . ?
 C58 C57 C85 C86 3.5(14) . . . . ?
 C58 C59 C60 C55 -4.3(13) . . . . ?
 C58 C59 C60 C69 174.2(8) . . . . ?
 C58 C59 C74 C73 -173.4(8) . . . . ?
 C58 C59 C74 C75 6.0(14) . . . . ?
 C58 C61 C62 C63 172.4(13) . . . . ?
 C58 C61 C62 C86 -2.0(19) . . . . ?
 C58 C61 C66 C65 -176.3(13) . . . . ?
 C58 C61 C66 C75 3.0(19) . . . . ?
 C59 C58 C61 C62 176.8(11) . . . . ?
 C59 C58 C61 C66 -1.0(17) . . . . ?
 C59 C60 C69 C68 -179.5(7) . . . . ?
 C59 C60 C69 C70 -4.9(12) . . . . ?
 C59 C74 C75 C66 -3.9(15) . . . . ?
 C59 C74 C75 C76 178.2(9) . . . . ?
 C60 C55 C56 C57 1.1(12) . . . . ?
 C60 C55 C56 C84 175.0(7) . . . . ?
 C60 C59 C74 C73 2.3(13) . . . . ?
 C60 C59 C74 C75 -178.3(8) . . . . ?
 C60 C69 C70 C71 -169.3(7) . . . . ?
 C60 C69 C70 C73 10.4(11) . . . . ?
 C61 C58 C59 C60 -179.2(9) . . . . ?
 C61 C58 C59 C74 -3.5(15) . . . . ?
 C61 C62 C63 C64 10(2) . . . . ?
 C61 C62 C86 C48 -168.3(12) . . . . ?
 C61 C62 C86 C85 10.4(19) . . . . ?
 C61 C66 C75 C74 -0.5(18) . . . . ?
 C61 C66 C75 C76 177.3(11) . . . . ?
 C62 C61 C66 C65 6(2) . . . . ?
 C62 C61 C66 C75 -174.9(11) . . . . ?
 C62 C63 C64 C65 -6(3) . . . . ?
 C62 C63 C64 C131 174.2(17) . . . . ?
 C63 C62 C86 C48 17(2) . . . . ?
 C63 C62 C86 C85 -164.1(13) . . . . ?
 C63 C64 C65 C66 2(3) . . . . ?
 C63 C64 C131 C132 -17(3) . . . . ?
 C63 C64 C131 C133 -145.4(18) . . . . ?
 C63 C64 C131 C134 112(2) . . . . ?
 C64 C65 C66 C61 -2(3) . . . . ?
 C64 C65 C66 C75 178.6(16) . . . . ?
 C64 C131 C134 C135 -50(2) . . . . ?
 C65 C64 C131 C132 162.9(18) . . . . ?
 C65 C64 C131 C133 35(3) . . . . ?
 C65 C64 C131 C134 -68(2) . . . . ?
 C65 C66 C75 C74 178.9(12) . . . . ?
 C65 C66 C75 C76 -3(2) . . . . ?
 C66 C61 C62 C63 -10(2) . . . . ?
 C66 C61 C62 C86 175.8(11) . . . . ?
 C66 C75 C76 C77 -177.0(10) . . . . ?
 C67 C68 C69 C60 171.6(7) . . . . ?
 C67 C68 C69 C70 -3.2(11) . . . . ?
 C67 C72 C139 C140 98.6(9) . . . . ?
 C67 C72 C139 C141 -19.1(11) . . . . ?
 C67 C72 C139 C142 -140.9(8) . . . . ?
 C68 C53 C54 C49 175.1(7) . . . . ?
 C68 C67 C72 C71 5.2(12) . . . . ?
 C68 C67 C72 C139 -174.1(7) . . . . ?
 C68 C69 C70 C71 5.4(11) . . . . ?
 C68 C69 C70 C73 -175.0(7) . . . . ?
 C69 C70 C71 C72 -2.4(12) . . . . ?
 C69 C70 C73 C74 -9.4(12) . . . . ?
 C69 C70 C73 C78 172.7(7) . . . . ?
 C70 C71 C72 C67 -2.8(12) . . . . ?
 C70 C71 C72 C139 176.6(7) . . . . ?
 C70 C73 C74 C59 3.2(13) . . . . ?
 C70 C73 C74 C75 -176.1(8) . . . . ?
 C70 C73 C78 C77 178.4(8) . . . . ?
 C71 C70 C73 C74 170.2(8) . . . . ?
 C71 C70 C73 C78 -7.7(12) . . . . ?
 C71 C72 C139 C140 -80.7(10) . . . . ?
 C71 C72 C139 C141 161.6(8) . . . . ?
 C71 C72 C139 C142 39.8(10) . . . . ?
 C72 C67 C68 C53 176.1(7) . . . . ?
 C72 C67 C68 C69 -2.3(12) . . . . ?
 C73 C70 C71 C72 178.0(7) . . . . ?
 C73 C74 C75 C66 175.5(9) . . . . ?
 C73 C74 C75 C76 -2.4(15) . . . . ?
 C74 C59 C60 C55 179.9(8) . . . . ?
 C74 C59 C60 C69 -1.5(12) . . . . ?
 C74 C73 C78 C77 0.5(13) . . . . ?
 C74 C75 C76 C77 0.8(16) . . . . ?
 C75 C76 C77 C78 1.3(15) . . . . ?
 C75 C76 C77 C143 178.8(9) . . . . ?
 C76 C77 C78 C73 -2.0(13) . . . . ?
 C76 C77 C143 C144 -54.6(12) . . . . ?
 C76 C77 C143 C145 -174.5(8) . . . . ?
 C76 C77 C143 C146 65.0(11) . . . . ?
 C78 C73 C74 C59 -178.9(8) . . . . ?
 C78 C73 C74 C75 1.8(13) . . . . ?
 C78 C77 C143 C144 122.8(9) . . . . ?
 C78 C77 C143 C145 2.8(12) . . . . ?
 C78 C77 C143 C146 -117.7(9) . . . . ?
 C79 C17 C18 C13 -173.7(8) . . . . ?
 C79 C33 C34 C35 173.4(7) . . . . ?
 C79 C33 C34 C37 -14.1(11) . . . . ?
 C80 C38 C39 C40 178.8(7) . . . . ?
 C80 C38 C39 C81 2.8(12) . . . . ?
 C81 C23 C24 C19 -176.0(7) . . . . ?
 C81 C23 C24 C80 3.9(12) . . . . ?
 C81 C39 C40 C41 175.6(8) . . . . ?
 C81 C39 C40 C43 -17.0(13) . . . . ?
 C82 C44 C45 C46 177.9(11) . . . . ?
 C83 C35 C36 C31 -179.7(7) . . . . ?
 C83 C51 C52 C53 -170.7(7) . . . . ?
 C83 C51 C52 C55 10.8(11) . . . . ?
 C84 C56 C57 C58 -176.0(8) . . . . ?
 C84 C56 C57 C85 1.5(12) . . . . ?
 C85 C41 C42 C37 -178.0(8) . . . . ?
 C85 C41 C42 C84 -2.6(13) . . . . ?
 C85 C57 C58 C59 -177.5(8) . . . . ?
 C85 C57 C58 C61 5.0(14) . . . . ?
 C86 C62 C63 C64 -175.7(15) . . . . ?
 C87 C1 C2 C3 -177.3(8) . . . . ?
 C87 C1 C6 C5 176.9(8) . . . . ?
 C91 C9 C10 C11 175.4(8) . . . . ?
 C95 C13 C14 C15 174.5(8) . . . . ?
 C95 C13 C18 C17 176.3(8) . . . . ?
 C95 C98 C99 C100 172.2(7) . . . . ?
 C95 C98 C99 C101 -67.7(10) . . . . ?
 C95 C98 C99 C102 56.2(10) . . . . ?
 C96 C95 C98 C99 61.7(10) . . . . ?
 C97 C95 C98 C99 178.4(7) . . . . ?
 C103 C28 C29 C30 -177.9(8) . . . . ?
 C103 C106 C107 C108 44.5(14) . . . . ?
 C103 C106 C107 C109 161.2(10) . . . . ?
 C103 C106 C107 C110 -78.4(14) . . . . ?
 C104 C103 C106 C107 172.3(9) . . . . ?
 C105 C103 C106 C107 55.8(13) . . . . ?
 C111 C31 C32 C33 -174.2(7) . . . . ?
 C111 C31 C36 C35 173.9(7) . . . . ?
 C111 C114 C115 C116 176.4(10) . . . . ?
 C111 C114 C115 C117 -70.5(17) . . . . ?
 C111 C114 C115 C118 59.2(18) . . . . ?
 C112 C111 C114 C115 -71.3(13) . . . . ?
 C113 C111 C114 C115 46.6(14) . . . . ?
 C119 C46 C47 C48 -175.9(13) . . . . ?
 C123 C49 C50 C51 -178.3(7) . . . . ?
 C123 C49 C54 C53 -174.9(7) . . . . ?
 C123 C126 C127 C128 73.8(10) . . . . ?
 C123 C126 C127 C129 -170.6(7) . . . . ?
 C123 C126 C127 C130 -54.3(10) . . . . ?
 C124 C123 C126 C127 -62.2(9) . . . . ?
 C125 C123 C126 C127 -177.4(7) . . . . ?
 C131 C64 C65 C66 -178.2(16) . . . . ?
 C131 C134 C135 C136 -167.0(17) . . . . ?
 C131 C134 C135 C137 -51(2) . . . . ?
 C131 C134 C135 C138 71(3) . . . . ?
 C132 C131 C134 C135 84(2) . . . . ?
 C133 C131 C134 C135 -171.5(15) . . . . ?
 C143 C77 C78 C73 -179.5(8) . . . . ?
 C201 C202 C203 C204 -3.1(12) . . . . ?
 C201 C202 C203 C207 179.8(8) . . . . ?
 C202 C201 C206 C205 -0.6(12) . . . . ?
 C202 C201 C287 C288 16.9(11) . . . . ?
 C202 C201 C287 C289 132.7(9) . . . . ?
 C202 C201 C287 C290 -104.7(9) . . . . ?
 C202 C203 C204 C205 2.8(11) . . . . ?
 C202 C203 C204 C220 -178.2(7) . . . . ?
 C202 C203 C207 C208 1.6(13) . . . . ?
 C202 C203 C207 C212 -177.5(7) . . . . ?
 C203 C204 C205 C206 -1.5(11) . . . . ?
 C203 C204 C205 C215 -177.3(7) . . . . ?
 C203 C204 C220 C219 174.3(7) . . . . ?
 C203 C204 C220 C221 -2.9(11) . . . . ?
 C203 C207 C208 C209 -179.1(9) . . . . ?
 C203 C207 C212 C211 178.9(8) . . . . ?
 C203 C207 C212 C221 -5.8(12) . . . . ?
 C204 C203 C207 C208 -175.3(8) . . . . ?
 C204 C203 C207 C212 5.5(12) . . . . ?
 C204 C205 C206 C201 0.3(11) . . . . ?
 C204 C205 C215 C214 -177.7(7) . . . . ?
 C204 C205 C215 C216 2.5(10) . . . . ?
 C204 C220 C221 C212 2.6(12) . . . . ?
 C204 C220 C221 C222 -179.7(7) . . . . ?
 C205 C204 C220 C219 -6.7(11) . . . . ?
 C205 C204 C220 C221 176.1(7) . . . . ?
 C205 C215 C216 C217 172.0(6) . . . . ?
 C205 C215 C216 C219 -5.8(10) . . . . ?
 C206 C201 C202 C203 2.0(12) . . . . ?
 C206 C201 C287 C288 -168.7(7) . . . . ?
 C206 C201 C287 C289 -52.8(10) . . . . ?
 C206 C201 C287 C290 69.8(9) . . . . ?
 C206 C205 C215 C214 6.5(11) . . . . ?
 C206 C205 C215 C216 -173.2(7) . . . . ?
 C207 C203 C204 C205 179.8(7) . . . . ?
 C207 C203 C204 C220 -1.2(12) . . . . ?
 C207 C208 C209 C210 1.6(17) . . . . ?
 C207 C208 C209 C291 179.1(10) . . . . ?
 C207 C212 C221 C220 1.9(12) . . . . ?
 C207 C212 C221 C222 -175.8(7) . . . . ?
 C208 C207 C212 C211 -0.3(13) . . . . ?
 C208 C207 C212 C221 175.0(8) . . . . ?
 C208 C209 C210 C211 -3.1(17) . . . . ?
 C208 C209 C291 C292 -6.9(18) . . . . ?
 C208 C209 C291 C293 -120.2(13) . . . . ?
 C208 C209 C291 C294 124.5(14) . . . . ?
 C209 C210 C211 C212 2.9(15) . . . . ?
 C209 C210 C211 C226 -178.1(9) . . . . ?
 C210 C209 C291 C292 170.5(11) . . . . ?
 C210 C209 C291 C293 57.2(16) . . . . ?
 C210 C209 C291 C294 -58.1(16) . . . . ?
 C210 C211 C212 C207 -1.2(13) . . . . ?
 C210 C211 C212 C221 -176.5(8) . . . . ?
 C210 C211 C226 C225 174.0(8) . . . . ?
 C210 C211 C226 C227 2.1(13) . . . . ?
 C211 C212 C221 C220 177.2(7) . . . . ?
 C211 C212 C221 C222 -0.5(12) . . . . ?
 C211 C226 C227 C228 167.9(8) . . . . ?
 C212 C207 C208 C209 0.0(15) . . . . ?
 C212 C211 C226 C225 -7.1(12) . . . . ?
 C212 C211 C226 C227 -179.0(8) . . . . ?
 C212 C221 C222 C223 173.7(7) . . . . ?
 C212 C221 C222 C225 -1.1(11) . . . . ?
 C213 C214 C215 C205 179.1(7) . . . . ?
 C213 C214 C215 C216 -1.2(12) . . . . ?
 C213 C295 C298 C299 68.9(10) . . . . ?
 C214 C213 C218 C217 -1.5(11) . . . . ?
 C214 C213 C295 C296 160.6(7) . . . . ?
 C214 C213 C295 C297 -82.8(9) . . . . ?
 C214 C213 C295 C298 33.9(10) . . . . ?
 C214 C215 C216 C217 -7.7(10) . . . . ?
 C214 C215 C216 C219 174.4(7) . . . . ?
 C215 C205 C206 C201 176.2(7) . . . . ?
 C215 C216 C217 C218 11.6(10) . . . . ?
 C215 C216 C217 C279 -171.8(6) . . . . ?
 C215 C216 C219 C220 3.0(11) . . . . ?
 C215 C216 C219 C224 -177.0(6) . . . . ?
 C216 C217 C218 C213 -7.1(11) . . . . ?
 C216 C217 C279 C233 162.9(7) . . . . ?
 C216 C217 C279 C280 -14.9(10) . . . . ?
 C216 C219 C220 C204 3.3(11) . . . . ?
 C216 C219 C220 C221 -179.4(7) . . . . ?
 C216 C219 C224 C223 176.4(6) . . . . ?
 C216 C219 C224 C280 -7.1(10) . . . . ?
 C217 C216 C219 C220 -174.8(6) . . . . ?
 C217 C216 C219 C224 5.1(11) . . . . ?
 C217 C279 C280 C224 13.1(10) . . . . ?
 C217 C279 C280 C238 -169.6(6) . . . . ?
 C218 C213 C214 C215 5.8(12) . . . . ?
 C218 C213 C295 C296 -26.5(10) . . . . ?
 C218 C213 C295 C297 90.1(8) . . . . ?
 C218 C213 C295 C298 -153.3(7) . . . . ?
 C218 C217 C279 C233 -20.6(11) . . . . ?
 C218 C217 C279 C280 161.6(7) . . . . ?
 C219 C216 C217 C218 -170.6(7) . . . . ?
 C219 C216 C217 C279 6.1(11) . . . . ?
 C219 C220 C221 C212 -174.6(7) . . . . ?
 C219 C220 C221 C222 3.1(11) . . . . ?
 C219 C224 C280 C238 -179.3(6) . . . . ?
 C219 C224 C280 C279 -2.1(10) . . . . ?
 C220 C204 C205 C206 179.6(7) . . . . ?
 C220 C204 C205 C215 3.8(11) . . . . ?
 C220 C219 C224 C223 -3.6(11) . . . . ?
 C220 C219 C224 C280 172.8(6) . . . . ?
 C220 C221 C222 C223 -3.9(11) . . . . ?
 C220 C221 C222 C225 -178.8(7) . . . . ?
 C221 C222 C223 C224 1.0(11) . . . . ?
 C221 C222 C223 C281 -179.7(7) . . . . ?
 C221 C222 C225 C226 -1.5(11) . . . . ?
 C221 C222 C225 C230 -178.5(7) . . . . ?
 C222 C223 C224 C219 2.8(10) . . . . ?
 C222 C223 C224 C280 -173.7(6) . . . . ?
 C222 C223 C281 C239 174.5(6) . . . . ?
 C222 C223 C281 C282 -4.7(11) . . . . ?
 C222 C225 C226 C211 5.5(11) . . . . ?
 C222 C225 C226 C227 177.4(7) . . . . ?
 C222 C225 C230 C229 -169.5(7) . . . . ?
 C222 C225 C230 C282 0.8(11) . . . . ?
 C223 C222 C225 C226 -176.5(7) . . . . ?
 C223 C222 C225 C230 6.5(11) . . . . ?
 C223 C224 C280 C238 -2.8(10) . . . . ?
 C223 C224 C280 C279 174.5(6) . . . . ?
 C223 C281 C282 C230 11.9(11) . . . . ?
 C223 C281 C282 C244 -167.5(7) . . . . ?
 C224 C219 C220 C204 -176.7(7) . . . . ?
 C224 C219 C220 C221 0.6(11) . . . . ?
 C224 C223 C281 C239 -6.2(11) . . . . ?
 C224 C223 C281 C282 174.7(7) . . . . ?
 C225 C222 C223 C224 175.8(6) . . . . ?
 C225 C222 C223 C281 -4.8(11) . . . . ?
 C225 C226 C227 C228 -3.9(12) . . . . ?
 C225 C230 C282 C244 169.3(7) . . . . ?
 C225 C230 C282 C281 -10.0(11) . . . . ?
 C226 C211 C212 C207 179.9(7) . . . . ?
 C226 C211 C212 C221 4.5(12) . . . . ?
 C226 C225 C230 C229 13.5(11) . . . . ?
 C226 C225 C230 C282 -176.2(7) . . . . ?
 C226 C227 C228 C229 5.2(13) . . . . ?
 C226 C227 C228 C303 -174.9(8) . . . . ?
 C227 C228 C229 C230 3.3(13) . . . . ?
 C227 C228 C303 C304 174.2(8) . . . . ?
 C227 C228 C303 C305 -69.1(10) . . . . ?
 C227 C228 C303 C306 49.3(11) . . . . ?
 C228 C229 C230 C225 -12.5(12) . . . . ?
 C228 C229 C230 C282 177.3(7) . . . . ?
 C228 C303 C306 C307 55.9(11) . . . . ?
 C229 C228 C303 C304 -6.0(12) . . . . ?
 C229 C228 C303 C305 110.8(9) . . . . ?
 C229 C228 C303 C306 -130.8(8) . . . . ?
 C229 C230 C282 C244 -20.8(11) . . . . ?
 C229 C230 C282 C281 159.9(7) . . . . ?
 C230 C225 C226 C211 -177.6(7) . . . . ?
 C230 C225 C226 C227 -5.6(12) . . . . ?
 C231 C232 C233 C234 -5.5(10) . . . . ?
 C231 C232 C233 C279 -178.2(7) . . . . ?
 C231 C311 C314 C315 61.5(10) . . . . ?
 C232 C231 C236 C235 8.0(11) . . . . ?
 C232 C231 C311 C312 10.4(10) . . . . ?
 C232 C231 C311 C313 128.8(8) . . . . ?
 C232 C231 C311 C314 -114.6(8) . . . . ?
 C232 C233 C234 C235 18.4(10) . . . . ?
 C232 C233 C234 C237 -157.4(7) . . . . ?
 C232 C233 C279 C217 -27.0(11) . . . . ?
 C232 C233 C279 C280 150.7(7) . . . . ?
 C233 C234 C235 C236 -18.0(10) . . . . ?
 C233 C234 C235 C283 170.6(6) . . . . ?
 C233 C234 C237 C238 -0.3(10) . . . . ?
 C233 C234 C237 C242 174.5(6) . . . . ?
 C233 C279 C280 C224 -164.8(6) . . . . ?
 C233 C279 C280 C238 12.5(10) . . . . ?
 C234 C233 C279 C217 160.5(7) . . . . ?
 C234 C233 C279 C280 -21.7(10) . . . . ?
 C234 C235 C236 C231 4.5(11) . . . . ?
 C234 C235 C283 C251 -156.7(7) . . . . ?
 C234 C235 C283 C284 19.6(10) . . . . ?
 C234 C237 C238 C239 173.4(6) . . . . ?
 C234 C237 C238 C280 -8.9(10) . . . . ?
 C234 C237 C242 C241 -172.7(6) . . . . ?
 C234 C237 C242 C284 10.5(10) . . . . ?
 C235 C234 C237 C238 -176.1(6) . . . . ?
 C235 C234 C237 C242 -1.3(10) . . . . ?
 C235 C283 C284 C242 -10.6(11) . . . . ?
 C235 C283 C284 C256 167.1(7) . . . . ?
 C236 C231 C232 C233 -7.4(11) . . . . ?
 C236 C231 C311 C312 -175.8(7) . . . . ?
 C236 C231 C311 C313 -57.4(9) . . . . ?
 C236 C231 C311 C314 59.2(9) . . . . ?
 C236 C235 C283 C251 32.2(11) . . . . ?
 C236 C235 C283 C284 -151.5(7) . . . . ?
 C237 C234 C235 C236 157.8(7) . . . . ?
 C237 C234 C235 C283 -13.7(10) . . . . ?
 C237 C238 C239 C240 1.2(11) . . . . ?
 C237 C238 C239 C281 -179.2(6) . . . . ?
 C237 C238 C280 C224 -179.9(6) . . . . ?
 C237 C238 C280 C279 2.8(10) . . . . ?
 C237 C242 C284 C256 177.7(6) . . . . ?
 C237 C242 C284 C283 -4.5(11) . . . . ?
 C238 C237 C242 C241 1.8(10) . . . . ?
 C238 C237 C242 C284 -175.0(6) . . . . ?
 C238 C239 C240 C241 -2.1(11) . . . . ?
 C238 C239 C240 C243 174.3(7) . . . . ?
 C238 C239 C281 C223 1.1(11) . . . . ?
 C238 C239 C281 C282 -179.8(7) . . . . ?
 C239 C238 C280 C224 -2.2(10) . . . . ?
 C239 C238 C280 C279 -179.5(7) . . . . ?
 C239 C240 C241 C242 2.8(11) . . . . ?
 C239 C240 C241 C285 -178.2(7) . . . . ?
 C239 C240 C243 C244 -2.9(11) . . . . ?
 C239 C240 C243 C248 -176.6(7) . . . . ?
 C239 C281 C282 C230 -167.2(6) . . . . ?
 C239 C281 C282 C244 13.4(11) . . . . ?
 C240 C239 C281 C223 -179.4(6) . . . . ?
 C240 C239 C281 C282 -0.2(11) . . . . ?
 C240 C241 C242 C237 -2.6(10) . . . . ?
 C240 C241 C242 C284 174.1(7) . . . . ?
 C240 C241 C285 C257 -178.4(7) . . . . ?
 C240 C241 C285 C286 4.2(11) . . . . ?
 C240 C243 C244 C245 -160.9(7) . . . . ?
 C240 C243 C244 C282 15.9(11) . . . . ?
 C240 C243 C248 C247 162.3(7) . . . . ?
 C240 C243 C248 C286 -13.9(11) . . . . ?
 C241 C240 C243 C244 173.5(7) . . . . ?
 C241 C240 C243 C248 -0.2(11) . . . . ?
 C241 C242 C284 C256 1.1(11) . . . . ?
 C241 C242 C284 C283 178.8(7) . . . . ?
 C241 C285 C286 C248 -17.7(11) . . . . ?
 C241 C285 C286 C262 165.3(7) . . . . ?
 C242 C237 C238 C239 -1.2(11) . . . . ?
 C242 C237 C238 C280 176.6(6) . . . . ?
 C242 C241 C285 C257 0.6(11) . . . . ?
 C242 C241 C285 C286 -176.8(7) . . . . ?
 C243 C240 C241 C242 -173.6(7) . . . . ?
 C243 C240 C241 C285 5.3(11) . . . . ?
 C243 C244 C245 C246 -5.4(11) . . . . ?
 C243 C244 C282 C230 159.5(7) . . . . ?
 C243 C244 C282 C281 -21.2(10) . . . . ?
 C243 C248 C286 C262 -160.4(8) . . . . ?
 C243 C248 C286 C285 22.8(11) . . . . ?
 C244 C243 C248 C247 -11.5(11) . . . . ?
 C244 C243 C248 C286 172.3(7) . . . . ?
 C244 C245 C246 C247 -3.5(12) . . . . ?
 C244 C245 C246 C319 174.9(8) . . . . ?
 C245 C244 C282 C230 -23.9(11) . . . . ?
 C245 C244 C282 C281 155.4(7) . . . . ?
 C245 C246 C247 C248 4.9(12) . . . . ?
 C245 C246 C319 C320 -138.8(9) . . . . ?
 C245 C246 C319 C321 104.0(11) . . . . ?
 C245 C246 C319 C322 -10.4(12) . . . . ?
 C246 C247 C248 C243 2.7(12) . . . . ?
 C246 C247 C248 C286 178.8(8) . . . . ?
 C247 C246 C319 C320 39.6(13) . . . . ?
 C247 C246 C319 C321 -77.6(12) . . . . ?
 C247 C246 C319 C322 168.0(9) . . . . ?
 C247 C248 C286 C262 23.6(12) . . . . ?
 C247 C248 C286 C285 -153.2(8) . . . . ?
 C248 C243 C244 C245 12.8(11) . . . . ?
 C248 C243 C244 C282 -170.4(7) . . . . ?
 C249 C250 C251 C252 5.5(12) . . . . ?
 C249 C250 C251 C283 177.5(7) . . . . ?
 C249 C323 C326 C327 -45.0(15) . . . . ?
 C250 C249 C254 C253 -3.3(12) . . . . ?
 C250 C249 C323 C324 -146.4(9) . . . . ?
 C250 C249 C323 C325 -28.5(11) . . . . ?
 C250 C249 C323 C326 103.1(10) . . . . ?
 C250 C251 C252 C253 -12.0(11) . . . . ?
 C250 C251 C252 C255 170.4(7) . . . . ?
 C250 C251 C283 C235 18.9(12) . . . . ?
 C250 C251 C283 C284 -157.4(8) . . . . ?
 C251 C252 C253 C254 11.1(11) . . . . ?
 C251 C252 C253 C268 -169.1(7) . . . . ?
 C251 C252 C255 C256 -8.5(11) . . . . ?
 C251 C252 C255 C260 173.6(7) . . . . ?
 C251 C283 C284 C242 165.9(7) . . . . ?
 C251 C283 C284 C256 -16.4(11) . . . . ?
 C252 C251 C283 C235 -169.3(7) . . . . ?
 C252 C251 C283 C284 14.4(11) . . . . ?
 C252 C253 C254 C249 -3.3(12) . . . . ?
 C252 C253 C268 C267 170.2(7) . . . . ?
 C252 C253 C268 C269 -7.2(11) . . . . ?
 C252 C255 C256 C257 -176.5(7) . . . . ?
 C252 C255 C256 C284 6.6(11) . . . . ?
 C252 C255 C260 C259 179.5(7) . . . . ?
 C252 C255 C260 C269 -1.9(11) . . . . ?
 C253 C252 C255 C256 174.0(7) . . . . ?
 C253 C252 C255 C260 -3.9(11) . . . . ?
 C253 C268 C269 C260 1.6(11) . . . . ?
 C253 C268 C269 C270 178.8(7) . . . . ?
 C254 C249 C250 C251 2.0(12) . . . . ?
 C254 C249 C323 C324 39.2(12) . . . . ?
 C254 C249 C323 C325 157.1(8) . . . . ?
 C254 C249 C323 C326 -71.3(11) . . . . ?
 C254 C253 C268 C267 -10.0(12) . . . . ?
 C254 C253 C268 C269 172.5(7) . . . . ?
 C255 C252 C253 C254 -171.4(7) . . . . ?
 C255 C252 C253 C268 8.3(11) . . . . ?
 C255 C256 C257 C258 -1.6(11) . . . . ?
 C255 C256 C257 C285 172.0(7) . . . . ?
 C255 C256 C284 C242 -176.2(6) . . . . ?
 C255 C256 C284 C283 6.1(11) . . . . ?
 C255 C260 C269 C268 2.9(11) . . . . ?
 C255 C260 C269 C270 -174.1(7) . . . . ?
 C256 C255 C260 C259 1.7(11) . . . . ?
 C256 C255 C260 C269 -179.8(7) . . . . ?
 C256 C257 C258 C259 -1.2(12) . . . . ?
 C256 C257 C258 C261 -175.6(7) . . . . ?
 C256 C257 C285 C241 7.2(11) . . . . ?
 C256 C257 C285 C286 -175.3(7) . . . . ?
 C257 C256 C284 C242 7.0(11) . . . . ?
 C257 C256 C284 C283 -170.7(7) . . . . ?
 C257 C258 C259 C260 4.3(12) . . . . ?
 C257 C258 C259 C274 -175.8(7) . . . . ?
 C257 C258 C261 C262 -5.7(12) . . . . ?
 C257 C258 C261 C266 171.8(8) . . . . ?
 C257 C285 C286 C248 164.9(7) . . . . ?
 C257 C285 C286 C262 -12.1(12) . . . . ?
 C258 C257 C285 C241 -179.5(7) . . . . ?
 C258 C257 C285 C286 -2.0(12) . . . . ?
 C258 C259 C260 C255 -4.4(11) . . . . ?
 C258 C259 C260 C269 177.1(7) . . . . ?
 C258 C259 C274 C273 -177.9(7) . . . . ?
 C258 C259 C274 C275 2.1(12) . . . . ?
 C258 C261 C262 C263 169.3(8) . . . . ?
 C258 C261 C262 C286 -8.0(13) . . . . ?
 C258 C261 C266 C265 -169.7(9) . . . . ?
 C258 C261 C266 C275 6.6(13) . . . . ?
 C259 C258 C261 C262 179.7(7) . . . . ?
 C259 C258 C261 C266 -2.7(12) . . . . ?
 C259 C260 C269 C268 -178.6(7) . . . . ?
 C259 C260 C269 C270 4.4(12) . . . . ?
 C259 C274 C275 C266 1.7(13) . . . . ?
 C259 C274 C275 C276 -175.8(8) . . . . ?
 C260 C255 C256 C257 1.3(11) . . . . ?
 C260 C255 C256 C284 -175.5(7) . . . . ?
 C260 C259 C274 C273 2.1(12) . . . . ?
 C260 C259 C274 C275 -178.0(8) . . . . ?
 C260 C269 C270 C271 175.3(7) . . . . ?
 C260 C269 C270 C273 -5.0(11) . . . . ?
 C261 C258 C259 C260 178.5(7) . . . . ?
 C261 C258 C259 C274 -1.6(12) . . . . ?
 C261 C262 C263 C264 2.7(15) . . . . ?
 C261 C262 C286 C248 -159.7(8) . . . . ?
 C261 C262 C286 C285 17.0(12) . . . . ?
 C261 C266 C275 C274 -6.1(13) . . . . ?
 C261 C266 C275 C276 171.3(9) . . . . ?
 C262 C261 C266 C265 7.9(14) . . . . ?
 C262 C261 C266 C275 -175.9(8) . . . . ?
 C262 C263 C264 C265 3.0(17) . . . . ?
 C262 C263 C264 C331 -173.6(10) . . . . ?
 C263 C262 C286 C248 23.1(13) . . . . ?
 C263 C262 C286 C285 -160.1(9) . . . . ?
 C263 C264 C265 C266 -3.3(17) . . . . ?
 C263 C264 C331 C332 113.6(13) . . . . ?
 C263 C264 C331 C333 -13.4(17) . . . . ?
 C263 C264 C331 C334 -137.6(13) . . . . ?
 C264 C265 C266 C261 -2.0(16) . . . . ?
 C264 C265 C266 C275 -178.2(10) . . . . ?
 C264 C331 C334 C335 68.3(18) . . . . ?
 C265 C264 C331 C332 -62.9(14) . . . . ?
 C265 C264 C331 C333 170.1(12) . . . . ?
 C265 C264 C331 C334 45.9(17) . . . . ?
 C265 C266 C275 C274 169.9(9) . . . . ?
 C265 C266 C275 C276 -12.7(15) . . . . ?
 C266 C261 C262 C263 -8.2(13) . . . . ?
 C266 C261 C262 C286 174.5(8) . . . . ?
 C266 C275 C276 C277 -178.0(9) . . . . ?
 C267 C268 C269 C260 -175.8(7) . . . . ?
 C267 C268 C269 C270 1.3(11) . . . . ?
 C267 C272 C339 C340 -64.1(10) . . . . ?
 C267 C272 C339 C341 55.4(10) . . . . ?
 C267 C272 C339 C342 175.5(7) . . . . ?
 C268 C253 C254 C249 176.9(7) . . . . ?
 C268 C267 C272 C271 -2.1(12) . . . . ?
 C268 C267 C272 C339 176.0(7) . . . . ?
 C268 C269 C270 C271 -1.8(11) . . . . ?
 C268 C269 C270 C273 177.9(7) . . . . ?
 C269 C270 C271 C272 0.4(12) . . . . ?
 C269 C270 C273 C274 4.3(11) . . . . ?
 C269 C270 C273 C278 -174.6(7) . . . . ?
 C270 C271 C272 C267 1.6(12) . . . . ?
 C270 C271 C272 C339 -176.4(7) . . . . ?
 C270 C273 C274 C259 -2.9(12) . . . . ?
 C270 C273 C274 C275 177.2(8) . . . . ?
 C270 C273 C278 C277 179.0(8) . . . . ?
 C271 C270 C273 C274 -176.0(8) . . . . ?
 C271 C270 C273 C278 5.1(12) . . . . ?
 C271 C272 C339 C340 113.8(9) . . . . ?
 C271 C272 C339 C341 -126.7(8) . . . . ?
 C271 C272 C339 C342 -6.6(12) . . . . ?
 C272 C267 C268 C253 -176.8(7) . . . . ?
 C272 C267 C268 C269 0.7(12) . . . . ?
 C273 C270 C271 C272 -179.3(7) . . . . ?
 C273 C274 C275 C266 -178.3(8) . . . . ?
 C273 C274 C275 C276 4.2(13) . . . . ?
 C274 C259 C260 C255 175.7(7) . . . . ?
 C274 C259 C260 C269 -2.8(12) . . . . ?
 C274 C273 C278 C277 0.1(13) . . . . ?
 C274 C275 C276 C277 -0.6(15) . . . . ?
 C275 C276 C277 C278 -3.3(16) . . . . ?
 C275 C276 C277 C343 178.3(9) . . . . ?
 C276 C277 C278 C273 3.4(14) . . . . ?
 C276 C277 C343 C344 179.9(9) . . . . ?
 C276 C277 C343 C345 55.3(14) . . . . ?
 C276 C277 C343 C346 -58.3(14) . . . . ?
 C278 C273 C274 C259 176.0(7) . . . . ?
 C278 C273 C274 C275 -3.9(12) . . . . ?
 C278 C277 C343 C344 1.4(15) . . . . ?
 C278 C277 C343 C345 -123.2(11) . . . . ?
 C278 C277 C343 C346 123.3(12) . . . . ?
 C279 C217 C218 C213 176.4(7) . . . . ?
 C279 C233 C234 C235 -168.7(6) . . . . ?
 C279 C233 C234 C237 15.6(10) . . . . ?
 C280 C238 C239 C240 -176.5(6) . . . . ?
 C280 C238 C239 C281 3.0(10) . . . . ?
 C281 C223 C224 C219 -176.5(7) . . . . ?
 C281 C223 C224 C280 7.0(10) . . . . ?
 C281 C239 C240 C241 178.4(6) . . . . ?
 C281 C239 C240 C243 -5.2(11) . . . . ?
 C282 C244 C245 C246 178.0(7) . . . . ?
 C283 C235 C236 C231 175.6(7) . . . . ?
 C283 C251 C252 C253 175.7(7) . . . . ?
 C283 C251 C252 C255 -1.9(11) . . . . ?
 C284 C256 C257 C258 175.3(7) . . . . ?
 C284 C256 C257 C285 -11.2(11) . . . . ?
 C285 C241 C242 C237 178.4(6) . . . . ?
 C285 C241 C242 C284 -4.9(11) . . . . ?
 C285 C257 C258 C259 -174.6(7) . . . . ?
 C285 C257 C258 C261 11.0(11) . . . . ?
 C286 C262 C263 C264 179.9(9) . . . . ?
 C287 C201 C202 C203 176.6(7) . . . . ?
 C287 C201 C206 C205 -175.3(7) . . . . ?
 C291 C209 C210 C211 179.4(10) . . . . ?
 C295 C213 C214 C215 179.1(7) . . . . ?
 C295 C213 C218 C217 -174.7(7) . . . . ?
 C295 C298 C299 C300 79.1(11) . . . . ?
 C295 C298 C299 C301 -166.2(8) . . . . ?
 C295 C298 C299 C302 -46.7(12) . . . . ?
 C296 C295 C298 C299 -57.7(11) . . . . ?
 C297 C295 C298 C299 -175.0(8) . . . . ?
 C303 C228 C229 C230 -176.6(8) . . . . ?
 C303 C306 C307 C308 66.2(12) . . . . ?
 C303 C306 C307 C309 -179.5(8) . . . . ?
 C303 C306 C307 C310 -62.3(12) . . . . ?
 C304 C303 C306 C307 -68.7(11) . . . . ?
 C305 C303 C306 C307 173.2(8) . . . . ?
 C311 C231 C232 C233 166.5(7) . . . . ?
 C311 C231 C236 C235 -166.1(7) . . . . ?
 C311 C314 C315 C316 67.4(11) . . . . ?
 C311 C314 C315 C317 -57.6(11) . . . . ?
 C311 C314 C315 C318 -174.5(8) . . . . ?
 C312 C311 C314 C315 -63.9(10) . . . . ?
 C313 C311 C314 C315 -179.8(8) . . . . ?
 C319 C246 C247 C248 -173.6(8) . . . . ?
 C323 C249 C250 C251 -172.7(8) . . . . ?
 C323 C249 C254 C253 171.4(7) . . . . ?
 C323 C326 C327 C328 -167.1(13) . . . . ?
 C323 C326 C327 C329 -63.2(16) . . . . ?
 C323 C326 C327 C330 51.3(18) . . . . ?
 C324 C323 C326 C327 -162.4(12) . . . . ?
 C325 C323 C326 C327 85.6(15) . . . . ?
 C331 C264 C265 C266 173.4(10) . . . . ?
 C331 C334 C335 C336 -158.5(16) . . . . ?
 C331 C334 C335 C337 -46(2) . . . . ?
 C331 C334 C335 C338 87(2) . . . . ?
 C332 C331 C334 C335 -176.0(15) . . . . ?
 C333 C331 C334 C335 -56(2) . . . . ?
 C343 C277 C278 C273 -178.1(8) . . . . ?

_shelx_res_file
;
TITL cq87 in P-1 Loesungsmittel komplett entfernt 
    cq87.res 
    created by SHELXL-2018/3 at 12:32:23 on 21-Sep-2020 
CELL  1.54178   23.1399  23.7733  26.3841  78.775  71.015  81.423 
ZERR        4    0.0010   0.0011   0.0011   0.003   0.003   0.004 
REM Gitterkonstanten aus 70766 Reflexen mit 2.2-64.7 Grad V=13404(1) 
REM braune Platte 
LATT   1 
SFAC  C   H 
UNIT 584 600 
L.S. 4 0  553 
FMAP 2 
PLAN -20 .5 -.5 
SADI C135 C136 C135 C137 C135 C138 C134 C135 
SADI C335 C336 C335 C337 C335 C338 C334 C335 
RIGU C1 > C86 
RIGU C201 > C286 
TEMP -153 
SIZE  0.040  0.190  0.24 
ACTA 
CONF 
BOND $H 
ABIN 
WGHT    0.200000 
EXTI    0.002030 
FVAR       0.17768 
C1    1    0.099089    0.724264    0.627190    11.00000    0.07771    0.12177 = 
         0.07243   -0.02074   -0.01788   -0.01920 
C2    1    0.163890    0.717047    0.614618    11.00000    0.07378    0.12042 = 
         0.06821   -0.02147   -0.01962   -0.00900 
AFIX  43 
H2    2    0.181585    0.713693    0.643027    11.00000   -1.20000 
AFIX   0 
C3    1    0.202074    0.714740    0.562403    11.00000    0.06420    0.10737 = 
         0.06961   -0.01872   -0.01999   -0.00749 
C4    1    0.177180    0.721996    0.518658    11.00000    0.07410    0.10955 = 
         0.06686   -0.01527   -0.02365   -0.01486 
C5    1    0.112243    0.727253    0.530359    11.00000    0.07309    0.10699 = 
         0.07301   -0.01226   -0.02255   -0.01438 
C6    1    0.075082    0.729081    0.583334    11.00000    0.07944    0.12052 = 
         0.07865   -0.02442   -0.02243   -0.01312 
AFIX  43 
H6    2    0.031812    0.733748    0.590490    11.00000   -1.20000 
AFIX   0 
C7    1    0.268526    0.703375    0.550197    11.00000    0.06591    0.11064 = 
         0.07577   -0.01138   -0.02487   -0.01333 
C8    1    0.295724    0.686194    0.591441    11.00000    0.08574    0.13691 = 
         0.08191   -0.01467   -0.03197   -0.01414 
AFIX  43 
H8    2    0.269771    0.683093    0.627934    11.00000   -1.20000 
AFIX   0 
C9    1    0.359509    0.673118    0.582273    11.00000    0.07741    0.10736 = 
         0.07497   -0.00468   -0.02655   -0.01226 
C10   1    0.396571    0.682337    0.527180    11.00000    0.08470    0.11677 = 
         0.07542   -0.01180   -0.02531   -0.01670 
AFIX  43 
H10   2    0.439962    0.676900    0.518978    11.00000   -1.20000 
AFIX   0 
C11   1    0.371256    0.699008    0.485138    11.00000    0.07630    0.10817 = 
         0.06999   -0.01323   -0.02508   -0.01452 
C12   1    0.306720    0.709325    0.495632    11.00000    0.07217    0.10044 = 
         0.06673   -0.01135   -0.02377   -0.01282 
C13   1   -0.000006    0.715115    0.457431    11.00000    0.05501    0.12259 = 
         0.07106   -0.01238   -0.01968   -0.01017 
C14   1    0.024467    0.723513    0.497838    11.00000    0.07401    0.11837 = 
         0.07176   -0.00733   -0.02376   -0.01862 
AFIX  43 
H14   2   -0.002517    0.726195    0.533349    11.00000   -1.20000 
AFIX   0 
C15   1    0.086103    0.727920    0.487352    11.00000    0.06696    0.11801 = 
         0.07244   -0.01425   -0.02354   -0.01752 
C16   1    0.125287    0.732125    0.432537    11.00000    0.06471    0.10106 = 
         0.06993   -0.01221   -0.02030   -0.01934 
C17   1    0.099266    0.733389    0.389593    11.00000    0.06697    0.11601 = 
         0.07585   -0.00880   -0.02336   -0.02008 
C18   1    0.038326    0.721099    0.404834    11.00000    0.06631    0.11489 = 
         0.07034   -0.01233   -0.01439   -0.01935 
AFIX  43 
H18   2    0.022257    0.716571    0.377152    11.00000   -1.20000 
AFIX   0 
C19   1    0.190171    0.729547    0.420816    11.00000    0.06708    0.09772 = 
         0.07223   -0.01159   -0.02305   -0.01178 
C20   1    0.215954    0.723616    0.464718    11.00000    0.07742    0.10663 = 
         0.06571   -0.00804   -0.02429   -0.01794 
C21   1    0.280278    0.720201    0.452523    11.00000    0.06308    0.10759 = 
         0.06604   -0.00953   -0.02124   -0.01533 
C22   1    0.318878    0.725569    0.398529    11.00000    0.07068    0.10867 = 
         0.07865   -0.01300   -0.02683   -0.01782 
C23   1    0.292422    0.731212    0.354848    11.00000    0.07054    0.09740 = 
         0.07167   -0.01103   -0.02319   -0.01345 
C24   1    0.228196    0.733312    0.366708    11.00000    0.07003    0.10913 = 
         0.06891   -0.01697   -0.02303   -0.01933 
C25   1    0.384094    0.720428    0.385892    11.00000    0.06470    0.10704 = 
         0.06941   -0.01724   -0.01837   -0.01728 
C26   1    0.410631    0.707580    0.428233    11.00000    0.07132    0.12049 = 
         0.07878   -0.01575   -0.02038   -0.01733 
C27   1    0.476124    0.699154    0.415076    11.00000    0.07409    0.13140 = 
         0.08154   -0.01424   -0.02325   -0.02593 
AFIX  43 
H27   2    0.494216    0.690110    0.443588    11.00000   -1.20000 
AFIX   0 
C28   1    0.513197    0.703811    0.362504    11.00000    0.06402    0.15189 = 
         0.08058   -0.02021   -0.02501   -0.02369 
C29   1    0.485855    0.718777    0.320184    11.00000    0.07921    0.12121 = 
         0.08704   -0.01261   -0.02891   -0.02259 
AFIX  43 
H29   2    0.511367    0.722107    0.283535    11.00000   -1.20000 
AFIX   0 
C30   1    0.420865    0.728948    0.331425    11.00000    0.07283    0.12435 = 
         0.07232   -0.00805   -0.02338   -0.02018 
C31   1    0.029710    0.803560    0.252205    11.00000    0.06303    0.10124 = 
         0.06817   -0.01293   -0.02349    0.00010 
C32   1    0.053203    0.787505    0.295348    11.00000    0.07409    0.09500 = 
         0.06936   -0.00890   -0.02434   -0.00477 
AFIX  43 
H32   2    0.027943    0.795044    0.330200    11.00000   -1.20000 
AFIX   0 
C33   1    0.112815    0.760501    0.290056    11.00000    0.06676    0.08942 = 
         0.07347   -0.01153   -0.02029   -0.00941 
C34   1    0.151308    0.753749    0.237133    11.00000    0.06377    0.09024 = 
         0.06641   -0.01180   -0.02265   -0.00510 
C35   1    0.126928    0.762909    0.192579    11.00000    0.06651    0.09589 = 
         0.07547   -0.01597   -0.02032   -0.01047 
C36   1    0.066151    0.789777    0.201911    11.00000    0.06592    0.09920 = 
         0.07444   -0.00919   -0.02018   -0.00227 
AFIX  43 
H36   2    0.049556    0.798780    0.172448    11.00000   -1.20000 
AFIX   0 
C37   1    0.216706    0.744280    0.225608    11.00000    0.06304    0.09858 = 
         0.06497   -0.00680   -0.02313   -0.01757 
C38   1    0.242143    0.742559    0.268072    11.00000    0.06492    0.09349 = 
         0.06187   -0.00982   -0.01650   -0.01683 
C39   1    0.305106    0.743456    0.256376    11.00000    0.06171    0.10220 = 
         0.07184   -0.01132   -0.01704   -0.01749 
C40   1    0.344004    0.745388    0.202756    11.00000    0.06603    0.13097 = 
         0.06816   -0.01556   -0.01714   -0.02400 
C41   1    0.318454    0.745967    0.160605    11.00000    0.07196    0.11592 = 
         0.07098   -0.01159   -0.02548   -0.01988 
C42   1    0.255181    0.744513    0.172344    11.00000    0.05941    0.10655 = 
         0.06793   -0.00955   -0.02052   -0.01236 
C43   1    0.405126    0.758205    0.190104    11.00000    0.07197    0.17839 = 
         0.06736   -0.01193   -0.01930   -0.03257 
C44   1    0.428070    0.765797    0.231256    11.00000    0.07562    0.16036 = 
         0.07289   -0.00538   -0.02072   -0.03762 
C45   1    0.480645    0.794608    0.217234    11.00000    0.09982    0.19472 = 
         0.07371   -0.00451   -0.01818   -0.07477 
AFIX  43 
H45   2    0.494882    0.801736    0.245142    11.00000   -1.20000 
AFIX   0 
C46   1    0.512897    0.813249    0.163093    11.00000    0.10406    0.28883 = 
         0.07057    0.00523   -0.01893   -0.09734 
C47   1    0.493801    0.802035    0.124006    11.00000    0.09740    0.30666 = 
         0.08720   -0.00730   -0.03017   -0.08433 
AFIX  43 
H47   2    0.514741    0.816332    0.087334    11.00000   -1.20000 
AFIX   0 
C48   1    0.442191    0.768784    0.135417    11.00000    0.06731    0.24643 = 
         0.07130   -0.01834   -0.01771   -0.03625 
C49   1    0.055222    0.725086    0.068860    11.00000    0.05583    0.09243 = 
         0.06830   -0.00785   -0.02179   -0.00980 
C50   1    0.081133    0.727897    0.109286    11.00000    0.07359    0.09617 = 
         0.08239   -0.01120   -0.03004   -0.01465 
AFIX  43 
H50   2    0.056523    0.720568    0.146115    11.00000   -1.20000 
AFIX   0 
C51   1    0.141047    0.740866    0.098326    11.00000    0.06195    0.10299 = 
         0.07353   -0.01439   -0.02658   -0.01022 
C52   1    0.179710    0.744402    0.043782    11.00000    0.06561    0.08954 = 
         0.06783   -0.00643   -0.02305   -0.02007 
C53   1    0.154339    0.745331    0.002123    11.00000    0.06584    0.08863 = 
         0.06492   -0.00570   -0.02441   -0.01422 
C54   1    0.092790    0.737974    0.014669    11.00000    0.06180    0.10827 = 
         0.07311   -0.01626   -0.02005   -0.00932 
AFIX  43 
H54   2    0.075329    0.741692   -0.013937    11.00000   -1.20000 
AFIX   0 
C55   1    0.244676    0.745630    0.032157    11.00000    0.06871    0.09010 = 
         0.06905   -0.00873   -0.02430   -0.00770 
C56   1    0.269435    0.744166    0.074636    11.00000    0.06335    0.10022 = 
         0.07024   -0.00687   -0.02442   -0.01784 
C57   1    0.333275    0.745064    0.062682    11.00000    0.06552    0.12203 = 
         0.07103   -0.01294   -0.02116   -0.01114 
C58   1    0.372009    0.745388    0.008763    11.00000    0.06682    0.14691 = 
         0.07164   -0.01491   -0.01828   -0.02571 
C59   1    0.348351    0.744810   -0.033287    11.00000    0.06134    0.12709 = 
         0.07370   -0.02105   -0.02320   -0.01324 
C60   1    0.283015    0.746956   -0.022160    11.00000    0.06370    0.10243 = 
         0.06952   -0.01305   -0.02143   -0.01013 
C61   1    0.437159    0.743991   -0.002323    11.00000    0.06533    0.21858 = 
         0.07609   -0.03341   -0.01558   -0.01690 
C62   1    0.462230    0.747420    0.038999    11.00000    0.07092    0.26088 = 
         0.07614   -0.02813   -0.01054   -0.03234 
C63   1    0.523949    0.739413    0.029663    11.00000    0.07949    0.35851 = 
         0.10575   -0.06143   -0.01968   -0.02128 
AFIX  43 
H63   2    0.540220    0.735749    0.059010    11.00000   -1.20000 
AFIX   0 
C64   1    0.563966    0.736501   -0.023036    11.00000    0.06593    0.48516 = 
         0.11887   -0.10385   -0.03649    0.01980 
C65   1    0.540348    0.736530   -0.064390    11.00000    0.07644    0.43444 = 
         0.10786   -0.06540   -0.03287   -0.01550 
AFIX  43 
H65   2    0.567179    0.733383   -0.099867    11.00000   -1.20000 
AFIX   0 
C66   1    0.476992    0.741172   -0.054481    11.00000    0.07139    0.23349 = 
         0.07493   -0.04325   -0.01451   -0.01686 
C67   1    0.170499    0.766660   -0.098439    11.00000    0.06775    0.10117 = 
         0.07242   -0.00940   -0.02357   -0.01340 
AFIX  43 
H67   2    0.127419    0.766866   -0.090783    11.00000   -1.20000 
AFIX   0 
C68   1    0.194056    0.754222   -0.054378    11.00000    0.06127    0.08880 = 
         0.07328   -0.01020   -0.02201   -0.00784 
C69   1    0.258290    0.751683   -0.065410    11.00000    0.06161    0.08631 = 
         0.06753   -0.00746   -0.02480   -0.01192 
C70   1    0.296478    0.758850   -0.120451    11.00000    0.06002    0.09903 = 
         0.06846   -0.00984   -0.02026   -0.00771 
C71   1    0.269546    0.772957   -0.161831    11.00000    0.07423    0.10036 = 
         0.07446   -0.00704   -0.02838   -0.01620 
AFIX  43 
H71   2    0.295373    0.779096   -0.198326    11.00000   -1.20000 
AFIX   0 
C72   1    0.205129    0.778558   -0.151811    11.00000    0.07339    0.09334 = 
         0.07057   -0.00895   -0.03053   -0.01116 
C73   1    0.362505    0.751535   -0.131638    11.00000    0.06193    0.10885 = 
         0.07181   -0.01716   -0.02010   -0.01199 
C74   1    0.387935    0.746092   -0.088680    11.00000    0.05982    0.13875 = 
         0.07806   -0.02526   -0.01941   -0.01401 
C75   1    0.452505    0.742426   -0.099387    11.00000    0.06716    0.16714 = 
         0.08255   -0.02555   -0.02679   -0.00978 
C76   1    0.489157    0.742158   -0.152851    11.00000    0.06826    0.16753 = 
         0.07546   -0.02346   -0.02248   -0.00939 
AFIX  43 
H76   2    0.532387    0.739177   -0.160010    11.00000   -1.20000 
AFIX   0 
C77   1    0.467167    0.745915   -0.196238    11.00000    0.07411    0.12252 = 
         0.07780   -0.02378   -0.02309   -0.01607 
C78   1    0.402819    0.751532   -0.184353    11.00000    0.07270    0.10764 = 
         0.07327   -0.01748   -0.01660   -0.01278 
AFIX  43 
H78   2    0.386041    0.755496   -0.213422    11.00000   -1.20000 
AFIX   0 
C79   1    0.137298    0.745091    0.334825    11.00000    0.06622    0.10676 = 
         0.06484   -0.01117   -0.02093   -0.01410 
C80   1    0.201315    0.739412    0.323713    11.00000    0.06895    0.10187 = 
         0.06459   -0.00880   -0.01901   -0.01506 
C81   1    0.331757    0.738647    0.299939    11.00000    0.05812    0.12125 = 
         0.07227   -0.01260   -0.01643   -0.02013 
C82   1    0.394084    0.743858    0.287939    11.00000    0.06477    0.12756 = 
         0.07751   -0.00976   -0.02338   -0.02294 
C83   1    0.165359    0.748609    0.139981    11.00000    0.06195    0.09835 = 
         0.07146   -0.01726   -0.02546   -0.00719 
C84   1    0.228426    0.747557    0.129067    11.00000    0.06259    0.10552 = 
         0.06846   -0.01164   -0.02027   -0.01415 
C85   1    0.359002    0.748056    0.105869    11.00000    0.06697    0.13880 = 
         0.07083   -0.01361   -0.02179   -0.02323 
C86   1    0.421609    0.754416    0.093507    11.00000    0.07344    0.22018 = 
         0.07846   -0.02115   -0.02288   -0.04064 
C87   1    0.056632    0.729473    0.684560    11.00000    0.09305 
C88   1    0.055265    0.791308    0.691755    11.00000    0.11190 
AFIX  33 
H88A  2    0.097015    0.800173    0.686605    11.00000   -1.50000 
H88B  2    0.038680    0.817051    0.664940    11.00000   -1.50000 
H88C  2    0.029213    0.796754    0.728382    11.00000   -1.50000 
AFIX   0 
C89   1    0.080963    0.690066    0.727046    11.00000    0.10067 
AFIX  33 
H89A  2    0.122246    0.699324    0.723056    11.00000   -1.50000 
H89B  2    0.053710    0.695453    0.763305    11.00000   -1.50000 
H89C  2    0.082669    0.649930    0.722256    11.00000   -1.50000 
AFIX   0 
C90   1   -0.006150    0.713961    0.692059    11.00000    0.12487 
AFIX  33 
H90A  2   -0.003769    0.673770    0.687162    11.00000   -1.50000 
H90B  2   -0.032674    0.718819    0.728688    11.00000   -1.50000 
H90C  2   -0.023207    0.739116    0.665247    11.00000   -1.50000 
AFIX   0 
C91   1    0.384854    0.650813    0.629106    11.00000    0.09894 
C92   1    0.368526    0.587972    0.651538    11.00000    0.15131 
AFIX  33 
H92A  2    0.386140    0.564274    0.622665    11.00000   -1.50000 
H92B  2    0.385304    0.572631    0.681646    11.00000   -1.50000 
H92C  2    0.323812    0.587287    0.664483    11.00000   -1.50000 
AFIX   0 
C93   1    0.356196    0.682372    0.675724    11.00000    0.11988 
AFIX  33 
H93A  2    0.374318    0.666145    0.704831    11.00000   -1.50000 
H93B  2    0.363375    0.723150    0.664147    11.00000   -1.50000 
H93C  2    0.311941    0.678695    0.689025    11.00000   -1.50000 
AFIX   0 
C94   1    0.453424    0.654230    0.611647    11.00000    0.13179 
AFIX  33 
H94A  2    0.473228    0.633557    0.580785    11.00000   -1.50000 
H94B  2    0.462207    0.694667    0.600957    11.00000   -1.50000 
H94C  2    0.469292    0.636683    0.641878    11.00000   -1.50000 
AFIX   0 
C95   1   -0.068245    0.705059    0.472882    11.00000    0.08424 
C96   1   -0.083508    0.686905    0.425678    11.00000    0.09585 
AFIX  33 
H96A  2   -0.067669    0.713813    0.392279    11.00000   -1.50000 
H96B  2   -0.064402    0.647928    0.420515    11.00000   -1.50000 
H96C  2   -0.128102    0.687497    0.434399    11.00000   -1.50000 
AFIX   0 
C97   1   -0.103631    0.764983    0.482107    11.00000    0.09843 
AFIX  33 
H97A  2   -0.090499    0.792761    0.448813    11.00000   -1.50000 
H97B  2   -0.147804    0.762026    0.491619    11.00000   -1.50000 
H97C  2   -0.094897    0.777939    0.511704    11.00000   -1.50000 
AFIX   0 
C98   1   -0.091516    0.665094    0.526352    11.00000    0.08370 
AFIX  23 
H98A  2   -0.136723    0.668079    0.535034    11.00000   -1.20000 
H98B  2   -0.083086    0.682349    0.554189    11.00000   -1.20000 
AFIX   0 
C99   1   -0.070745    0.599991    0.536609    11.00000    0.09180 
C100  1   -0.098219    0.579028    0.596802    11.00000    0.11432 
AFIX  33 
H10A  2   -0.085188    0.601789    0.617692    11.00000   -1.50000 
H10B  2   -0.143098    0.583414    0.606382    11.00000   -1.50000 
H10C  2   -0.084109    0.538348    0.605193    11.00000   -1.50000 
AFIX   0 
C101  1   -0.090876    0.565179    0.505688    11.00000    0.11760 
AFIX  33 
H10D  2   -0.073392    0.578349    0.466724    11.00000   -1.50000 
H10E  2   -0.076786    0.524541    0.514343    11.00000   -1.50000 
H10F  2   -0.135775    0.569607    0.515532    11.00000   -1.50000 
AFIX   0 
C102  1   -0.000564    0.590034    0.524080    11.00000    0.11096 
AFIX  33 
H10G  2    0.012654    0.613110    0.544583    11.00000   -1.50000 
H10H  2    0.011217    0.549154    0.534529    11.00000   -1.50000 
H10I  2    0.019119    0.601499    0.485149    11.00000   -1.50000 
AFIX   0 
C103  1    0.583081    0.695632    0.347326    11.00000    0.09930 
C104  1    0.599218    0.757838    0.340908    11.00000    0.12352 
AFIX  33 
H10J  2    0.586249    0.781776    0.311109    11.00000   -1.50000 
H10K  2    0.578003    0.773381    0.374666    11.00000   -1.50000 
H10L  2    0.643651    0.757863    0.332871    11.00000   -1.50000 
AFIX   0 
C105  1    0.604324    0.661654    0.393662    11.00000    0.13438 
AFIX  33 
H10M  2    0.581575    0.677236    0.427120    11.00000   -1.50000 
H10N  2    0.596888    0.621187    0.398227    11.00000   -1.50000 
H10O  2    0.648307    0.664470    0.385733    11.00000   -1.50000 
AFIX   0 
C106  1    0.616608    0.673555    0.294470    11.00000    0.10810 
AFIX  23 
H10P  2    0.659673    0.682496    0.284822    11.00000   -1.20000 
H10Q  2    0.599445    0.697952    0.266852    11.00000   -1.20000 
AFIX   0 
C107  1    0.619708    0.610209    0.285240    11.00000    0.14343 
C108  1    0.551313    0.588297    0.312379    11.00000    0.22063 
AFIX  33 
H10R  2    0.538347    0.588268    0.351636    11.00000   -1.50000 
H10S  2    0.522415    0.614236    0.296547    11.00000   -1.50000 
H10T  2    0.552020    0.549200    0.305285    11.00000   -1.50000 
AFIX   0 
C109  1    0.637417    0.609621    0.226428    11.00000    0.18924 
AFIX  33 
H10U  2    0.607723    0.635130    0.211253    11.00000   -1.50000 
H10V  2    0.678365    0.623023    0.208977    11.00000   -1.50000 
H10W  2    0.637949    0.570317    0.219918    11.00000   -1.50000 
AFIX   0 
C110  1    0.665274    0.571181    0.307990    11.00000    0.19111 
AFIX  33 
H11A  2    0.653752    0.571373    0.347141    11.00000   -1.50000 
H11B  2    0.665759    0.531942    0.301340    11.00000   -1.50000 
H11C  2    0.706175    0.584649    0.290399    11.00000   -1.50000 
AFIX   0 
C111  1   -0.033010    0.837956    0.257391    11.00000    0.08515 
C112  1   -0.068556    0.842951    0.317735    11.00000    0.12616 
AFIX  33 
H11D  2   -0.075487    0.804366    0.338621    11.00000   -1.50000 
H11E  2   -0.044449    0.862118    0.332601    11.00000   -1.50000 
H11F  2   -0.108136    0.865517    0.320015    11.00000   -1.50000 
AFIX   0 
C113  1   -0.072972    0.802794    0.239638    11.00000    0.12943 
AFIX  33 
H11G  2   -0.077367    0.765056    0.262723    11.00000   -1.50000 
H11H  2   -0.113607    0.823694    0.243331    11.00000   -1.50000 
H11I  2   -0.053022    0.797565    0.201716    11.00000   -1.50000 
AFIX   0 
C114  1   -0.022137    0.898331    0.224662    11.00000    0.13089 
AFIX  23 
H11J  2   -0.003408    0.918460    0.244055    11.00000   -1.20000 
H11K  2    0.009096    0.893401    0.189433    11.00000   -1.20000 
AFIX   0 
C115  1   -0.075034    0.938871    0.212370    11.00000    0.16791 
C116  1   -0.044619    0.997760    0.181327    11.00000    0.23375 
AFIX  33 
H11L  2   -0.076066    1.026449    0.171891    11.00000   -1.50000 
H11M  2   -0.027395    1.012388    0.205060    11.00000   -1.50000 
H11N  2   -0.011905    0.990242    0.148156    11.00000   -1.50000 
AFIX   0 
C117  1   -0.100672    0.921630    0.171484    11.00000    0.24496 
AFIX  33 
H11O  2   -0.134354    0.949968    0.166047    11.00000   -1.50000 
H11P  2   -0.068111    0.920320    0.136833    11.00000   -1.50000 
H11Q  2   -0.115959    0.883567    0.185404    11.00000   -1.50000 
AFIX   0 
C118  1   -0.131909    0.957013    0.261289    11.00000    0.27013 
AFIX  33 
H11R  2   -0.161907    0.983037    0.246909    11.00000   -1.50000 
H11S  2   -0.151105    0.922549    0.283237    11.00000   -1.50000 
H11T  2   -0.117785    0.976639    0.283883    11.00000   -1.50000 
AFIX   0 
C119  1    0.565562    0.852393    0.150206    11.00000    0.16376 
C120  1    0.555063    0.893169    0.197518    11.00000    0.37338 
AFIX  33 
H12A  2    0.518914    0.920752    0.198325    11.00000   -1.50000 
H12B  2    0.548784    0.868712    0.233001    11.00000   -1.50000 
H12C  2    0.591299    0.914095    0.189134    11.00000   -1.50000 
AFIX   0 
C121  1    0.614153    0.815442    0.149300    11.00000    0.35150 
AFIX  33 
H12D  2    0.607074    0.789947    0.184304    11.00000   -1.50000 
H12E  2    0.621583    0.792452    0.120358    11.00000   -1.50000 
H12F  2    0.649979    0.836416    0.142562    11.00000   -1.50000 
AFIX   0 
C122  1    0.582113    0.888353    0.095072    11.00000    0.17698 
AFIX  33 
H12G  2    0.547966    0.917346    0.092291    11.00000   -1.50000 
H12H  2    0.618797    0.907599    0.089532    11.00000   -1.50000 
H12I  2    0.590401    0.863635    0.067328    11.00000   -1.50000 
AFIX   0 
C123  1   -0.010096    0.712645    0.079888    11.00000    0.07817 
C124  1   -0.040269    0.690018    0.141178    11.00000    0.08666 
AFIX  33 
H12J  2   -0.082611    0.682310    0.147137    11.00000   -1.50000 
H12K  2   -0.016923    0.654415    0.152049    11.00000   -1.50000 
H12L  2   -0.040240    0.719105    0.162875    11.00000   -1.50000 
AFIX   0 
C125  1   -0.046333    0.770633    0.067750    11.00000    0.09781 
AFIX  33 
H12M  2   -0.089308    0.764505    0.074428    11.00000   -1.50000 
H12N  2   -0.044132    0.796841    0.091370    11.00000   -1.50000 
H12O  2   -0.028656    0.787513    0.029718    11.00000   -1.50000 
AFIX   0 
C126  1   -0.017534    0.672133    0.045105    11.00000    0.08252 
AFIX  23 
H12P  2   -0.001341    0.690679    0.006930    11.00000   -1.20000 
H12Q  2   -0.062237    0.671511    0.052548    11.00000   -1.20000 
AFIX   0 
C127  1    0.009903    0.609067    0.047540    11.00000    0.09051 
C128  1   -0.023938    0.569487    0.098509    11.00000    0.12101 
AFIX  33 
H12R  2   -0.004224    0.530087    0.097539    11.00000   -1.50000 
H12S  2   -0.022415    0.582981    0.130823    11.00000   -1.50000 
H12T  2   -0.066815    0.570085    0.099757    11.00000   -1.50000 
AFIX   0 
C129  1    0.000203    0.588415   -0.001265    11.00000    0.12220 
AFIX  33 
H12U  2    0.021102    0.612517   -0.035060    11.00000   -1.50000 
H12V  2    0.017181    0.548222   -0.002533    11.00000   -1.50000 
H12X  2   -0.043788    0.591487    0.003031    11.00000   -1.50000 
AFIX   0 
C130  1    0.079420    0.601519    0.039166    11.00000    0.11058 
AFIX  33 
H13A  2    0.100111    0.627176    0.006424    11.00000   -1.50000 
H13B  2    0.087331    0.611084    0.070655    11.00000   -1.50000 
H13C  2    0.095103    0.561489    0.035084    11.00000   -1.50000 
AFIX   0 
C131  1    0.633170    0.733238   -0.034736    11.00000    0.20369 
C132  1    0.659115    0.749429    0.004785    11.00000    0.24177 
AFIX  33 
H13D  2    0.636785    0.732358    0.041671    11.00000   -1.50000 
H13E  2    0.702610    0.735109   -0.003447    11.00000   -1.50000 
H13F  2    0.654984    0.791451    0.002078    11.00000   -1.50000 
AFIX   0 
C133  1    0.668789    0.760046   -0.084023    11.00000    0.12576 
AFIX  33 
H13G  2    0.655379    0.752070   -0.113319    11.00000   -1.50000 
H13H  2    0.664300    0.801703   -0.084073    11.00000   -1.50000 
H13I  2    0.711926    0.745361   -0.089597    11.00000   -1.50000 
AFIX   0 
C134  1    0.660379    0.673171   -0.049129    11.00000    0.20578 
AFIX  23 
H13J  2    0.704396    0.669364   -0.051706    11.00000   -1.20000 
H13K  2    0.658320    0.672214   -0.085844    11.00000   -1.20000 
AFIX   0 
C135  1    0.631876    0.618425   -0.011154    11.00000    0.24027 
C136  1    0.672792    0.559543   -0.022997    11.00000    0.32967 
AFIX  33 
H13L  2    0.652107    0.527375    0.002215    11.00000   -1.50000 
H13M  2    0.678636    0.554407   -0.060364    11.00000   -1.50000 
H13N  2    0.712813    0.560613   -0.018130    11.00000   -1.50000 
AFIX   0 
C137  1    0.629824    0.628206    0.049626    11.00000    0.30889 
AFIX  33 
H13O  2    0.612397    0.595610    0.076556    11.00000   -1.50000 
H13P  2    0.671552    0.630957    0.049910    11.00000   -1.50000 
H13Q  2    0.604305    0.663864    0.058525    11.00000   -1.50000 
AFIX   0 
C138  1    0.565992    0.600266   -0.006185    11.00000    0.37118 
AFIX  33 
H13R  2    0.557697    0.564702    0.019866    11.00000   -1.50000 
H13S  2    0.534243    0.631048    0.006350    11.00000   -1.50000 
H13T  2    0.565776    0.593951   -0.041735    11.00000   -1.50000 
AFIX   0 
C139  1    0.177052    0.796969   -0.196814    11.00000    0.08355 
C140  1    0.174926    0.860229   -0.211417    11.00000    0.14428 
AFIX  33 
H14A  2    0.156575    0.872619   -0.240896    11.00000   -1.50000 
H14B  2    0.150114    0.878022   -0.179731    11.00000   -1.50000 
H14C  2    0.216678    0.872061   -0.223323    11.00000   -1.50000 
AFIX   0 
C141  1    0.111273    0.782245   -0.180977    11.00000    0.13161 
AFIX  33 
H14D  2    0.110014    0.740436   -0.170826    11.00000   -1.50000 
H14E  2    0.086125    0.801161   -0.150107    11.00000   -1.50000 
H14F  2    0.095194    0.795627   -0.211769    11.00000   -1.50000 
AFIX   0 
C142  1    0.212436    0.770687   -0.247448    11.00000    0.10558 
AFIX  33 
H14G  2    0.214342    0.728598   -0.238539    11.00000   -1.50000 
H14H  2    0.191646    0.783725   -0.275209    11.00000   -1.50000 
H14I  2    0.254154    0.782777   -0.261270    11.00000   -1.50000 
AFIX   0 
C143  1    0.509769    0.746449   -0.252665    11.00000    0.08710 
C144  1    0.551060    0.793033   -0.266510    11.00000    0.12372 
AFIX  33 
H14J  2    0.578803    0.793012   -0.303583    11.00000   -1.50000 
H14K  2    0.526478    0.830284   -0.263961    11.00000   -1.50000 
H14L  2    0.575157    0.786554   -0.241126    11.00000   -1.50000 
AFIX   0 
C145  1    0.476108    0.756632   -0.295583    11.00000    0.12442 
AFIX  33 
H14M  2    0.448335    0.726527   -0.287653    11.00000   -1.50000 
H14N  2    0.452374    0.794388   -0.294911    11.00000   -1.50000 
H14O  2    0.506135    0.755479   -0.331574    11.00000   -1.50000 
AFIX   0 
C146  1    0.546633    0.689037   -0.254209    11.00000    0.13625 
AFIX  33 
H14P  2    0.519041    0.658558   -0.245028    11.00000   -1.50000 
H14Q  2    0.575472    0.687791   -0.290702    11.00000   -1.50000 
H14R  2    0.569502    0.683204   -0.227908    11.00000   -1.50000 
AFIX   0 
C201  1    0.146797    0.368536    1.074216    11.00000    0.08929    0.09577 = 
         0.06452   -0.01862   -0.02662   -0.00253 
C202  1    0.151515    0.308871    1.083319    11.00000    0.09556    0.10150 = 
         0.08007   -0.02143   -0.02659   -0.00471 
AFIX  43 
H202  2    0.142900    0.289319    1.119604    11.00000   -1.20000 
AFIX   0 
C203  1    0.168891    0.275655    1.040048    11.00000    0.08957    0.08394 = 
         0.07775   -0.00688   -0.03174   -0.00482 
C204  1    0.178660    0.305080    0.986317    11.00000    0.08331    0.08661 = 
         0.06815   -0.00803   -0.02601   -0.00631 
C205  1    0.173956    0.365360    0.976056    11.00000    0.07105    0.08958 = 
         0.06921   -0.00782   -0.02608   -0.00444 
C206  1    0.158028    0.395930    1.019969    11.00000    0.08374    0.09656 = 
         0.07446   -0.01799   -0.02489   -0.00606 
AFIX  43 
H206  2    0.154692    0.436825    1.012759    11.00000   -1.20000 
AFIX   0 
C207  1    0.173385    0.213106    1.051560    11.00000    0.11523    0.08946 = 
         0.07122   -0.00500   -0.03601   -0.00287 
C208  1    0.159838    0.183402    1.103961    11.00000    0.15616    0.09421 = 
         0.06945   -0.00705   -0.03703   -0.00491 
AFIX  43 
H208  2    0.146623    0.204598    1.133397    11.00000   -1.20000 
AFIX   0 
C209  1    0.164896    0.123659    1.115010    11.00000    0.17155    0.09036 = 
         0.08093   -0.00429   -0.03555   -0.00134 
C210  1    0.185937    0.093518    1.071011    11.00000    0.15856    0.10031 = 
         0.07622    0.00020   -0.02534   -0.02126 
AFIX  43 
H210  2    0.191648    0.052657    1.077776    11.00000   -1.20000 
AFIX   0 
C211  1    0.198863    0.121479    1.017378    11.00000    0.11130    0.08731 = 
         0.07463   -0.00238   -0.02960   -0.01183 
C212  1    0.193066    0.181475    1.007717    11.00000    0.09064    0.08198 = 
         0.07810   -0.00633   -0.03173   -0.00950 
C213  1    0.187273    0.484524    0.854149    11.00000    0.08718    0.07012 = 
         0.07913   -0.00972   -0.02812   -0.00911 
C214  1    0.179349    0.454889    0.907514    11.00000    0.09219    0.08196 = 
         0.07136   -0.01049   -0.01968   -0.00662 
AFIX  43 
H214  2    0.172264    0.477097    0.935608    11.00000   -1.20000 
AFIX   0 
C215  1    0.181237    0.395968    0.921381    11.00000    0.07689    0.08589 = 
         0.06528   -0.01055   -0.02289   -0.00647 
C216  1    0.190896    0.361868    0.878695    11.00000    0.08175    0.08178 = 
         0.07284   -0.00869   -0.02563   -0.01086 
C217  1    0.190321    0.390771    0.825826    11.00000    0.07493    0.08138 = 
         0.06830   -0.01345   -0.02044   -0.01125 
C218  1    0.191838    0.451424    0.814851    11.00000    0.08394    0.08017 = 
         0.07255   -0.01536   -0.02539   -0.00795 
AFIX  43 
H218  2    0.196199    0.470365    0.778790    11.00000   -1.20000 
AFIX   0 
C219  1    0.198702    0.300686    0.889609    11.00000    0.08157    0.07870 = 
         0.07144   -0.00647   -0.03026   -0.00821 
C220  1    0.194203    0.271843    0.943557    11.00000    0.07964    0.08428 = 
         0.06917   -0.00468   -0.02460   -0.00517 
C221  1    0.202777    0.211000    0.952994    11.00000    0.09331    0.08016 = 
         0.07182   -0.00630   -0.03109   -0.00638 
C222  1    0.218483    0.179934    0.909138    11.00000    0.08074    0.08041 = 
         0.06668   -0.00813   -0.02286   -0.00797 
C223  1    0.222308    0.207632    0.856381    11.00000    0.07808    0.08262 = 
         0.07313   -0.01138   -0.02806   -0.00387 
C224  1    0.210698    0.269130    0.847605    11.00000    0.06394    0.08208 = 
         0.07043   -0.00925   -0.02206   -0.00834 
C225  1    0.225872    0.118202    0.919293    11.00000    0.08992    0.07662 = 
         0.06977   -0.00418   -0.02552   -0.01212 
C226  1    0.219089    0.088489    0.972172    11.00000    0.08924    0.08299 = 
         0.07210   -0.00274   -0.03285   -0.00579 
C227  1    0.223919    0.028977    0.981758    11.00000    0.10646    0.08269 = 
         0.08927   -0.00670   -0.04042   -0.00612 
AFIX  43 
H227  2    0.221849    0.009084    1.017125    11.00000   -1.20000 
AFIX   0 
C228  1    0.231997   -0.002828    0.938897    11.00000    0.10595    0.08738 = 
         0.07626   -0.00459   -0.02079   -0.01215 
C229  1    0.239802    0.026713    0.887402    11.00000    0.09445    0.08367 = 
         0.07945   -0.00185   -0.02639   -0.01667 
AFIX  43 
H229  2    0.243027    0.005981    0.859092    11.00000   -1.20000 
AFIX   0 
C230  1    0.243201    0.086549    0.875015    11.00000    0.09393    0.07319 = 
         0.07921   -0.00305   -0.02965   -0.01153 
C231  1    0.116803    0.453905    0.687966    11.00000    0.08643    0.08542 = 
         0.07151   -0.00987   -0.02762   -0.00096 
C232  1    0.133336    0.432135    0.734532    11.00000    0.08803    0.09136 = 
         0.06636   -0.01301   -0.03395   -0.00450 
AFIX  43 
H232  2    0.116215    0.451252    0.765284    11.00000   -1.20000 
AFIX   0 
C233  1    0.175089    0.382117    0.737831    11.00000    0.07437    0.08174 = 
         0.06369   -0.00769   -0.02279   -0.00682 
C234  1    0.194988    0.352275    0.692607    11.00000    0.07285    0.08289 = 
         0.06871   -0.00535   -0.02391   -0.00209 
C235  1    0.188770    0.379906    0.641359    11.00000    0.06883    0.08130 = 
         0.06338   -0.01428   -0.02227   -0.00013 
C236  1    0.148060    0.429218    0.640257    11.00000    0.08988    0.09355 = 
         0.06456   -0.00983   -0.02263   -0.00543 
AFIX  43 
H236  2    0.141025    0.446726    0.606949    11.00000   -1.20000 
AFIX   0 
C237  1    0.217799    0.292491    0.699118    11.00000    0.07798    0.08135 = 
         0.07178   -0.00787   -0.02451   -0.00837 
C238  1    0.219970    0.265110    0.750983    11.00000    0.07352    0.07813 = 
         0.06769   -0.00981   -0.02282   -0.00227 
C239  1    0.236060    0.205351    0.759075    11.00000    0.07933    0.08057 = 
         0.07112   -0.00700   -0.03039   -0.00151 
C240  1    0.251051    0.173546    0.715079    11.00000    0.08292    0.07467 = 
         0.07313   -0.00860   -0.02938   -0.00761 
C241  1    0.247699    0.201925    0.664163    11.00000    0.07806    0.08197 = 
         0.07210   -0.00748   -0.02646   -0.01319 
C242  1    0.232222    0.262403    0.654678    11.00000    0.07458    0.07602 = 
         0.07133   -0.00960   -0.02627   -0.00842 
C243  1    0.272226    0.115331    0.721741    11.00000    0.08799    0.08048 = 
         0.07230   -0.01334   -0.03091   -0.00105 
C244  1    0.281830    0.087640    0.772239    11.00000    0.07908    0.09465 = 
         0.07203   -0.01271   -0.02202   -0.00938 
C245  1    0.318982    0.036850    0.772485    11.00000    0.08966    0.08910 = 
         0.07628   -0.01124   -0.02302   -0.01137 
AFIX  43 
H245  2    0.328559    0.019829    0.804820    11.00000   -1.20000 
AFIX   0 
C246  1    0.343012    0.009556    0.727024    11.00000    0.08966    0.08211 = 
         0.08666   -0.00793   -0.02444   -0.00706 
C247  1    0.327266    0.031580    0.681392    11.00000    0.11528    0.08115 = 
         0.08048   -0.01216   -0.03029    0.00074 
AFIX  43 
H247  2    0.341239    0.011184    0.651387    11.00000   -1.20000 
AFIX   0 
C248  1    0.289986    0.084986    0.677669    11.00000    0.09946    0.07801 = 
         0.07339   -0.00548   -0.02415   -0.01434 
C249  1    0.255776    0.473379    0.476164    11.00000    0.09227    0.08452 = 
         0.06346   -0.00591   -0.02041   -0.01284 
C250  1    0.238608    0.442559    0.527936    11.00000    0.09561    0.08554 = 
         0.06602   -0.00444   -0.01862   -0.01521 
AFIX  43 
H250  2    0.229784    0.463087    0.557484    11.00000   -1.20000 
AFIX   0 
C251  1    0.233277    0.383263    0.539993    11.00000    0.08639    0.08650 = 
         0.07478   -0.01046   -0.01592   -0.00653 
C252  1    0.252237    0.352241    0.494609    11.00000    0.07934    0.07253 = 
         0.06627   -0.00247   -0.02088   -0.00766 
C253  1    0.263358    0.383036    0.441951    11.00000    0.08161    0.08842 = 
         0.07074   -0.01186   -0.02421   -0.01544 
C254  1    0.266210    0.442193    0.434509    11.00000    0.10149    0.08309 = 
         0.07562   -0.01393   -0.02702   -0.01060 
AFIX  43 
H254  2    0.275963    0.462468    0.398453    11.00000   -1.20000 
AFIX   0 
C255  1    0.257022    0.290604    0.504164    11.00000    0.07746    0.08612 = 
         0.07542   -0.01087   -0.02528   -0.01006 
C256  1    0.250991    0.260871    0.558448    11.00000    0.08931    0.07432 = 
         0.06838   -0.00576   -0.02311   -0.01209 
C257  1    0.259075    0.199328    0.568025    11.00000    0.08825    0.08484 = 
         0.07052   -0.01103   -0.02615   -0.01487 
C258  1    0.271356    0.169782    0.523116    11.00000    0.08999    0.08171 = 
         0.08197   -0.01237   -0.02331   -0.01598 
C259  1    0.274655    0.198656    0.470169    11.00000    0.08712    0.08444 = 
         0.07321   -0.01359   -0.02401   -0.01529 
C260  1    0.269571    0.259845    0.460191    11.00000    0.08860    0.08531 = 
         0.06962   -0.00938   -0.02401   -0.01104 
C261  1    0.274830    0.107702    0.534867    11.00000    0.10205    0.08784 = 
         0.08887   -0.01146   -0.03574   -0.01487 
C262  1    0.271862    0.078174    0.587548    11.00000    0.10956    0.08507 = 
         0.08390   -0.01172   -0.03376   -0.01705 
C263  1    0.264985    0.019649    0.598418    11.00000    0.14820    0.08537 = 
         0.09179   -0.01803   -0.03555   -0.01849 
AFIX  43 
H263  2    0.261159   -0.000094    0.634145    11.00000   -1.20000 
AFIX   0 
C264  1    0.263438   -0.011363    0.559558    11.00000    0.16667    0.10611 = 
         0.08368   -0.01588   -0.03253   -0.04348 
C265  1    0.272008    0.017865    0.507518    11.00000    0.15438    0.09813 = 
         0.09723   -0.01450   -0.04170   -0.02768 
AFIX  43 
H265  2    0.273266   -0.003323    0.480081    11.00000   -1.20000 
AFIX   0 
C266  1    0.278898    0.076259    0.492787    11.00000    0.12163    0.09000 = 
         0.08787   -0.01550   -0.03353   -0.02400 
C267  1    0.273567    0.381145    0.345502    11.00000    0.10014    0.09112 = 
         0.07619   -0.00714   -0.02901   -0.00496 
AFIX  43 
H267  2    0.271500    0.422018    0.339153    11.00000   -1.20000 
AFIX   0 
C268  1    0.271693    0.351474    0.397325    11.00000    0.08223    0.08616 = 
         0.07228   -0.01715   -0.02465   -0.01232 
C269  1    0.275352    0.290006    0.407955    11.00000    0.08203    0.08471 = 
         0.07061   -0.01153   -0.02612   -0.01689 
C270  1    0.282311    0.260103    0.363533    11.00000    0.09869    0.08896 = 
         0.07712   -0.01456   -0.03160   -0.01727 
C271  1    0.283563    0.290225    0.312828    11.00000    0.08977    0.09783 = 
         0.07502   -0.00513   -0.02450   -0.01077 
AFIX  43 
H271  2    0.287944    0.269360    0.284325    11.00000   -1.20000 
AFIX   0 
C272  1    0.278516    0.351280    0.301996    11.00000    0.09576    0.09221 = 
         0.07522   -0.00293   -0.02814   -0.01464 
C273  1    0.288224    0.196338    0.375027    11.00000    0.09401    0.08655 = 
         0.07422   -0.01467   -0.02272   -0.02002 
C274  1    0.283060    0.166579    0.427415    11.00000    0.09406    0.08477 = 
         0.07443   -0.01589   -0.02826   -0.01154 
C275  1    0.286233    0.106650    0.436727    11.00000    0.11218    0.09285 = 
         0.08189   -0.01599   -0.02300   -0.02205 
C276  1    0.298289    0.077282    0.394139    11.00000    0.16187    0.09949 = 
         0.09085   -0.02106   -0.04263   -0.03076 
AFIX  43 
H276  2    0.300717    0.036397    0.400995    11.00000   -1.20000 
AFIX   0 
C277  1    0.307118    0.105368    0.341068    11.00000    0.12663    0.09031 = 
         0.08121   -0.02172   -0.03075   -0.01428 
C278  1    0.300582    0.163447    0.332025    11.00000    0.10544    0.09928 = 
         0.08172   -0.02036   -0.02166   -0.02238 
AFIX  43 
H278  2    0.304270    0.182988    0.296255    11.00000   -1.20000 
AFIX   0 
C279  1    0.191620    0.357781    0.785619    11.00000    0.08162    0.07416 = 
         0.07044   -0.01028   -0.02710   -0.00405 
C280  1    0.208159    0.297819    0.795008    11.00000    0.07228    0.07908 = 
         0.07688   -0.01423   -0.02851   -0.00105 
C281  1    0.238056    0.175563    0.812020    11.00000    0.08048    0.08146 = 
         0.06682   -0.00874   -0.02743   -0.00066 
C282  1    0.254193    0.116707    0.819539    11.00000    0.07793    0.08311 = 
         0.07569   -0.00804   -0.02671   -0.00689 
C283  1    0.217462    0.352102    0.594767    11.00000    0.07910    0.08269 = 
         0.06562   -0.00856   -0.02239   -0.00490 
C284  1    0.233922    0.293014    0.602677    11.00000    0.07862    0.08169 = 
         0.06967   -0.01008   -0.02266   -0.00309 
C285  1    0.260993    0.170248    0.619503    11.00000    0.09372    0.07665 = 
         0.07429   -0.01314   -0.03036   -0.01240 
C286  1    0.273358    0.110262    0.628444    11.00000    0.09903    0.07698 = 
         0.07405   -0.00498   -0.02828   -0.01669 
C287  1    0.125299    0.403263    1.119810    11.00000    0.08998 
C288  1    0.127870    0.367090    1.174783    11.00000    0.11235 
AFIX  33 
H28A  2    0.113422    0.391658    1.203105    11.00000   -1.50000 
H28B  2    0.101576    0.335518    1.184231    11.00000   -1.50000 
H28C  2    0.170236    0.351223    1.171773    11.00000   -1.50000 
AFIX   0 
C289  1    0.167758    0.449391    1.109756    11.00000    0.11996 
AFIX  33 
H28D  2    0.153327    0.471806    1.139738    11.00000   -1.50000 
H28E  2    0.209336    0.431405    1.107321    11.00000   -1.50000 
H28F  2    0.168188    0.474922    1.075678    11.00000   -1.50000 
AFIX   0 
C290  1    0.059252    0.428349    1.123703    11.00000    0.11965 
AFIX  33 
H29A  2    0.043728    0.451380    1.153213    11.00000   -1.50000 
H29B  2    0.058545    0.452807    1.089375    11.00000   -1.50000 
H29C  2    0.033275    0.396889    1.131007    11.00000   -1.50000 
AFIX   0 
C291  1    0.150308    0.091550    1.174185    11.00000    0.15445 
C292  1    0.137950    0.130818    1.216847    11.00000    0.19243 
AFIX  33 
H29D  2    0.172116    0.154721    1.207341    11.00000   -1.50000 
H29E  2    0.099848    0.155634    1.218044    11.00000   -1.50000 
H29F  2    0.133969    0.107253    1.252485    11.00000   -1.50000 
AFIX   0 
C293  1    0.207262    0.053930    1.181048    11.00000    0.18748 
AFIX  33 
H29G  2    0.239871    0.078353    1.176084    11.00000   -1.50000 
H29H  2    0.197544    0.031278    1.217526    11.00000   -1.50000 
H29I  2    0.221095    0.027903    1.153957    11.00000   -1.50000 
AFIX   0 
C294  1    0.105927    0.054556    1.181667    11.00000    0.19321 
AFIX  33 
H29J  2    0.068207    0.077124    1.177576    11.00000   -1.50000 
H29K  2    0.120937    0.028561    1.154562    11.00000   -1.50000 
H29L  2    0.097386    0.031935    1.218131    11.00000   -1.50000 
AFIX   0 
C295  1    0.183548    0.550240    0.842268    11.00000    0.08605 
C296  1    0.214507    0.571199    0.781921    11.00000    0.09900 
AFIX  33 
H29M  2    0.198269    0.552767    0.759916    11.00000   -1.50000 
H29N  2    0.206119    0.613090    0.774114    11.00000   -1.50000 
H29O  2    0.258917    0.561132    0.773172    11.00000   -1.50000 
AFIX   0 
C297  1    0.115074    0.570145    0.855271    11.00000    0.10193 
AFIX  33 
H29P  2    0.097381    0.553337    0.833211    11.00000   -1.50000 
H29Q  2    0.094375    0.557605    0.893821    11.00000   -1.50000 
H29R  2    0.109581    0.612250    0.847113    11.00000   -1.50000 
AFIX   0 
C298  1    0.207620    0.577984    0.877927    11.00000    0.09911 
AFIX  23 
H29S  2    0.185354    0.563097    0.916026    11.00000   -1.20000 
H29T  2    0.194595    0.619706    0.872030    11.00000   -1.20000 
AFIX   0 
C299  1    0.277042    0.572328    0.873559    11.00000    0.11236 
C300  1    0.312433    0.613091    0.825964    11.00000    0.13507 
AFIX  33 
H30A  2    0.291614    0.652081    0.827109    11.00000   -1.50000 
H30B  2    0.354050    0.613020    0.827842    11.00000   -1.50000 
H30C  2    0.314603    0.600626    0.792053    11.00000   -1.50000 
AFIX   0 
C301  1    0.278764    0.593373    0.926608    11.00000    0.14603 
AFIX  33 
H30D  2    0.257986    0.632324    0.928416    11.00000   -1.50000 
H30E  2    0.257855    0.567112    0.958762    11.00000   -1.50000 
H30F  2    0.321514    0.593660    0.925358    11.00000   -1.50000 
AFIX   0 
C302  1    0.308888    0.513027    0.871662    11.00000    0.12649 
AFIX  33 
H30G  2    0.286013    0.486478    0.902512    11.00000   -1.50000 
H30H  2    0.311060    0.500632    0.837719    11.00000   -1.50000 
H30I  2    0.350508    0.513026    0.873509    11.00000   -1.50000 
AFIX   0 
C303  1    0.231729   -0.068761    0.952270    11.00000    0.09504 
C304  1    0.234417   -0.093438    0.901035    11.00000    0.12398 
AFIX  33 
H30J  2    0.196909   -0.079620    0.891060    11.00000   -1.50000 
H30K  2    0.270135   -0.080633    0.870932    11.00000   -1.50000 
H30L  2    0.237901   -0.135612    0.908826    11.00000   -1.50000 
AFIX   0 
C305  1    0.290732   -0.090960    0.966946    11.00000    0.12959 
AFIX  33 
H30M  2    0.293129   -0.133056    0.975927    11.00000   -1.50000 
H30N  2    0.326289   -0.079524    0.936013    11.00000   -1.50000 
H30O  2    0.290562   -0.074516    0.998298    11.00000   -1.50000 
AFIX   0 
C306  1    0.177467   -0.090388    1.000729    11.00000    0.09613 
AFIX  23 
H30P  2    0.182853   -0.080461    1.033559    11.00000   -1.20000 
H30Q  2    0.181870   -0.132953    1.004736    11.00000   -1.20000 
AFIX   0 
C307  1    0.108322   -0.069572    1.002136    11.00000    0.11142 
C308  1    0.089284   -0.089602    0.959734    11.00000    0.13903 
AFIX  33 
H30R  2    0.101974   -0.130801    0.959609    11.00000   -1.50000 
H30S  2    0.044582   -0.082990    0.967982    11.00000   -1.50000 
H30T  2    0.108892   -0.068063    0.923989    11.00000   -1.50000 
AFIX   0 
C309  1    0.070935   -0.100884    1.056825    11.00000    0.13592 
AFIX  33 
H30U  2    0.081552   -0.089384    1.086162    11.00000   -1.50000 
H30V  2    0.027055   -0.090722    1.061634    11.00000   -1.50000 
H30W  2    0.080278   -0.142579    1.057668    11.00000   -1.50000 
AFIX   0 
C310  1    0.088331   -0.005944    1.001669    11.00000    0.13707 
AFIX  33 
H31A  2    0.100472    0.007674    1.029148    11.00000   -1.50000 
H31B  2    0.107943    0.015313    0.965782    11.00000   -1.50000 
H31C  2    0.043632    0.000386    1.009775    11.00000   -1.50000 
AFIX   0 
C311  1    0.062558    0.498830    0.687913    11.00000    0.08316 
C312  1    0.037948    0.523464    0.740796    11.00000    0.09112 
AFIX  33 
H31D  2    0.003176    0.552144    0.739302    11.00000   -1.50000 
H31E  2    0.024406    0.492368    0.771116    11.00000   -1.50000 
H31F  2    0.070413    0.541743    0.746026    11.00000   -1.50000 
AFIX   0 
C313  1    0.083551    0.549202    0.642012    11.00000    0.10420 
AFIX  33 
H31G  2    0.099746    0.534866    0.607191    11.00000   -1.50000 
H31H  2    0.048588    0.577889    0.641292    11.00000   -1.50000 
H31I  2    0.115704    0.566965    0.648288    11.00000   -1.50000 
AFIX   0 
C314  1    0.010299    0.474544    0.675400    11.00000    0.09632 
AFIX  23 
H31J  2   -0.020735    0.507566    0.672742    11.00000   -1.20000 
H31K  2    0.028497    0.464558    0.638389    11.00000   -1.20000 
AFIX   0 
C315  1   -0.026582    0.422991    0.709993    11.00000    0.09768 
C316  1   -0.067502    0.436261    0.764963    11.00000    0.12937 
AFIX  33 
H31L  2   -0.093696    0.472017    0.760156    11.00000   -1.50000 
H31M  2   -0.093240    0.404592    0.783344    11.00000   -1.50000 
H31N  2   -0.042039    0.440759    0.786949    11.00000   -1.50000 
AFIX   0 
C317  1    0.015016    0.366433    0.717299    11.00000    0.11336 
AFIX  33 
H31O  2    0.041397    0.358017    0.681655    11.00000   -1.50000 
H31P  2    0.040568    0.370855    0.739232    11.00000   -1.50000 
H31Q  2   -0.010633    0.334689    0.735627    11.00000   -1.50000 
AFIX   0 
C318  1   -0.068338    0.412554    0.676810    11.00000    0.12076 
AFIX  33 
H31R  2   -0.042513    0.403900    0.641080    11.00000   -1.50000 
H31S  2   -0.092418    0.380042    0.696382    11.00000   -1.50000 
H31T  2   -0.096130    0.447210    0.672267    11.00000   -1.50000 
AFIX   0 
C319  1    0.388805   -0.044685    0.726759    11.00000    0.11288 
C320  1    0.439484   -0.046551    0.677027    11.00000    0.15499 
AFIX  33 
H32A  2    0.463605   -0.013879    0.670638    11.00000   -1.50000 
H32B  2    0.465668   -0.082629    0.680299    11.00000   -1.50000 
H32C  2    0.423412   -0.044407    0.646551    11.00000   -1.50000 
AFIX   0 
C321  1    0.354843   -0.096882    0.732565    11.00000    0.22368 
AFIX  33 
H32D  2    0.319653   -0.098395    0.765651    11.00000   -1.50000 
H32E  2    0.340383   -0.093809    0.701017    11.00000   -1.50000 
H32F  2    0.382639   -0.132031    0.734764    11.00000   -1.50000 
AFIX   0 
C322  1    0.412989   -0.057251    0.778197    11.00000    0.17847 
AFIX  33 
H32G  2    0.378038   -0.055771    0.811250    11.00000   -1.50000 
H32H  2    0.435499   -0.095557    0.779885    11.00000   -1.50000 
H32I  2    0.440328   -0.028167    0.775144    11.00000   -1.50000 
AFIX   0 
C323  1    0.267677    0.535072    0.465898    11.00000    0.08610 
C324  1    0.248877    0.566849    0.417766    11.00000    0.16853 
AFIX  33 
H32J  2    0.257042    0.607298    0.411657    11.00000   -1.50000 
H32K  2    0.272375    0.549383    0.385537    11.00000   -1.50000 
H32L  2    0.204961    0.564578    0.424731    11.00000   -1.50000 
AFIX   0 
C325  1    0.230877    0.566220    0.512932    11.00000    0.13008 
AFIX  33 
H32M  2    0.240197    0.606506    0.504339    11.00000   -1.50000 
H32N  2    0.186970    0.564627    0.519243    11.00000   -1.50000 
H32O  2    0.241662    0.547674    0.545636    11.00000   -1.50000 
AFIX   0 
C326  1    0.336706    0.544118    0.444843    11.00000    0.16986 
AFIX  23 
H32P  2    0.349963    0.540855    0.405791    11.00000   -1.20000 
H32Q  2    0.338987    0.584911    0.446625    11.00000   -1.20000 
AFIX   0 
C327  1    0.385243    0.511207    0.466032    11.00000    0.11252 
C328  1    0.441239    0.543188    0.442205    11.00000    0.25923 
AFIX  33 
H32R  2    0.474418    0.522135    0.455693    11.00000   -1.50000 
H32S  2    0.453978    0.546775    0.402561    11.00000   -1.50000 
H32T  2    0.432069    0.581642    0.452726    11.00000   -1.50000 
AFIX   0 
C329  1    0.371526    0.520989    0.528115    11.00000    0.24036 
AFIX  33 
H32U  2    0.403657    0.499205    0.542614    11.00000   -1.50000 
H32V  2    0.371052    0.562061    0.529072    11.00000   -1.50000 
H32W  2    0.331574    0.507616    0.550205    11.00000   -1.50000 
AFIX   0 
C330  1    0.392887    0.447816    0.473658    11.00000    0.14499 
AFIX  33 
H33A  2    0.427386    0.433806    0.488028    11.00000   -1.50000 
H33B  2    0.355279    0.432649    0.499288    11.00000   -1.50000 
H33C  2    0.401084    0.434806    0.438735    11.00000   -1.50000 
AFIX   0 
C331  1    0.249377   -0.074395    0.572539    11.00000    0.13403 
C332  1    0.185645   -0.078545    0.562962    11.00000    0.22542 
AFIX  33 
H33D  2    0.152942   -0.055575    0.586534    11.00000   -1.50000 
H33E  2    0.188498   -0.063778    0.524946    11.00000   -1.50000 
H33F  2    0.176336   -0.118833    0.571522    11.00000   -1.50000 
AFIX   0 
C333  1    0.252918   -0.099368    0.627748    11.00000    0.25625 
AFIX  33 
H33G  2    0.227041   -0.074663    0.653799    11.00000   -1.50000 
H33H  2    0.238524   -0.137927    0.637943    11.00000   -1.50000 
H33I  2    0.295525   -0.101984    0.627918    11.00000   -1.50000 
AFIX   0 
C334  1    0.287604   -0.110885    0.534045    11.00000    0.22344 
AFIX  23 
H33J  2    0.286525   -0.092956    0.497169    11.00000   -1.20000 
H33K  2    0.270328   -0.148502    0.542529    11.00000   -1.20000 
AFIX   0 
C335  1    0.359687   -0.121930    0.534230    11.00000    0.25796 
C336  1    0.400744   -0.141545    0.473231    11.00000    0.36793 
AFIX  33 
H33L  2    0.444279   -0.148746    0.470911    11.00000   -1.50000 
H33M  2    0.386194   -0.176677    0.469380    11.00000   -1.50000 
H33N  2    0.395489   -0.110550    0.444149    11.00000   -1.50000 
AFIX   0 
C337  1    0.397089   -0.066480    0.533599    11.00000    0.26246 
AFIX  33 
H33O  2    0.439059   -0.080503    0.533797    11.00000   -1.50000 
H33P  2    0.398351   -0.038302    0.500846    11.00000   -1.50000 
H33Q  2    0.375727   -0.048216    0.565784    11.00000   -1.50000 
AFIX   0 
C338  1    0.386031   -0.173985    0.575701    11.00000    0.39696 
AFIX  33 
H33R  2    0.430078   -0.171972    0.568259    11.00000   -1.50000 
H33S  2    0.364337   -0.169018    0.613443    11.00000   -1.50000 
H33T  2    0.379155   -0.211551    0.569766    11.00000   -1.50000 
AFIX   0 
C339  1    0.276097    0.385432    0.247942    11.00000    0.09221 
C340  1    0.213416    0.418113    0.256140    11.00000    0.11512 
AFIX  33 
H34A  2    0.205877    0.442498    0.284030    11.00000   -1.50000 
H34B  2    0.211606    0.442272    0.221966    11.00000   -1.50000 
H34C  2    0.182078    0.390782    0.267745    11.00000   -1.50000 
AFIX   0 
C341  1    0.325285    0.427927    0.227038    11.00000    0.11025 
AFIX  33 
H34D  2    0.319545    0.452861    0.254149    11.00000   -1.50000 
H34E  2    0.366013    0.406616    0.220456    11.00000   -1.50000 
H34F  2    0.321822    0.451541    0.193112    11.00000   -1.50000 
AFIX   0 
C342  1    0.286743    0.348648    0.205468    11.00000    0.10752 
AFIX  33 
H34G  2    0.327342    0.327194    0.199782    11.00000   -1.50000 
H34H  2    0.255181    0.321530    0.217229    11.00000   -1.50000 
H34I  2    0.284710    0.373021    0.171450    11.00000   -1.50000 
AFIX   0 
C343  1    0.322055    0.072037    0.294757    11.00000    0.12746 
C344  1    0.330307    0.108148    0.239344    11.00000    0.14234 
AFIX  33 
H34J  2    0.293615    0.134955    0.240038    11.00000   -1.50000 
H34K  2    0.366144    0.129933    0.229744    11.00000   -1.50000 
H34L  2    0.336508    0.082945    0.212360    11.00000   -1.50000 
AFIX   0 
C345  1    0.273292    0.030559    0.305743    11.00000    0.16833 
AFIX  33 
H34M  2    0.233191    0.052483    0.309172    11.00000   -1.50000 
H34N  2    0.283771    0.008652    0.275606    11.00000   -1.50000 
H34O  2    0.271657    0.003954    0.339494    11.00000   -1.50000 
AFIX   0 
C346  1    0.378504    0.033044    0.290744    11.00000    0.19173 
AFIX  33 
H34P  2    0.386788    0.012098    0.260222    11.00000   -1.50000 
H34Q  2    0.412974    0.055518    0.284891    11.00000   -1.50000 
H34R  2    0.373356    0.005537    0.324445    11.00000   -1.50000 
AFIX   0 
HKLF 4 
  
  
  
  
REM  cq87 in P-1 Loesungsmittel komplett entfernt 
REM wR2 = 0.5807, GooF = S = 1.883, Restrained GooF = 1.848 for all data 
REM R1 = 0.2072 for 20398 Fo > 4sig(Fo) and 0.2833 for all 45893 data 
REM 2030 parameters refined using 1884 restraints 
  
END 
  
WGHT      0.2000      0.0000 
  
REM Highest difference peak  0.882,  deepest hole -0.531,  1-sigma level  0.116 
Q1    1   0.5996  0.8372  0.1902  11.00000  0.05    0.82 
Q2    1   0.6363  0.6598 -0.0282  11.00000  0.05    0.76 
Q3    1   0.6047  0.8506  0.0926  11.00000  0.05    0.70 
Q4    1   0.4164  0.5101  0.4003  11.00000  0.05    0.69 
Q5    1   0.6369  0.7614  0.1294  11.00000  0.05    0.66 
Q6    1   0.5373  0.6815 -0.0552  11.00000  0.05    0.64 
Q7    1  -0.0560  0.8489  0.2101  11.00000  0.05    0.64 
Q8    1   0.3771 -0.0839  0.7748  11.00000  0.05    0.63 
Q9    1   0.5628  0.6752 -0.0159  11.00000  0.05    0.62 
Q10   1   0.7247  0.7828 -0.1265  11.00000  0.05    0.62 
Q11   1   0.6588  0.6634  0.0193  11.00000  0.05    0.60 
Q12   1   0.3222  0.5494  0.4864  11.00000  0.05    0.58 
Q13   1   0.6732  0.6992 -0.0807  11.00000  0.05    0.58 
Q14   1   0.6390  0.5987 -0.0455  11.00000  0.05    0.57 
Q15   1   0.6797  0.7887 -0.0377  11.00000  0.05    0.57 
Q16   1   0.6153  0.7971 -0.0930  11.00000  0.05    0.57 
Q17   1   0.5180  0.9219  0.1118  11.00000  0.05    0.56 
Q18   1   0.2988 -0.0805  0.5681  11.00000  0.05    0.55 
Q19   1   0.5540  0.9239  0.0996  11.00000  0.05    0.54 
Q20   1  -0.0147  0.7614  0.6869  11.00000  0.05    0.54 
;
_shelx_res_checksum                55619
_shelx_hkl_file
;
 -21  -2 -23    0.44    0.56   0 
 -21  -2 -22    1.00    0.69   0 
 -21  -2 -21    3.03    0.72   0 
 -21  -2 -20    0.63    0.86   0 
 -21  -2 -19    2.29    0.96   0 
 -21  -2 -18    1.57    0.96   0 
 -21  -1 -17    2.13    0.99   0 
 -21   0 -16    7.45    0.85   0 
 -21   1 -25   -0.06    0.13   0 
 -21   1 -15   -0.10    0.81   0 
 -21   2 -15    0.11    0.58   0 
 -21   4 -15    0.48    0.34   0 
 -20  -4 -24    0.47    0.73   0 
 -20  -4 -23    3.91    0.81   0 
 -20  -4 -18   -0.65    1.28   0 
 -20  -3 -25   -0.17    0.61   0 
 -20  -3 -16    4.60    1.35   0 
 -20   0 -13    5.24    1.01   0 
 -20   2 -12    3.34    0.84   0 
 -20   3 -12    1.42    0.59   0 
 -20   5 -12    1.75    0.39   0 
 -19  -6 -22    6.75    1.14   0 
 -19  -6 -21    2.63    1.16   0 
 -19  -6 -20    5.46    1.38   0 
 -19  -6 -19    7.71    1.51   0 
 -19  -5 -25   -0.29    0.73   0 
 -19  -5 -16    5.53    1.73   0 
 -19  -4 -26    0.97    0.60   0 
 -19  -3 -13   60.16    1.67   0 
 -19  -1 -28   -0.01    0.14   0 
 -19  -1 -28   -0.05    0.07   0 
 -19   2 -10    3.40    0.80   0 
 -18  -7 -23   17.54    1.27   0 
 -18  -7 -22    5.03    1.38   0 
 -18  -7 -21    4.87    1.09   0 
 -18  -7 -20    0.42    1.17   0 
 -18  -6 -25    1.75    0.91   0 
 -18  -6 -15    3.12    1.91   0 
 -18  -3 -11    5.40    1.56   0 
 -18   0  -9   -1.06    1.19   0 
 -18   3  -8   10.82    0.80   0 
 -18   5  -8    4.10    0.49   0 
 -18   6  -8    0.67    0.36   0 
 -17  -8 -22    4.13    1.39   0 
 -17  -8 -20    1.24    1.64   0 
 -17  -8 -19    0.97    1.77   0 
 -17  -8 -18   14.73    1.88   0 
 -17  -7 -25    1.05    1.05   0 
 -17  -7 -15    9.70    1.92   0 
 -17  -6 -13  116.48    2.13   0 
 -17  -3 -29   -0.18    0.18   0 
 -17  -3 -29    0.08    0.12   0 
 -16  -8 -24   -0.54    1.28   0 
 -16  -8 -15    8.75    2.11   0 
 -16  -7 -26   -0.06    0.71   0 
 -16  -7 -13   13.20    1.90   0 
 -16   1  -6   57.01    0.88   0 
 -15  -9 -23    1.39    1.54   0 
 -15  -9 -17    1.76    1.62   0 
 -15  -7 -27    0.70    0.87   0 
 -15  -6 -10    0.17    1.69   0 
 -15  -5 -29   -0.02    0.42   0 
 -15  -4  -8    4.92    1.48   0 
 -15  -3  -7    8.57    1.37   0 
 -15   6  -4    0.69    0.28   0 
 -14  -9 -24    1.28    1.23   0 
 -14  -8 -26   -0.50    1.01   0 
 -14  -8 -12   18.79    1.91   0 
 -14  -6  -9   61.06    1.74   0 
 -14  -5  -8   12.73    1.54   0 
 -14  -4 -30    0.10    0.21   0 
 -14  -4 -30    0.28    0.12   0 
 -14  -4  -7   12.51    1.46   0 
 -14   6  -3    0.12    0.22   0 
 -13 -10 -22    4.22    1.61   0 
 -13 -10 -21    2.19    1.80   0 
 -13 -10 -18    6.43    1.61   0 
 -13 -10 -16   -1.54    2.06   0 
 -13  -9 -25    0.45    1.17   0 
 -13  -9 -13   29.96    2.05   0 
 -13  -7 -28    0.06    0.66   0 
 -13  -6 -29    1.68    0.48   0 
 -13  -6  -8    1.76    1.55   0 
 -13  -5  -7   20.87    1.52   0 
 -13  -4  -6   -0.97    1.35   0 
 -13  -1  -4  250.52    1.20   0 
 -13   1  -3   -0.13    0.75   0 
 -12 -10 -23   -1.20    1.57   0 
 -12 -10 -22    1.72    1.21   0 
 -12  -9 -25    0.04    1.24   0 
 -12  -8 -27    0.99    0.81   0 
 -12  -8 -10    9.63    1.90   0 
 -12  -7 -28    0.78    0.67   0 
 -12  -6 -29    0.14    0.46   0 
 -11  -8 -27   -0.02    0.88   0 
 -11  -7  -8   10.59    1.21   0 
 -11  -6 -29   -0.08    0.44   0 
 -11   0  -2 2918.12    2.41   0 
 -10 -10 -23   -1.22    1.53   0 
 -10  -6  -6   17.38    1.55   0 
 -10  -5  -5   33.16    1.43   0 
 -10  -1  -2  316.16    1.07   0 
  -9 -10 -23    0.54    1.37   0 
  -9 -10 -13   53.84    1.43   0 
  -9  -9 -10    1.82    1.87   0 
  -7 -10 -22    5.17    1.38   0 
  -7  -9 -24    2.97    1.09   0 
  -7  -6  -5   50.05    0.92   0 
  -6 -10 -21    1.00    1.43   0 
  -6 -10 -13    7.54    1.04   0 
  -6   2   1    2.61    0.23   0 
  -5 -10 -14   80.44    1.12   0 
  -5 -10 -13   51.22    1.51   0 
  -5  -9 -10    6.67    1.44   0 
  -4 -10 -17   -0.38    1.40   0 
  -4 -10 -16    1.68    1.26   0 
  -4 -10 -15   14.69    1.32   0 
  -4  -8  -8   16.69    1.22   0 
  -3  -9 -20    6.40    1.29   0 
  -3  -9 -11  107.91    1.40   0 
  -2  -9 -13    3.41    1.13   0 
  -2  -8  -9    3.54    1.14   0 
  -2  -7  -7   71.22    1.07   0 
   0  -8 -15   11.97    0.91   0 
   0  -8 -14    2.08    0.94   0 
   0  -8 -13   96.21    1.10   0 
   1  -7 -11   42.01    0.86   0 
   5   0  -4    0.16    0.27   0 
   5   1  -3   87.12    0.54   0 
 -22   2 -21   -0.14    0.15   0 
 -22   2 -20   -0.01    0.19   0 
 -21  -3 -22   -0.08    0.76   0 
 -21  -3 -21    0.66    0.81   0 
 -21  -3 -19   -2.86    0.96   0 
 -21  -2 -24    0.69    0.44   0 
 -21  -2 -17   -1.98    1.02   0 
 -21  -1 -16    1.75    0.98   0 
 -21   0 -25    0.16    0.10   0 
 -21   0 -15    3.91    0.94   0 
 -21   3 -14    1.69    0.49   0 
 -20  -5 -22    5.29    1.03   0 
 -20  -5 -21   -0.71    1.15   0 
 -20  -5 -20    1.87    1.22   0 
 -20  -5 -19   -0.54    1.27   0 
 -20  -4 -25    0.79    0.58   0 
 -20  -4 -17   -1.33    1.05   0 
 -20  -3 -26   -0.28    0.37   0 
 -20  -3 -15    1.01    1.44   0 
 -20  -2 -14   -0.52    1.22   0 
 -20  -1 -27   -0.05    0.09   0 
 -20  -1 -13    3.49    1.06   0 
 -20   1 -12    3.02    0.88   0 
 -19  -6 -24    5.85    0.90   0 
 -19  -6 -23    5.77    0.83   0 
 -19  -6 -18   -0.90    1.60   0 
 -19  -6 -17   -0.66    1.68   0 
 -19  -5 -15   -1.64    1.74   0 
 -19  -4 -14   11.65    1.33   0 
 -19  -2 -28    0.04    0.16   0 
 -19  -2 -28   -0.11    0.09   0 
 -19  -1 -11    8.85    1.20   0 
 -19   1 -10   11.62    1.01   0 
 -18  -7 -24    2.13    1.01   0 
 -18  -7 -17    2.37    1.73   0 
 -18  -6 -26    0.37    0.67   0 
 -18  -5 -27    1.32    0.49   0 
 -18  -5 -13 1046.62    3.06   0 
 -18  -4 -28    0.00    0.36   0 
 -18  -2 -29   -0.08    0.10   0 
 -18  -2 -29   -0.05    0.06   0 
 -18  -2 -10    6.38    1.41   0 
 -17  -8 -24    5.03    1.20   0 
 -17  -8 -23   18.43    1.41   0 
 -17  -8 -17   -0.75    2.00   0 
 -17  -7 -26   -0.89    0.81   0 
 -17  -6 -27    1.73    0.65   0 
 -17  -5 -28    0.18    0.43   0 
 -17  -4 -29    0.07    0.22   0 
 -17  -1  -8    4.13    1.16   0 
 -16  -9 -22   12.44    1.53   0 
 -16  -9 -21    0.26    1.63   0 
 -16  -9 -20    9.22    1.40   0 
 -16  -9 -19    0.42    1.87   0 
 -16  -9 -18    6.00    1.96   0 
 -16  -8 -25    0.83    1.06   0 
 -16  -7 -27    1.40    0.73   0 
 -16  -6 -28    0.46    0.62   0 
 -16  -5 -29   -0.13    0.33   0 
 -16  -3 -30   -0.04    0.13   0 
 -16  -3 -30   -0.04    0.07   0 
 -16  -3  -8    4.77    1.34   0 
 -15  -9 -24   19.26    1.37   0 
 -15  -9 -15   14.88    2.19   0 
 -15  -8 -26    1.05    0.89   0 
 -15  -8 -13    9.08    1.90   0 
 -15  -4 -30   -0.17    0.21   0 
 -14 -10 -22    2.95    1.62   0 
 -14 -10 -20    2.21    1.42   0 
 -14 -10 -19    3.99    1.47   0 
 -14  -9 -14    6.33    1.45   0 
 -14  -8 -27    0.48    0.82   0 
 -14  -7 -28   -0.24    0.64   0 
 -14  -6 -29    0.05    0.44   0 
 -13 -10 -15    0.61    2.10   0 
 -13  -8 -27    0.07    0.81   0 
 -13  -5 -30    0.22    0.26   0 
 -13  -3  -5   10.89    1.21   0 
 -12  -9 -26   -0.10    1.09   0 
 -12  -5 -30    0.05    0.23   0 
 -12  -5  -6    5.73    1.47   0 
 -12  -4  -5   36.61    1.38   0 
 -11 -11 -19    1.41    1.92   0 
 -11 -10 -24    0.64    1.34   0 
 -11  -8  -9    6.39    1.84   0 
 -11  -5 -30    0.17    0.24   0 
 -11  -2  -3   32.31    1.02   0 
 -10 -11 -19   -2.11    1.96   0 
 -10 -11 -18    9.46    1.89   0 
 -10 -10 -24    3.03    1.33   0 
 -10  -8 -27    1.05    0.72   0 
 -10  -7  -7    4.58    1.75   0 
 -10  -6 -29   -0.01    0.31   0 
 -10  -6 -29   -0.22    0.20   0 
  -9 -11 -20    4.14    1.75   0 
  -9 -11 -18    0.67    1.95   0 
  -9 -11 -17    2.05    1.78   0 
  -9 -10 -12   14.19    1.94   0 
  -9  -2  -2  420.75    1.21   0 
  -8 -11 -19   13.68    1.77   0 
  -8 -11 -18    2.61    1.65   0 
  -8 -11 -17    4.35    1.70   0 
  -8 -11 -16    5.01    1.67   0 
  -8 -10 -23    0.52    1.31   0 
  -8  -9 -25    1.81    1.13   0 
  -8  -5  -4   25.16    0.81   0 
  -8  -4  -3    4.46    1.12   0 
  -8   1   0   89.20    0.48   0 
  -7 -10 -12   20.37    1.18   0 
  -7  -8 -26   -0.03    0.77   0 
  -7  -7  -6   10.68    1.43   0 
  -6 -10 -12    3.45    1.52   0 
  -6  -9 -24    8.99    1.19   0 
  -5 -10 -20    4.62    1.37   0 
  -5  -9 -23    3.16    1.00   0 
  -4  -7  -6   99.16    1.15   0 
  -3  -8  -8    3.07    1.19   0 
  -3   4   2   50.35    0.37   0 
  -2  -9 -18    0.95    0.99   0 
  -1  -8 -10  102.92    1.09   0 
  -1  -4  -3  512.62    1.08   0 
  -1  -3  -2   11.64    0.51   0 
   0  -8 -16   -1.46    0.71   0 
   0  -8 -12    2.42    1.03   0 
   3  -5  -9   42.24    0.46   0 
   4  -4  -9   12.65    0.30   0 
 -22   0 -22    0.04    0.28   0 
 -22   0 -21    0.41    0.34   0 
 -22   0 -20   -0.88    0.39   0 
 -22   1 -22    0.03    0.17   0 
 -22   1 -21   -0.36    0.18   0 
 -22   1 -20   -0.13    0.14   0 
 -22   1 -19   -0.59    0.33   0 
 -22   2 -19    0.04    0.11   0 
 -22   2 -18    0.06    0.28   0 
 -21  -3 -24    0.74    0.48   0 
 -21  -3 -23    0.78    0.61   0 
 -21  -3 -18    4.59    1.06   0 
 -21  -2 -25    0.14    0.30   0 
 -21  -2 -16    0.55    1.20   0 
 -21   1 -14    0.01    0.80   0 
 -21   2 -14    0.69    0.58   0 
 -21   4 -14    0.72    0.34   0 
 -20  -5 -24    0.06    0.80   0 
 -20  -5 -23    2.93    0.73   0 
 -20  -5 -18    5.22    1.33   0 
 -20  -4 -16   26.32    1.39   0 
 -20  -2 -27    0.01    0.19   0 
 -20  -2 -27   -0.07    0.11   0 
 -20   0 -12    3.05    1.09   0 
 -19  -7 -22    4.69    1.19   0 
 -19  -7 -21    1.70    1.27   0 
 -19  -7 -20   -1.02    1.28   0 
 -19  -6 -25    8.34    0.79   0 
 -19  -6 -16    6.63    1.68   0 
 -19  -5 -26    3.42    0.49   0 
 -19  -4 -27   -0.23    0.22   0 
 -19  -4 -13  423.58    2.22   0 
 -19  -3 -28   -0.20    0.22   0 
 -19  -3 -12   53.18    1.57   0 
 -18  -8 -22   -1.11    1.28   0 
 -18  -8 -21    0.98    1.42   0 
 -18  -8 -20    3.65    1.54   0 
 -18  -7 -25    7.42    1.01   0 
 -18  -7 -16    4.96    1.93   0 
 -18  -6 -14  193.20    2.18   0 
 -18  -3 -29   -0.03    0.13   0 
 -18  -3 -29   -0.01    0.07   0 
 -18  -1  -9   15.13    1.14   0 
 -17  -8 -25   -0.47    0.93   0 
 -17  -8 -16    4.93    2.00   0 
 -17  -3  -9   26.27    1.34   0 
 -16  -9 -24    8.30    1.29   0 
 -16  -9 -17   13.27    1.61   0 
 -16  -9 -16    4.61    2.15   0 
 -16  -8 -26    1.41    0.86   0 
 -16  -7 -12    1.15    2.06   0 
 -16   0  -6   56.95    0.94   0 
 -16   4  -5    0.49    0.50   0 
 -16   5  -5   -0.17    0.38   0 
 -15 -10 -22    4.91    1.54   0 
 -15 -10 -21    3.69    1.70   0 
 -15 -10 -20    1.64    1.83   0 
 -15 -10 -19   -2.89    1.96   0 
 -15 -10 -18   -0.56    2.04   0 
 -15  -8 -27    0.21    0.80   0 
 -15  -7 -28   -0.25    0.65   0 
 -15  -6 -29   -0.45    0.38   0 
 -15  -2  -6   -0.23    1.11   0 
 -15   0  -5   -0.31    0.79   0 
 -14 -10 -23    0.64    1.43   0 
 -14  -9 -13   14.47    2.00   0 
 -14  -8 -11    1.99    1.86   0 
 -14  -5 -30   -0.19    0.25   0 
 -14   0  -4   11.72    0.93   0 
 -14   4  -3    3.07    0.39   0 
 -13 -10 -24   -1.37    1.40   0 
 -13  -9 -26    0.71    1.03   0 
 -13  -8 -10   24.27    1.88   0 
 -12 -11 -21    0.58    1.71   0 
 -12 -11 -19    0.93    1.98   0 
 -12 -10 -24   -1.15    1.01   0 
 -12  -7  -8    8.65    1.23   0 
 -12  -1  -3    0.60    0.87   0 
 -11 -11 -17   -0.40    1.35   0 
 -11 -11 -16    2.24    1.98   0 
 -11  -5  -5    1.59    1.46   0 
 -10 -11 -21    2.11    1.70   0 
 -10 -11 -16    8.68    1.31   0 
 -10 -11 -15    6.17    1.92   0 
 -10  -9 -26    1.02    0.96   0 
 -10  -8  -8    0.67    1.79   0 
  -9 -11 -15    3.13    1.77   0 
  -9  -6 -29    0.45    0.17   0 
  -9  -6  -5   11.86    1.42   0 
  -9   2   0   33.26    0.43   0 
  -8 -11 -20    1.22    1.69   0 
  -8 -11 -15   -1.41    1.72   0 
  -8 -10 -11   70.87    1.87   0 
  -8  -9  -9   -2.54    1.78   0 
  -8  -8 -27   -0.24    0.71   0 
  -8  -7  -6    4.66    1.11   0 
  -7 -11 -19    4.02    1.66   0 
  -7 -11 -17    6.38    1.08   0 
  -7 -11 -16   17.07    1.60   0 
  -7 -10 -23    0.58    1.25   0 
  -7  -9 -25    3.95    0.99   0 
  -7  -8  -7  102.82    1.65   0 
  -6 -11 -17   16.59    1.53   0 
  -6 -10 -22   -0.58    1.23   0 
  -6  -9  -9    1.14    1.18   0 
  -5 -10 -21    2.42    1.28   0 
  -5   6   2   17.54    0.33   0 
  -4 -10 -19    1.36    1.32   0 
  -4 -10 -13   13.69    1.32   0 
  -3 -10 -16   14.53    1.43   0 
  -3 -10 -15    1.20    1.47   0 
  -3  -7  -6    2.84    1.06   0 
  -2  -9 -19    3.18    0.97   0 
  -2  -6  -5   83.64    0.80   0 
  -2   4   2 1635.39    1.31   0 
   3   1  -1  167.92    0.48   0 
 -22  -1 -22    0.08    0.34   0 
 -22  -1 -21    0.08    0.46   0 
 -22  -1 -20    1.68    0.55   0 
 -22  -1 -19    0.48    0.64   0 
 -22   0 -23    0.26    0.20   0 
 -22   0 -18    0.00    0.50   0 
 -22   1 -18    1.02    0.37   0 
 -22   2 -17   -0.34    0.33   0 
 -21  -4 -23    0.40    0.71   0 
 -21  -4 -22    0.32    0.73   0 
 -21  -4 -21    2.38    0.80   0 
 -21  -4 -20    2.28    0.95   0 
 -21  -4 -19    2.48    1.08   0 
 -21  -3 -25    0.08    0.40   0 
 -21  -3 -17    2.15    1.19   0 
 -21  -1 -26   -0.04    0.14   0 
 -21  -1 -26   -0.09    0.08   0 
 -21  -1 -15   -1.14    0.95   0 
 -21   0 -14    0.07    0.90   0 
 -20  -6 -23    1.47    0.89   0 
 -20  -6 -22   -0.10    1.04   0 
 -20  -6 -21    5.39    1.22   0 
 -20  -6 -20    0.53    1.14   0 
 -20  -6 -19   -0.13    1.29   0 
 -20  -5 -25    2.22    0.64   0 
 -20  -5 -17    6.05    1.43   0 
 -20  -4 -26    0.52    0.33   0 
 -20  -4 -26    0.36    0.23   0 
 -20  -4 -15    3.05    1.45   0 
 -20  -3 -27   -0.16    0.26   0 
 -20  -3 -14   -1.30    1.27   0 
 -20  -2 -13   -0.60    1.12   0 
 -20   2 -11    2.27    0.73   0 
 -20   3 -11    5.03    0.61   0 
 -20   4 -11    5.65    0.44   0 
 -19  -7 -24   13.11    0.93   0 
 -19  -7 -23    8.36    1.04   0 
 -19  -7 -19    4.07    1.15   0 
 -19  -7 -18    1.26    1.78   0 
 -19  -6 -26    3.21    0.60   0 
 -19  -5 -27   -0.25    0.42   0 
 -19  -5 -14   99.54    1.87   0 
 -19  -2 -11   11.25    1.38   0 
 -19   0 -10    5.22    0.98   0 
 -18  -8 -24    7.63    1.06   0 
 -18  -8 -23    6.15    1.22   0 
 -18  -7 -26    3.19    0.66   0 
 -18  -7 -15   27.14    2.03   0 
 -18  -6 -27    0.41    0.48   0 
 -18  -6 -13   33.78    1.95   0 
 -18  -5 -12   -0.05    1.82   0 
 -18  -4 -29   -0.03    0.18   0 
 -18  -4 -11   15.18    1.65   0 
 -18  -3 -10    1.61    1.45   0 
 -18   1  -8    0.51    0.83   0 
 -17  -9 -23    1.86    1.28   0 
 -17  -9 -20    5.17    1.27   0 
 -17  -9 -18    3.97    1.88   0 
 -17  -7 -27   -1.24    0.67   0 
 -17  -7 -13   19.34    2.16   0 
 -17  -6 -28    0.76    0.35   0 
 -17  -6 -28    0.47    0.24   0 
 -17  -5 -29   -0.14    0.28   0 
 -16  -9 -25   22.83    1.11   0 
 -16  -9 -15   15.28    2.17   0 
 -16  -7 -28    0.62    0.52   0 
 -16  -6 -29    0.04    0.33   0 
 -16  -6 -10    8.66    1.62   0 
 -16  -5  -9    1.98    1.61   0 
 -16  -4 -30    0.05    0.11   0 
 -16  -4 -30    0.02    0.07   0 
 -16   3  -5    3.88    0.56   0 
 -15 -10 -23   23.23    1.55   0 
 -15 -10 -17    1.22    2.13   0 
 -15  -9 -14   11.99    1.46   0 
 -15  -8 -12   44.23    1.41   0 
 -15  -5  -8   32.21    1.59   0 
 -15   3  -4    5.69    0.54   0 
 -14 -10 -24   -1.64    1.25   0 
 -14 -10 -15    2.98    2.07   0 
 -14  -9 -26   -0.66    0.78   0 
 -14  -6  -8   -0.95    1.59   0 
 -14   3  -3    0.10    0.50   0 
 -13 -11 -21    2.89    1.73   0 
 -13 -11 -19    0.53    2.04   0 
 -13  -8 -28    0.87    0.64   0 
 -13  -7 -29    0.72    0.46   0 
 -13  -2  -4   30.59    1.06   0 
 -12 -11 -22   10.90    1.77   0 
 -12 -10 -25   -1.66    1.20   0 
 -12  -9 -27    0.01    0.90   0 
 -12  -8 -28    0.33    0.67   0 
 -12  -8  -9   24.74    1.32   0 
 -12  -7 -29    0.01    0.45   0 
 -12  -3  -4  182.44    1.33   0 
 -12   1  -2  472.53    1.11   0 
 -11 -11 -15    4.46    1.97   0 
 -11 -10 -25    3.08    1.31   0 
 -11  -9 -10   19.16    1.45   0 
 -11  -8 -28   -0.70    0.62   0 
 -11  -7 -29   -0.37    0.39   0 
 -11  -7  -7   14.92    1.71   0 
 -11  -4  -4   17.56    1.36   0 
 -10 -10 -25    7.37    1.14   0 
 -10  -8 -28   -0.19    0.63   0 
  -9 -11 -22   -0.08    1.52   0 
  -9 -10 -11    1.05    1.96   0 
  -9  -9  -9    5.08    1.32   0 
  -8 -11 -21    9.10    1.60   0 
  -8 -11 -14   -1.39    1.66   0 
  -8 -10 -24   -0.95    1.10   0 
  -8  -9 -26    0.07    0.90   0 
  -8  -8  -7   60.08    1.74   0 
  -8  -6 -29   -0.13    0.22   0 
  -7 -11 -20   -0.18    1.57   0 
  -7 -11 -14   -0.36    1.65   0 
  -6 -11 -18    3.49    1.62   0 
  -6 -11 -16    2.43    1.05   0 
  -6 -11 -15    5.01    1.45   0 
  -5 -10 -11   28.75    1.43   0 
  -4 -10 -20    5.06    1.20   0 
  -4 -10 -12   -0.51    1.36   0 
  -4  -9  -9   93.89    1.43   0 
  -4  -1   0  387.06    0.76   0 
  -3 -10 -18    4.14    1.39   0 
  -3 -10 -17    0.27    1.13   0 
  -3 -10 -14    3.47    1.23   0 
  -2  -9 -11   -0.33    1.16   0 
  -2  -8  -8   99.74    1.20   0 
  -1  -9 -15    3.98    0.95   0 
  -1  -9 -14   -0.90    0.94   0 
  -1  -9 -13   18.38    1.19   0 
  -1  -8  -9    8.76    1.05   0 
  -1  -7  -7   11.43    0.93   0 
   0  -8 -11   39.81    0.91   0 
   0   2   1   43.85    0.25   0 
   2   0  -1   48.17    0.18   0 
 -22  -2 -22    0.63    0.44   0 
 -22  -2 -21    0.37    0.56   0 
 -22  -2 -20   -0.61    0.66   0 
 -22  -1 -23    0.16    0.14   0 
 -22  -1 -18    0.22    0.63   0 
 -22   0 -17   -0.01    0.56   0 
 -22   1 -17    0.31    0.40   0 
 -21  -5 -22    4.85    0.76   0 
 -21  -5 -21   -0.32    0.89   0 
 -21  -5 -20    4.16    1.04   0 
 -21  -4 -24   -0.76    0.56   0 
 -21  -4 -18   -1.88    1.06   0 
 -21  -3 -16    2.66    1.23   0 
 -21  -2 -26   -0.13    0.19   0 
 -21  -2 -26    0.12    0.10   0 
 -21  -2 -15    3.18    1.05   0 
 -21  -1 -14    6.14    1.08   0 
 -21   2 -13    7.07    0.60   0 
 -21   3 -13    6.56    0.47   0 
 -20  -6 -24   27.06    0.91   0 
 -20  -6 -18    1.07    1.36   0 
 -20  -5 -26    0.25    0.42   0 
 -20  -5 -16    4.24    1.47   0 
 -20  -4 -27    0.30    0.29   0 
 -20  -1 -12   19.89    1.13   0 
 -20   1 -11    2.22    0.89   0 
 -19  -7 -25    0.91    0.75   0 
 -19  -7 -17    7.14    1.67   0 
 -19  -6 -15   23.82    1.70   0 
 -19  -4 -28    0.08    0.12   0 
 -19  -4 -12    1.44    1.89   0 
 -19   2  -9    2.68    0.77   0 
 -19   3  -9   14.21    0.64   0 
 -19   4  -9    3.75    0.48   0 
 -18  -8 -25   -0.77    0.77   0 
 -18  -8 -17    9.27    1.36   0 
 -18  -8 -16    0.11    1.89   0 
 -18  -7 -14   28.35    2.00   0 
 -18  -2  -9    0.88    1.24   0 
 -18   0  -8   11.20    1.10   0 
 -17  -9 -24    5.59    1.15   0 
 -17  -9 -17    7.26    1.98   0 
 -17  -8 -26    1.11    0.78   0 
 -17  -8 -14    9.56    2.16   0 
 -17  -6 -11    8.72    1.70   0 
 -17  -5 -10    3.11    1.59   0 
 -17  -4  -9    0.91    1.60   0 
 -17   4  -6    0.42    0.49   0 
 -16 -10 -23    7.03    1.44   0 
 -16 -10 -22   10.42    1.47   0 
 -16 -10 -19   -4.64    1.87   0 
 -16 -10 -18    1.08    1.94   0 
 -16  -8 -27   -0.48    0.67   0 
 -16  -7 -11   34.41    1.86   0 
 -16  -5 -30    0.20    0.16   0 
 -16  -1  -6   13.54    1.20   0 
 -15  -9 -26    0.07    0.75   0 
 -15  -7 -10    6.15    1.29   0 
 -15  -4  -7    6.90    1.39   0 
 -15  -1  -5    3.63    1.11   0 
 -14 -11 -21    0.43    1.81   0 
 -14 -11 -20    1.32    1.84   0 
 -14 -11 -19    3.89    1.94   0 
 -14 -11 -18    4.26    2.01   0 
 -14 -10 -25    4.62    1.21   0 
 -14 -10 -14   16.11    2.10   0 
 -14  -9 -27    1.26    0.74   0 
 -14  -9 -12   19.76    1.45   0 
 -14  -8 -28    1.04    0.62   0 
 -14  -7 -29    0.31    0.32   0 
 -14  -6 -30   -0.05    0.22   0 
 -14  -4  -6    0.64    1.39   0 
 -13 -11 -23    4.74    1.46   0 
 -13 -11 -22    3.22    1.19   0 
 -13  -9 -11    1.55    1.40   0 
 -13  -6 -30   -0.08    0.22   0 
 -13  -6 -30   -0.09    0.12   0 
 -13  -6  -7    3.88    1.14   0 
 -13   0  -3   61.36    0.75   0 
 -13   4  -2   41.69    0.39   0 
 -12 -11 -23   -1.30    1.50   0 
 -12 -11 -15    0.75    2.06   0 
 -12  -9 -10   19.61    2.04   0 
 -12  -6 -30    0.07    0.21   0 
 -12  -6 -30    0.09    0.12   0 
 -11 -11 -14   29.83    2.05   0 
 -11  -8  -8   20.73    1.28   0 
 -10 -11 -23    0.06    1.44   0 
 -10 -11 -13   -1.62    1.95   0 
 -10  -9 -27    0.19    0.80   0 
 -10  -7 -29    0.12    0.18   0 
 -10  -6  -5    1.95    1.48   0 
 -10  -2  -2   22.28    0.96   0 
  -9 -11 -13    9.26    1.86   0 
  -9 -10 -25    4.69    1.15   0 
  -9  -8 -28    0.12    0.57   0 
  -9  -8  -7    7.65    1.74   0 
  -9  -4  -3    3.90    0.83   0 
  -8 -11 -22    1.13    1.42   0 
  -7 -10 -24    3.85    1.07   0 
  -7 -10 -10   14.42    1.68   0 
  -7  -9  -8   14.04    1.71   0 
  -6 -11 -20   10.43    1.48   0 
  -6  -5  -3   91.38    1.17   0 
  -5 -11 -18    0.36    1.44   0 
  -5 -11 -17   16.41    1.47   0 
  -5 -11 -16   -0.51    1.42   0 
  -5  -6  -4    6.05    0.81   0 
  -5  -5  -3  683.06    1.35   0 
  -5  -4  -2   46.01    1.22   0 
  -5  -1   0 1301.53    1.25   0 
  -4 -10 -21   78.08    1.38   0 
  -4  -6  -4   59.32    1.21   0 
  -4   5   2    0.91    0.31   0 
  -3 -10 -13   13.21    1.27   0 
  -2  -7  -6  112.77    1.10   0 
  -1  -9 -17    8.34    0.84   0 
  -1  -9 -12    5.73    1.24   0 
  -1  -2  -1  527.20    0.59   0 
   1  -6  -7   45.07    0.62   0 
 -22  -3 -22    2.24    0.48   0 
 -22  -3 -21    1.14    0.61   0 
 -22  -3 -20    0.02    0.68   0 
 -22  -2 -24   -0.06    0.25   0 
 -22  -2 -23   -0.02    0.25   0 
 -22  -2 -23   -0.06    0.16   0 
 -22  -2 -19   -1.28    0.60   0 
 -22  -2 -18    1.04    0.75   0 
 -22  -1 -24    0.03    0.16   0 
 -22  -1 -24    0.10    0.09   0 
 -22  -1 -17    1.06    0.67   0 
 -22   1 -16   -1.01    0.46   0 
 -22   2 -16    0.79    0.34   0 
 -21  -5 -24    6.55    0.61   0 
 -21  -5 -23    0.49    0.70   0 
 -21  -5 -19    2.15    1.16   0 
 -21  -4 -25    0.23    0.20   0 
 -21  -4 -17   -0.12    1.17   0 
 -21  -3 -26    0.10    0.23   0 
 -21  -3 -26   -0.07    0.12   0 
 -21   1 -13   11.45    0.66   0 
 -20  -7 -22   -1.00    1.11   0 
 -20  -7 -21    1.10    1.18   0 
 -20  -7 -20   -1.95    1.27   0 
 -20  -6 -25    2.48    0.59   0 
 -20  -6 -17    3.08    1.45   0 
 -20  -4 -14    4.58    1.34   0 
 -20  -3 -13    3.08    1.29   0 
 -20  -2 -12   -0.20    1.28   0 
 -20   0 -11    5.47    1.01   0 
 -19  -8 -23    7.76    1.09   0 
 -19  -8 -22    6.51    1.17   0 
 -19  -8 -21    0.31    1.04   0 
 -19  -8 -20   -0.82    1.28   0 
 -19  -8 -19    0.73    1.37   0 
 -19  -7 -16    4.02    1.73   0 
 -19  -6 -27   -0.40    0.47   0 
 -19  -6 -14    8.69    1.78   0 
 -19  -5 -28   -0.20    0.23   0 
 -19  -5 -13   57.08    1.78   0 
 -19   1  -9    0.54    0.88   0 
 -18  -9 -23    2.19    1.23   0 
 -18  -9 -22   -1.48    1.25   0 
 -18  -9 -21   -1.18    1.39   0 
 -18  -9 -20    2.47    1.51   0 
 -18  -7 -27   -0.23    0.56   0 
 -18  -6 -28    0.17    0.29   0 
 -18  -6 -12   -1.75    1.89   0 
 -18  -5 -29    0.29    0.17   0 
 -17 -10 -21    3.18    1.52   0 
 -17  -9 -25   -1.12    0.89   0 
 -17  -8 -27   -0.60    0.61   0 
 -17  -7 -28    0.64    0.36   0 
 -17  -6 -29    0.05    0.29   0 
 -17  -1  -7    5.32    1.03   0 
 -17   3  -6    3.11    0.55   0 
 -16 -10 -24    1.86    1.19   0 
 -16 -10 -17   26.85    2.06   0 
 -16  -9 -26   -0.58    0.79   0 
 -16  -8 -12    5.95    1.93   0 
 -16  -3  -7    5.91    1.24   0 
 -15 -11 -21    2.05    1.65   0 
 -15 -11 -20    0.76    1.80   0 
 -15 -11 -19    0.77    1.91   0 
 -15 -10 -25    0.68    1.03   0 
 -15 -10 -15    1.70    1.68   0 
 -15  -9 -27   -0.86    0.78   0 
 -15  -8 -28   -0.89    0.56   0 
 -15  -8 -11    0.82    1.28   0 
 -15  -7 -29   -0.16    0.29   0 
 -15  -6 -30    0.12    0.18   0 
 -14 -11 -23   37.97    1.41   0 
 -14 -11 -16    1.19    2.25   0 
 -14  -1  -4    5.68    0.86   0 
 -14   2  -3   10.26    0.62   0 
 -13 -11 -24   -0.36    1.33   0 
 -13 -10 -26   -0.76    0.96   0 
 -13 -10 -12   50.34    2.13   0 
 -13  -4  -5    2.34    1.28   0 
 -12 -11 -14   -0.54    2.10   0 
 -12  -5  -5   -0.02    1.49   0 
 -12  -2  -3    2.77    1.01   0 
 -11 -12 -20    3.61    1.88   0 
 -11 -11 -24    3.54    1.26   0 
 -11 -10 -26    0.85    0.97   0 
 -11  -3  -3    5.15    1.11   0 
 -10 -12 -20    3.79    1.83   0 
 -10 -12 -19   -2.89    1.94   0 
 -10 -12 -17    1.95    1.94   0 
 -10 -10 -26    1.76    0.93   0 
 -10  -8  -7   12.07    1.78   0 
 -10  -7  -6    5.32    1.20   0 
 -10  -5  -4   15.02    1.45   0 
 -10   4   0    0.57    0.19   0 
  -9 -12 -18   -0.78    1.96   0 
  -9 -12 -17    5.15    1.77   0 
  -9 -10 -10    6.71    1.96   0 
  -9  -7 -29   -0.05    0.28   0 
  -8 -12 -18    4.50    1.77   0 
  -8 -11 -23   -0.50    1.32   0 
  -8 -10 -25   -0.52    1.02   0 
  -8  -9  -8    5.13    1.27   0 
  -7 -11 -22    1.28    1.28   0 
  -7 -11 -12   67.71    1.79   0 
  -7  -7  -5    1.14    1.37   0 
  -7  -6  -4  108.29    0.96   0 
  -7  -5  -3   10.97    1.14   0 
  -6 -11 -21   -1.06    1.44   0 
  -6 -11 -13    5.35    1.53   0 
  -6 -10 -10    5.23    1.15   0 
  -6  -7  -5    1.38    0.89   0 
  -6  -4  -2  151.55    1.15   0 
  -5 -11 -19   -0.93    1.43   0 
  -5 -11 -14   24.54    1.43   0 
  -5 -10 -10   53.16    1.50   0 
  -5  -9  -8   86.61    1.58   0 
  -5  -7  -5    3.83    0.83   0 
  -4 -10 -11    8.44    0.98   0 
  -4   6   2    0.42    0.35   0 
  -3  -8  -7    6.12    0.79   0 
  -3  -5  -3  314.33    1.49   0 
  -3  -4  -2  121.95    1.22   0 
  -3   5   2  114.62    0.57   0 
  -2 -10 -16    4.12    1.32   0 
  -2 -10 -15    8.62    1.35   0 
  -2  -9 -10   14.86    1.26   0 
  -2   5   2  238.97    0.78   0 
   0  -8 -10  604.90    1.39   0 
   1  -7  -9    9.43    0.69   0 
 -22  -3 -23   -0.08    0.34   0 
 -22  -3 -19    1.66    0.77   0 
 -22  -2 -17    0.80    0.82   0 
 -22   0 -16    5.03    0.56   0 
 -21  -6 -22    3.26    0.79   0 
 -21  -6 -21   -1.40    0.96   0 
 -21  -6 -20    1.22    0.99   0 
 -21  -5 -25   -0.31    0.40   0 
 -21  -5 -18    6.93    1.13   0 
 -21  -5 -17   -0.22    1.19   0 
 -21  -4 -26   -0.20    0.23   0 
 -21  -4 -16    1.65    1.22   0 
 -21  -3 -15   -0.25    1.05   0 
 -21  -2 -14    1.65    1.00   0 
 -21   0 -13    3.71    0.71   0 
 -20  -7 -24    5.99    0.76   0 
 -20  -7 -23    6.26    0.67   0 
 -20  -7 -19    2.89    0.99   0 
 -20  -6 -26    5.33    0.46   0 
 -20  -5 -27   -0.07    0.28   0 
 -19  -8 -24    7.62    0.84   0 
 -19  -8 -18    0.68    1.31   0 
 -19  -7 -26    5.70    0.61   0 
 -19  -7 -15   46.04    1.92   0 
 -19  -2 -10   38.28    1.26   0 
 -18  -9 -24   -0.42    1.02   0 
 -18  -9 -18    0.32    1.30   0 
 -18  -9 -17    0.96    1.80   0 
 -18  -8 -26   -0.20    0.69   0 
 -18  -7 -13  858.63    3.01   0 
 -18  -3  -9    2.98    1.64   0 
 -17 -10 -19    1.63    1.32   0 
 -17  -9 -26    0.63    0.75   0 
 -17  -9 -15    8.37    2.05   0 
 -17  -8 -13  638.92    2.91   0 
 -17   2  -6    0.76    0.64   0 
 -16 -10 -25    6.29    1.09   0 
 -16 -10 -16   -0.44    1.64   0 
 -16  -9 -27    0.58    0.69   0 
 -16  -9 -13   72.24    2.22   0 
 -16  -8 -28    0.16    0.54   0 
 -16  -7 -29    0.11    0.27   0 
 -16  -7 -29    0.29    0.17   0 
 -16  -6  -9    4.17    1.68   0 
 -16   1  -5   18.41    0.79   0 
 -15 -11 -23    0.64    1.32   0 
 -15 -11 -17    1.08    2.13   0 
 -15 -10 -26    0.74    0.87   0 
 -15 -10 -14    3.94    2.21   0 
 -15  -9 -12   -1.79    2.12   0 
 -15  -7  -9   12.42    1.70   0 
 -15   1  -4    3.02    0.70   0 
 -14 -11 -24    1.43    1.31   0 
 -14 -11 -15   -2.60    2.28   0 
 -14 -10 -26    0.48    0.89   0 
 -14  -9 -11   15.82    1.38   0 
 -14  -8 -29   -1.05    0.36   0 
 -13 -12 -20    1.50    1.86   0 
 -13  -9 -28   -1.25    0.60   0 
 -13  -8 -29    0.52    0.44   0 
 -13   3  -2   -0.46    0.39   0 
 -12 -12 -21   -0.00    1.87   0 
 -12 -12 -19    2.83    1.53   0 
 -12 -12 -18    0.56    2.06   0 
 -12 -11 -25    0.16    1.18   0 
 -12  -9 -28    1.10    0.61   0 
 -12  -8 -29    0.88    0.44   0 
 -12  -8  -8   -0.83    1.25   0 
 -12   0  -2  488.82    1.23   0 
 -11 -12 -22    1.37    1.56   0 
 -11 -12 -21    0.23    1.73   0 
 -11 -12 -17    5.92    1.58   0 
 -11 -11 -25    3.92    1.11   0 
 -11  -8 -29    0.32    0.37   0 
 -11  -7  -6   19.82    1.62   0 
 -10 -12 -21    0.35    1.69   0 
 -10 -12 -16    5.87    1.52   0 
 -10  -9  -8    0.76    1.87   0 
 -10  -4  -3   97.36    1.33   0 
  -9 -12 -21    1.53    1.64   0 
  -9 -12 -16    1.56    1.22   0 
  -9 -12 -15    8.53    1.78   0 
  -9 -11 -24   -0.15    1.28   0 
  -9 -10 -26   -0.88    0.83   0 
  -9  -3  -2   28.80    1.01   0 
  -8 -12 -20   17.14    1.73   0 
  -8 -12 -19    9.66    1.66   0 
  -8 -12 -16   -0.31    1.75   0 
  -8  -9 -27    0.43    0.65   0 
  -8  -6  -4  152.03    1.07   0 
  -8  -5  -3   67.87    1.20   0 
  -8  -2  -1 1551.71    1.71   0 
  -7 -12 -19    3.15    1.66   0 
  -7 -12 -18   -1.50    1.69   0 
  -7 -12 -17   -1.92    1.56   0 
  -7 -12 -16    0.67    1.56   0 
  -7 -11 -23    1.28    1.14   0 
  -7 -10 -25   10.05    1.01   0 
  -7  -8  -6    3.74    1.53   0 
  -6 -11 -22   81.19    1.51   0 
  -6 -11 -12   94.04    1.65   0 
  -6 -10 -24    0.28    0.91   0 
  -6  -1   0  282.62    0.77   0 
  -5 -11 -20    1.41    1.34   0 
  -5 -11 -13    4.26    1.49   0 
  -4 -11 -18   -1.05    1.29   0 
  -4 -11 -17    6.92    1.36   0 
  -4 -11 -15    0.76    1.32   0 
  -4 -11 -14    2.89    1.35   0 
  -4  -9  -8  201.63    1.53   0 
  -3 -10 -11    0.22    1.31   0 
  -2 -10 -17    6.29    1.14   0 
  -2 -10 -14    0.62    1.10   0 
  -2 -10 -13   -0.03    1.41   0 
  -2  -1   0  619.72    0.60   0 
  -1  -9 -11   16.08    1.01   0 
   0  -4  -3  517.75    1.01   0 
   1  -8 -14   -1.14    0.73   0 
   1  -8 -13    3.84    0.79   0 
   1  -5  -5  170.30    0.69   0 
   2   2   0 1065.17    1.10   0 
   4   0  -3   14.66    0.34   0 
 -22  -4 -23    2.07    0.46   0 
 -22  -4 -22    0.28    0.47   0 
 -22  -4 -21    0.93    0.61   0 
 -22  -4 -20   -0.54    0.76   0 
 -22  -4 -19    0.60    0.77   0 
 -22  -3 -24   -0.05    0.22   0 
 -22  -3 -24    0.19    0.15   0 
 -22  -3 -18   -0.76    0.76   0 
 -22  -2 -25   -0.07    0.13   0 
 -22  -1 -16    3.06    0.68   0 
 -22   1 -15    0.47    0.43   0 
 -22   2 -15   -0.29    0.34   0 
 -21  -6 -23   -0.30    0.68   0 
 -21  -6 -19   -0.36    1.22   0 
 -21  -4 -15   -1.04    1.12   0 
 -21  -3 -14    2.32    1.24   0 
 -21  -1 -13   12.39    0.89   0 
 -20  -8 -22    1.67    0.96   0 
 -20  -8 -21   -0.13    1.14   0 
 -20  -7 -25    1.23    0.63   0 
 -20  -7 -17    9.41    1.58   0 
 -20  -4 -28   -0.06    0.10   0 
 -20  -4 -28    0.03    0.06   0 
 -20  -4 -13    0.88    1.32   0 
 -20  -3 -12    1.09    1.19   0 
 -20  -1 -11    5.51    1.00   0 
 -19  -9 -22   -0.84    1.24   0 
 -19  -9 -21    3.49    1.22   0 
 -19  -9 -20   -0.10    1.29   0 
 -19  -8 -25   -0.42    0.73   0 
 -19  -8 -16   11.07    1.75   0 
 -19  -7 -27    0.19    0.40   0 
 -19  -6 -13  240.29    2.14   0 
 -19  -5 -12   -2.99    1.63   0 
 -19  -4 -11    8.27    1.48   0 
 -19   0  -9    1.85    0.81   0 
 -18 -10 -21   -1.20    1.38   0 
 -18  -9 -25    1.77    0.88   0 
 -18  -9 -16    5.35    1.83   0 
 -18  -8 -27    1.01    0.52   0 
 -18  -8 -14  177.82    2.36   0 
 -18  -7 -28    0.09    0.28   0 
 -18  -6 -29    0.28    0.19   0 
 -18   4  -7   -0.18    0.41   0 
 -17 -10 -24   -0.09    1.14   0 
 -17  -7 -11    6.96    1.93   0 
 -17  -5  -9    1.77    1.45   0 
 -17  -2  -7    1.91    1.34   0 
 -17   1  -6   -0.35    0.74   0 
 -16 -11 -23   14.92    1.39   0 
 -16 -11 -22   -1.67    1.39   0 
 -16 -11 -20   -0.57    1.35   0 
 -16 -11 -19    1.98    1.84   0 
 -16 -10 -15   35.36    1.72   0 
 -16  -8 -11   41.94    1.98   0 
 -16  -7 -10   14.49    1.23   0 
 -16  -6 -30    0.11    0.11   0 
 -16  -6 -30    0.04    0.08   0 
 -16  -2  -6    0.19    1.09   0 
 -15 -11 -24    1.06    1.16   0 
 -15 -10 -13    5.25    2.08   0 
 -15  -9 -28    1.04    0.54   0 
 -15  -8 -29   -0.07    0.36   0 
 -15  -8 -10    2.42    1.88   0 
 -15  -5  -7   13.93    1.49   0 
 -14 -12 -21   -3.00    1.66   0 
 -14 -12 -19    0.63    1.93   0 
 -14 -11 -25   -1.93    1.17   0 
 -14 -10 -27   -0.32    0.72   0 
 -14  -9 -28    1.08    0.57   0 
 -14  -8  -9   -2.38    1.80   0 
 -14  -7 -30    0.13    0.18   0 
 -14  -7  -8    7.73    1.20   0 
 -14  -6  -7    0.00    1.08   0 
 -14  -5  -6   13.45    1.44   0 
 -13 -12 -22    7.12    1.51   0 
 -13 -12 -21    8.43    1.25   0 
 -13 -11 -25    0.81    1.04   0 
 -13 -10 -27    0.15    0.73   0 
 -13  -7 -30    0.01    0.15   0 
 -13  -7 -30    0.01    0.10   0 
 -13  -7  -7    3.92    1.59   0 
 -13  -6  -6    8.48    1.56   0 
 -13  -3  -4  317.43    1.51   0 
 -13  -1  -3    6.77    0.78   0 
 -12 -12 -23    1.79    1.35   0 
 -12 -12 -16    1.20    2.17   0 
 -12 -10 -27    0.38    0.77   0 
 -12  -9  -9    2.10    1.36   0 
 -12  -7 -30   -0.18    0.17   0 
 -12  -7 -30    0.11    0.10   0 
 -11 -12 -23   -1.65    1.39   0 
 -11 -12 -15    4.76    1.98   0 
 -11 -10 -27   -0.86    0.75   0 
 -11  -8  -7   -2.17    1.74   0 
 -11  -6  -5   29.07    1.13   0 
 -10 -12 -22   14.53    1.54   0 
 -10 -12 -14    6.48    1.97   0 
 -10 -11 -25    1.07    1.10   0 
 -10  -9 -28    0.08    0.49   0 
 -10  -8 -29    0.09    0.32   0 
  -9 -12 -22    3.01    1.55   0 
  -9 -12 -14    1.14    1.81   0 
  -9 -11 -11   53.00    2.04   0 
  -9 -10  -9    9.00    1.95   0 
  -9  -6  -4    0.69    1.35   0 
  -8 -12 -14   22.73    1.71   0 
  -8 -11 -24   -1.66    1.18   0 
  -8 -11 -11    6.91    1.85   0 
  -8 -10 -26    2.49    0.81   0 
  -8  -8  -6    3.35    1.19   0 
  -7 -12 -20   15.43    1.50   0 
  -7 -10  -9   45.20    1.28   0 
  -6 -12 -18   -0.53    1.55   0 
  -6 -12 -17    8.02    1.68   0 
  -6 -10  -9   16.77    1.70   0 
  -6  -9  -7   27.28    1.64   0 
  -5 -11 -21   -0.72    1.27   0 
  -5 -11 -12   10.87    1.53   0 
  -5  -3  -1   69.78    1.08   0 
  -4 -11 -19   -2.51    1.27   0 
  -4 -10 -10   20.44    1.06   0 
  -4  -8  -6   25.34    1.20   0 
  -4  -3  -1  230.80    0.88   0 
  -2  -8  -7    2.44    1.13   0 
  -2  -5  -3  438.61    1.45   0 
  -1  -8  -8   22.64    1.06   0 
  -1  -7  -6   50.24    0.95   0 
   0  -7  -7    5.26    0.84   0 
   0  -3  -2  473.69    0.71   0 
   1  -8 -12   46.91    0.89   0 
   1   4   1 1616.91    1.96   0 
   3  -6 -12  133.39    0.58   0 
   3  -4  -6   27.99    0.31   0 
 -22  -5 -22    0.69    0.56   0 
 -22  -5 -21   -0.05    0.66   0 
 -22  -5 -20    0.81    0.86   0 
 -22  -4 -24   -0.26    0.29   0 
 -22  -4 -24   -0.08    0.17   0 
 -22  -4 -18    3.88    0.89   0 
 -22  -3 -25    0.18    0.14   0 
 -22  -3 -25   -0.08    0.09   0 
 -22  -3 -17   -1.02    0.85   0 
 -22  -2 -16    3.43    0.74   0 
 -22  -1 -15    0.21    0.70   0 
 -22   0 -15    1.42    0.53   0 
 -21  -7 -22    1.69    0.82   0 
 -21  -7 -21    0.82    0.88   0 
 -21  -6 -25    0.33    0.43   0 
 -21  -6 -18    1.23    1.21   0 
 -21  -5 -26    0.15    0.21   0 
 -21  -5 -16   -1.00    1.30   0 
 -21  -4 -27    0.03    0.12   0 
 -21  -4 -27    0.01    0.07   0 
 -21  -2 -13    5.70    1.13   0 
 -21   1 -12    1.34    0.65   0 
 -21   2 -12   12.16    0.53   0 
 -20  -8 -24    8.90    0.73   0 
 -20  -8 -23    2.15    0.88   0 
 -20  -8 -20   -0.30    1.02   0 
 -20  -7 -26    0.21    0.42   0 
 -20  -6 -27   -0.20    0.24   0 
 -20  -6 -27   -0.15    0.14   0 
 -20  -5 -28   -0.03    0.12   0 
 -20  -2 -11    2.81    1.21   0 
 -20   1 -10   -1.14    0.71   0 
 -20   2 -10    5.05    0.60   0 
 -20   3 -10    2.95    0.45   0 
 -19  -9 -24    2.76    0.88   0 
 -19  -9 -23   -1.68    0.97   0 
 -19  -8 -26    0.14    0.54   0 
 -19  -7 -14  122.89    1.92   0 
 -19  -3 -10   14.08    1.31   0 
 -19  -1  -9   -0.72    0.95   0 
 -18 -10 -23   -1.68    1.16   0 
 -18 -10 -20    5.06    1.15   0 
 -18 -10 -18    0.02    1.70   0 
 -18  -9 -26   -0.71    0.71   0 
 -18  -9 -15    1.32    1.99   0 
 -18  -7 -12    2.65    1.82   0 
 -18  -2  -8   -3.97    1.33   0 
 -18   1  -7    8.55    0.82   0 
 -17 -11 -21    2.32    1.51   0 
 -17 -11 -20    3.82    1.59   0 
 -17 -10 -25    0.08    0.92   0 
 -17  -9 -27   -0.45    0.59   0 
 -17  -8 -12    6.53    2.10   0 
 -17  -4  -8   11.94    1.31   0 
 -16 -11 -24    2.43    1.21   0 
 -16 -11 -17    2.59    2.01   0 
 -16 -10 -26    0.77    0.78   0 
 -16 -10 -14   20.95    2.20   0 
 -16  -9 -28    0.39    0.46   0 
 -16  -9 -12   35.44    1.95   0 
 -16  -8 -29    0.31    0.30   0 
 -16  -4  -7    7.29    1.31   0 
 -16   0  -5   49.09    0.90   0 
 -15 -12 -20    4.98    1.74   0 
 -15 -11 -15    2.94    2.23   0 
 -15 -10 -27    1.60    0.71   0 
 -15  -7 -30    0.04    0.16   0 
 -15  -7 -30    0.05    0.09   0 
 -14 -12 -23    1.75    1.24   0 
 -14 -12 -22    6.53    1.45   0 
 -14 -12 -18    0.57    1.54   0 
 -14 -12 -17    5.61    2.14   0 
 -14  -2  -4  338.02    1.43   0 
 -14   1  -3   13.56    0.62   0 
 -13 -12 -16    3.83    1.69   0 
 -13  -5  -5   22.11    1.42   0 
 -11 -12 -14    2.00    2.03   0 
 -11 -11 -26    0.67    0.89   0 
 -11  -9  -8   14.68    1.36   0 
  -9 -11 -25    4.45    1.09   0 
  -8 -12 -22   12.58    1.35   0 
  -7 -12 -21    1.98    1.48   0 
  -7 -12 -14   -1.28    1.72   0 
  -7 -11 -24    6.73    1.14   0 
  -6 -12 -15    0.29    1.49   0 
  -6 -11 -23    3.80    1.07   0 
  -6 -11 -11   -0.82    1.13   0 
  -6  -3  -1   41.73    0.68   0 
  -4 -11 -20    7.68    1.18   0 
  -3 -11 -16    2.07    1.16   0 
  -3 -11 -15    5.10    1.19   0 
  -3  -9  -8   92.91    1.08   0 
  -3  -3  -1  691.91    1.02   0 
  -2  -4  -2  610.37    1.05   0 
   0  -9 -16    5.77    0.77   0 
   0  -9 -15    3.84    0.72   0 
   0  -9 -13    1.82    0.83   0 
   0  -8  -9   -0.68    0.92   0 
   3  -6 -11   53.43    0.51   0 
   4  -1  -4  142.12    0.32   0 
   5  -1  -6    1.19    0.23   0 
 -23  -2 -22   -0.10    0.21   0 
 -23  -2 -21    0.30    0.24   0 
 -23  -2 -20    0.01    0.35   0 
 -23  -1 -21   -0.10    0.13   0 
 -23  -1 -21   -0.07    0.09   0 
 -23  -1 -20    0.07    0.20   0 
 -23  -1 -20   -0.01    0.11   0 
 -23  -1 -19   -0.31    0.28   0 
 -23   0 -19    0.03    0.20   0 
 -22  -5 -23   -0.08    0.35   0 
 -22  -5 -23   -0.29    0.24   0 
 -22  -5 -19    1.82    0.84   0 
 -22  -4 -25    0.32    0.21   0 
 -22  -4 -25   -0.06    0.11   0 
 -22  -4 -17   -0.43    0.94   0 
 -22  -3 -16   -0.47    0.87   0 
 -21  -7 -24   22.60    0.70   0 
 -21  -7 -23   -0.21    0.70   0 
 -21  -7 -20   -0.31    0.77   0 
 -21  -7 -19    2.67    1.25   0 
 -21  -6 -26    0.07    0.28   0 
 -21  -6 -17   -1.00    1.22   0 
 -21  -5 -27    0.17    0.15   0 
 -21  -5 -15    1.43    1.18   0 
 -21  -4 -14    1.18    1.22   0 
 -21   0 -12    4.53    0.65   0 
 -20  -8 -25   -0.62    0.59   0 
 -20  -8 -18    2.06    1.08   0 
 -20  -8 -17    2.08    1.48   0 
 -20  -6 -14    2.82    1.61   0 
 -20  -5 -13   -1.43    1.35   0 
 -20  -4 -12    4.43    1.30   0 
 -20   0 -10    5.42    0.91   0 
 -19  -9 -25    0.05    0.76   0 
 -19  -9 -17    2.98    1.74   0 
 -19  -8 -27   -0.14    0.37   0 
 -19  -8 -15   30.43    1.82   0 
 -19  -7 -28   -0.07    0.24   0 
 -19  -6 -12   14.00    1.63   0 
 -19  -5 -11   26.85    1.65   0 
 -18 -10 -24    9.35    0.86   0 
 -18 -10 -17    1.44    1.78   0 
 -18  -8 -28    0.15    0.33   0 
 -18  -7 -29    0.00    0.18   0 
 -18  -4  -9    3.70    1.44   0 
 -17 -11 -19   -0.03    1.30   0 
 -17 -11 -18   -0.54    1.81   0 
 -17 -10 -26    0.65    0.76   0 
 -17  -9 -13   19.83    2.21   0 
 -17   0  -6   -1.64    0.75   0 
 -16 -11 -25    4.98    0.96   0 
 -16 -10 -27   -0.13    0.68   0 
 -16  -7 -30    0.01    0.07   0 
 -16  -3  -6   25.59    1.51   0 
 -15 -12 -23    6.74    1.26   0 
 -15 -12 -22    1.29    1.43   0 
 -15 -12 -21    3.53    1.19   0 
 -15 -12 -19    1.59    1.42   0 
 -15 -12 -18   -2.53    1.97   0 
 -15  -7  -8   26.98    1.67   0 
 -15   0  -4    3.79    0.68   0 
 -14 -12 -24   10.95    1.27   0 
 -14 -12 -16    1.42    2.23   0 
 -14 -11 -13   36.87    2.16   0 
 -14 -10 -11   -0.49    2.01   0 
 -14  -9 -29   -0.23    0.33   0 
 -14  -4  -5    1.67    1.30   0 
 -13 -12 -24   -0.80    1.23   0 
 -13 -12 -15   -1.33    1.75   0 
 -13 -11 -12   17.16    2.16   0 
 -13  -9 -29    0.23    0.37   0 
 -12 -13 -20    4.14    1.71   0 
 -12 -13 -19   -1.32    1.89   0 
 -12 -12 -24    4.74    1.24   0 
 -12 -12 -14    1.23    1.49   0 
 -12 -10 -28    0.05    0.50   0 
 -12  -9 -29   -0.18    0.35   0 
 -12  -9  -8    7.92    1.84   0 
 -12  -8  -7    1.02    1.23   0 
 -12  -6  -5   11.71    1.49   0 
 -12  -3  -3   97.05    1.15   0 
 -11 -13 -20    0.61    1.85   0 
 -11 -13 -18    4.10    1.94   0 
 -11 -13 -17    7.16    2.12   0 
 -11 -12 -24    1.13    1.26   0 
 -11 -12 -13   24.46    2.11   0 
 -11 -10  -9   -1.42    2.04   0 
 -11  -4  -3  110.42    1.37   0 
 -10 -13 -19    4.01    1.94   0 
 -10 -12 -24    2.94    1.20   0 
 -10 -12 -13   23.24    1.43   0 
 -10  -8  -6   32.72    1.82   0 
 -10  -6  -4    2.41    1.47   0 
 -10  -3  -2   19.91    1.07   0 
 -10  -1  -1  138.56    0.96   0 
 -10   3   0    5.45    0.29   0 
  -9 -13 -19    0.84    1.79   0 
  -9 -13 -17    1.27    1.99   0 
  -9 -10 -27   -0.63    0.61   0 
  -9  -8 -29   -0.03    0.21   0 
  -9  -2  -1    8.68    0.99   0 
  -8 -11 -10   -1.47    1.88   0 
  -7 -12 -13   15.76    1.69   0 
  -7 -10  -8    7.84    1.77   0 
  -7  -3  -1 1167.56    1.61   0 
  -7  -1   0  132.62    0.63   0 
  -6 -12 -14   22.63    1.11   0 
  -6  -7  -4  131.54    1.36   0 
  -5 -12 -16   11.87    1.44   0 
  -5 -12 -15    1.30    1.50   0 
  -5 -11 -22    2.20    1.10   0 
  -5 -11 -11   26.14    1.05   0 
  -4 -11 -12   14.33    1.00   0 
  -4 -10  -9    6.59    1.38   0 
  -4  -9  -7   69.10    1.40   0 
  -3 -11 -14   -0.60    1.29   0 
  -3 -11 -13  101.14    1.69   0 
  -1 -10 -15   -0.33    1.13   0 
  -1 -10 -14    0.56    1.18   0 
   0  -9 -12   25.72    0.89   0 
   0  -6  -5  208.44    0.95   0 
   1  -8 -11   43.75    0.73   0 
   1  -7  -8  304.49    0.95   0 
   1  -6  -6    3.72    0.73   0 
   3   2  -1   28.84    0.51   0 
   4   2  -2 1727.47    2.02   0 
 -23  -3 -22   -0.23    0.25   0 
 -23  -3 -21   -0.12    0.33   0 
 -23  -3 -20    0.43    0.42   0 
 -23  -2 -19    0.57    0.36   0 
 -23  -1 -18    0.86    0.32   0 
 -23   0 -18    0.12    0.23   0 
 -22  -6 -22   -0.38    0.64   0 
 -22  -6 -21    0.77    0.70   0 
 -22  -6 -20    2.80    0.76   0 
 -22  -5 -25    0.27    0.23   0 
 -22  -5 -18    4.75    0.94   0 
 -22  -2 -15   -0.33    0.71   0 
 -22   0 -14    5.22    0.56   0 
 -22   1 -14   -0.15    0.37   0 
 -21  -7 -25    0.57    0.47   0 
 -21  -7 -18    4.64    1.22   0 
 -21  -6 -16    4.58    1.31   0 
 -21  -3 -13   15.35    1.08   0 
 -21  -1 -12   -0.73    0.78   0 
 -20  -9 -23    9.16    0.91   0 
 -20  -9 -22    2.72    0.98   0 
 -20  -9 -21    0.04    1.14   0 
 -20  -9 -20    1.03    1.27   0 
 -20  -8 -26    0.49    0.41   0 
 -20  -7 -27    0.23    0.15   0 
 -20  -6 -28   -0.09    0.13   0 
 -20  -6 -28    0.07    0.08   0 
 -20  -3 -11    7.03    1.15   0 
 -20  -1 -10   12.83    1.04   0 
 -19 -10 -23    6.41    1.01   0 
 -19 -10 -21    2.00    1.26   0 
 -19 -10 -20    0.50    1.29   0 
 -19 -10 -19   -3.07    1.36   0 
 -19  -9 -26    0.38    0.51   0 
 -19  -9 -16   -0.21    1.91   0 
 -19  -8 -14   24.31    1.81   0 
 -19  -7 -13   38.10    1.45   0 
 -19  -4 -10    3.99    1.43   0 
 -19  -2  -9   -0.79    1.16   0 
 -19   2  -8    5.06    0.60   0 
 -18 -11 -20   -0.35    1.52   0 
 -18 -10 -25    0.39    0.66   0 
 -18  -9 -27    0.18    0.39   0 
 -18  -9 -27    0.45    0.27   0 
 -18  -7 -11   -1.70    1.85   0 
 -18   0  -7    2.51    0.82   0 
 -17 -11 -24    3.11    1.00   0 
 -17 -11 -17   13.20    1.92   0 
 -17  -9 -28   -0.17    0.35   0 
 -17  -9 -28    0.07    0.22   0 
 -17  -8 -29   -0.14    0.19   0 
 -17  -8 -29   -0.19    0.13   0 
 -17  -8 -11   18.27    1.84   0 
 -17  -7 -10   29.01    1.95   0 
 -17  -6  -9    4.31    1.73   0 
 -17  -3  -7    2.30    1.29   0 
 -17  -1  -6    6.25    1.05   0 
 -16 -12 -21    2.62    1.48   0 
 -16 -12 -20    0.80    1.64   0 
 -16 -12 -19   -2.13    1.77   0 
 -16 -12 -18   -0.11    1.89   0 
 -16  -9 -11    1.46    1.93   0 
 -16  -5  -7   11.42    1.45   0 
 -16  -1  -5   44.84    1.07   0 
 -15 -12 -17   -2.12    1.55   0 
 -15 -11 -26   -0.23    0.68   0 
 -15 -10 -28   -0.12    0.49   0 
 -15  -9 -29    0.04    0.29   0 
 -15  -9 -29   -0.07    0.16   0 
 -15  -9 -10   14.93    1.95   0 
 -15  -8 -30    0.12    0.16   0 
 -15  -8  -9    2.20    1.29   0 
 -15  -6  -7    0.40    1.59   0 
 -15  -3  -5  121.14    1.30   0 
 -14 -10 -28   -0.10    0.49   0 
 -14  -9  -9   -1.04    1.78   0 
 -14  -8 -30   -0.20    0.13   0 
 -14  -8 -30   -0.01    0.09   0 
 -14  -6  -6    4.10    1.55   0 
 -14   0  -3   34.42    0.81   0 
 -13 -13 -21   -3.11    1.61   0 
 -13 -13 -20    1.88    1.74   0 
 -13 -13 -19    6.70    1.92   0 
 -13 -12 -25    1.54    1.04   0 
 -13 -12 -14    1.32    2.16   0 
 -13 -11 -27   -0.34    0.64   0 
 -13 -10 -10    0.90    1.43   0 
 -13  -8 -30    0.05    0.14   0 
 -13  -4  -4    1.11    1.28   0 
 -13  -2  -3    1.90    0.94   0 
 -13   1  -2   23.61    0.60   0 
 -12 -13 -21    2.20    1.70   0 
 -12 -13 -18    2.15    1.53   0 
 -12 -12 -25   -0.84    1.11   0 
 -12 -12 -13    2.40    2.14   0 
 -12 -11 -27    0.63    0.69   0 
 -12 -10  -9    1.47    2.05   0 
 -12  -5  -4   62.96    1.41   0 
 -11 -13 -22    1.78    1.47   0 
 -11 -13 -21    0.75    1.65   0 
 -11 -13 -16    5.56    2.13   0 
 -11 -12 -25    0.46    1.06   0 
 -11 -10 -28    0.00    0.52   0 
 -11  -9 -29    0.03    0.25   0 
 -11  -9 -29   -0.14    0.15   0 
 -11  -8  -6   60.22    1.79   0 
 -11  -7  -5    3.61    1.51   0 
 -10 -13 -21    0.97    1.58   0 
 -10 -13 -16    0.54    2.02   0 
 -10  -5  -3  375.76    1.71   0 
  -9 -13 -21   -0.82    1.51   0 
  -9 -13 -20    0.48    1.65   0 
  -9 -13 -16    5.97    1.85   0 
  -9 -12 -24    0.30    1.21   0 
  -9 -12 -12   52.91    2.00   0 
  -9 -11 -26    0.20    0.76   0 
  -9 -10  -8    1.26    1.95   0 
  -9  -4  -2   98.84    1.21   0 
  -8 -13 -20    0.24    1.66   0 
  -8 -13 -18    4.86    1.72   0 
  -8 -13 -16    3.32    1.77   0 
  -8 -12 -12   28.21    1.78   0 
  -7 -12 -12  114.02    1.88   0 
  -7  -6  -3   40.62    1.18   0 
  -7   2   1  394.99    0.46   0 
  -6 -12 -13    6.22    1.12   0 
  -6 -11 -10   14.51    1.20   0 
  -6  -8  -5    7.82    1.44   0 
  -6  -6  -3  169.42    1.01   0 
  -5 -12 -14    5.69    1.51   0 
  -5 -11 -10   -0.55    1.48   0 
  -5  -8  -5    4.68    1.31   0 
  -5  -7  -4    1.39    0.88   0 
  -5  -6  -3   12.65    0.82   0 
  -4 -11 -11    9.99    1.42   0 
  -4  -7  -4   10.59    1.13   0 
  -3 -11 -19    3.46    1.05   0 
  -2  -9  -8   -0.15    1.28   0 
  -2  -3  -1  280.24    0.79   0 
  -1 -10 -16    2.51    0.89   0 
  -1 -10 -13   -1.10    1.01   0 
  -1  -9  -9   11.41    1.10   0 
   0  -9 -11    1.15    1.11   0 
   2   3   0  377.69    0.94   0 
 -23  -4 -22    0.61    0.32   0 
 -23  -4 -21    0.85    0.41   0 
 -23  -3 -23   -0.09    0.16   0 
 -23  -3 -23    0.06    0.09   0 
 -23  -3 -19   -0.15    0.43   0 
 -23  -2 -18    0.07    0.38   0 
 -22  -6 -19    1.56    0.88   0 
 -22  -5 -17    1.04    0.95   0 
 -22  -4 -16    4.43    0.95   0 
 -22  -3 -15    1.77    0.89   0 
 -22  -1 -14   -0.38    0.56   0 
 -21  -8 -24   -0.12    0.57   0 
 -21  -8 -23    3.91    0.75   0 
 -21  -8 -22   -0.04    0.66   0 
 -21  -8 -21    0.59    0.71   0 
 -21  -8 -20    1.77    0.98   0 
 -21  -8 -19    0.52    1.17   0 
 -21  -6 -27   -0.08    0.15   0 
 -21  -6 -27    0.05    0.09   0 
 -21  -2 -12   -0.79    0.92   0 
 -20  -9 -24    3.92    0.70   0 
 -20  -9 -18    8.55    1.52   0 
 -20  -6 -13    5.44    1.59   0 
 -19 -10 -24    1.50    0.85   0 
 -19 -10 -18   -1.17    1.44   0 
 -19  -9 -15   46.03    1.86   0 
 -19  -8 -28    0.26    0.23   0 
 -19   1  -8   -0.01    0.71   0 
 -18 -11 -19   -1.01    1.58   0 
 -18 -11 -18    1.18    1.68   0 
 -18 -10 -26    1.64    0.61   0 
 -18 -10 -15   71.81    1.97   0 
 -18  -8 -29   -0.06    0.19   0 
 -18  -8 -12    7.66    1.93   0 
 -18  -6 -10   18.47    1.64   0 
 -18  -5  -9    1.60    1.57   0 
 -18  -1  -7    3.56    1.09   0 
 -17 -12 -20    0.41    1.60   0 
 -17 -11 -25   -0.75    0.86   0 
 -17 -10 -27    0.27    0.54   0 
 -17  -9 -12   80.46    2.30   0 
 -17  -5  -8    5.88    1.58   0 
 -16 -12 -24   29.85    1.14   0 
 -16 -12 -23    0.80    0.88   0 
 -16 -11 -26   -0.14    0.77   0 
 -16 -11 -14    0.32    2.22   0 
 -16 -10 -28    0.20    0.40   0 
 -16 -10 -12   17.29    2.14   0 
 -15 -12 -25    4.93    0.98   0 
 -15 -12 -15    1.13    2.23   0 
 -15 -11 -27    0.55    0.67   0 
 -15 -11 -13    3.25    2.31   0 
 -15  -5  -6   22.35    1.39   0 
 -15  -1  -4  121.78    0.95   0 
 -14 -13 -22    2.64    1.33   0 
 -14 -13 -21    3.89    1.55   0 
 -14 -13 -20    2.01    1.73   0 
 -14 -13 -19   -0.77    1.84   0 
 -14 -13 -18   -1.18    1.97   0 
 -14 -11 -27   -0.24    0.67   0 
 -14 -11 -12    0.21    1.48   0 
 -14 -10 -10   10.18    1.93   0 
 -14  -3  -4   34.23    1.10   0 
 -13 -13 -23   -0.98    1.39   0 
 -13 -13 -17    3.88    1.64   0 
 -13  -9  -8    6.01    1.78   0 
 -13  -8  -7   25.88    1.71   0 
 -13  -7  -6    5.93    1.63   0 
 -12 -13 -23    2.30    1.31   0 
 -12 -13 -16    0.98    1.64   0 
 -11 -13 -23    1.42    1.28   0 
 -11 -13 -15    3.76    2.04   0 
 -11 -11 -27    1.08    0.69   0 
 -11  -6  -4   21.30    1.50   0 
 -11   0  -1   25.06    0.63   0 
 -10 -13 -22    1.54    1.44   0 
 -10 -13 -15    3.97    1.34   0 
 -10 -11 -27    0.77    0.67   0 
 -10 -10 -28   -0.28    0.41   0 
 -10 -10  -8   10.85    1.43   0 
 -10  -9 -29    0.20    0.23   0 
 -10  -9 -29    0.08    0.13   0 
  -9 -13 -14   58.87    1.94   0 
  -9  -8  -5  132.98    1.87   0 
  -8 -13 -21    3.75    1.41   0 
  -8 -13 -15   11.95    1.80   0 
  -8 -12 -24    0.85    1.07   0 
  -8 -12 -11    4.07    1.88   0 
  -8  -9  -6   53.30    1.84   0 
  -7 -13 -18   -1.89    1.72   0 
  -7 -13 -17    5.65    1.76   0 
  -7 -13 -16    1.68    1.71   0 
  -7 -11  -9    1.34    1.76   0 
  -7  -9  -6   10.85    1.71   0 
  -7  -5  -2   21.49    1.09   0 
  -6 -12 -22    2.82    1.10   0 
  -6  -9  -6   -0.54    1.61   0 
  -6   1   1   59.79    0.36   0 
  -5 -12 -20    0.99    1.25   0 
  -5 -12 -13    0.16    1.46   0 
  -5  -9  -6   64.66    1.54   0 
  -4 -12 -18    4.69    1.58   0 
  -4 -12 -17    5.66    1.37   0 
  -4 -12 -15    1.57    1.30   0 
  -4 -10  -8    3.26    1.44   0 
  -4  -8  -5    1.19    1.19   0 
  -4  -5  -2   46.79    1.30   0 
  -3 -11 -12   -0.57    1.31   0 
  -2 -11 -16    5.65    1.29   0 
  -2 -11 -15    0.52    1.37   0 
  -2 -10 -10   67.55    1.33   0 
  -1 -10 -12    2.36    1.01   0 
   0  -8  -8   14.39    0.95   0 
   1  -8 -10    3.24    0.73   0 
   3  -6 -10    2.08    0.54   0 
 -23  -4 -23    0.13    0.20   0 
 -23  -4 -23    0.07    0.11   0 
 -23  -4 -20   -0.13    0.45   0 
 -23  -4 -19    0.73    0.57   0 
 -23  -3 -18    1.50    0.50   0 
 -23  -2 -17   -0.07    0.45   0 
 -23  -1 -17    0.39    0.28   0 
 -23  -1 -17    0.43    0.16   0 
 -22  -7 -23    2.09    0.51   0 
 -22  -7 -22    1.36    0.68   0 
 -22  -7 -21    0.05    0.81   0 
 -22  -7 -20    2.73    0.79   0 
 -22  -6 -25    1.45    0.25   0 
 -22  -6 -25   -0.05    0.14   0 
 -22  -6 -18    2.09    0.93   0 
 -22  -5 -26    0.03    0.10   0 
 -22  -5 -16    2.77    0.95   0 
 -22  -4 -15   -0.35    1.03   0 
 -22  -2 -14   11.45    0.74   0 
 -21  -8 -18    1.58    1.28   0 
 -21  -7 -16    3.35    1.32   0 
 -21   1 -11   -1.02    0.54   0 
 -20 -10 -22    6.65    0.92   0 
 -20 -10 -21   -0.22    1.03   0 
 -20  -9 -25   -0.05    0.44   0 
 -20  -9 -17    1.94    1.51   0 
 -20  -8 -27    0.09    0.15   0 
 -20  -8 -15    2.71    1.71   0 
 -20  -7 -28    0.15    0.13   0 
 -20  -7 -28    0.01    0.08   0 
 -20  -4 -11   -1.32    1.36   0 
 -20  -2 -10    1.07    1.01   0 
 -19 -10 -25    3.28    0.61   0 
 -19 -10 -17   -0.02    1.63   0 
 -19  -9 -27    0.20    0.21   0 
 -19  -6 -11    1.64    1.65   0 
 -19  -5 -10    1.24    1.49   0 
 -19  -3  -9    6.08    1.18   0 
 -19   0  -8    1.97    0.75   0 
 -18 -11 -17    0.22    1.89   0 
 -18 -10 -27    0.11    0.43   0 
 -18  -9 -28   -0.07    0.24   0 
 -17 -12 -23    0.08    1.12   0 
 -17 -12 -22   -0.72    1.26   0 
 -17 -12 -19    4.47    1.64   0 
 -17 -12 -18    0.35    1.77   0 
 -17 -11 -15    6.89    2.12   0 
 -17 -10 -13  579.95    2.84   0 
 -17  -2  -6   40.01    1.25   0 
 -16 -12 -25    6.33    0.89   0 
 -16 -12 -16    0.14    2.06   0 
 -16 -11 -27   -0.77    0.61   0 
 -16  -8  -9    0.70    1.70   0 
 -16  -2  -5  157.91    1.38   0 
 -15 -13 -21    2.44    1.53   0 
 -15 -13 -19    4.67    1.81   0 
 -15 -13 -18   19.56    1.94   0 
 -14 -13 -17   -1.58    1.54   0 
 -14 -13 -16    4.35    2.20   0 
 -14 -12 -26   -0.36    0.84   0 
 -14 -12 -13    0.61    2.34   0 
 -14 -10 -29   -0.18    0.31   0 
 -14  -5  -5    7.84    1.38   0 
 -14  -1  -3   56.01    0.97   0 
 -13 -13 -24    2.72    1.13   0 
 -13 -13 -15    7.74    2.28   0 
 -13 -12 -26    0.83    0.86   0 
 -13 -10 -29    0.48    0.31   0 
 -13 -10  -9    5.52    1.93   0 
 -13  -6  -5    7.77    1.44   0 
 -12 -13 -24   -1.22    1.28   0 
 -12 -12 -26   -0.02    0.89   0 
 -12  -9  -7   -3.01    1.81   0 
 -12  -8  -6    9.55    1.66   0 
 -12   3  -1    1.44    0.30   0 
 -11 -13 -24    0.24    1.12   0 
 -11 -13 -14    2.42    2.03   0 
 -11 -12 -26    0.42    0.81   0 
 -11 -10  -8    8.15    1.43   0 
 -11  -3  -2  126.59    1.20   0 
  -9 -13 -23    3.15    1.22   0 
  -9 -12 -25   -0.79    0.92   0 
  -9  -7  -4  154.30    1.27   0 
  -9  -6  -3   43.85    1.39   0 
  -8 -13 -22   -1.24    1.24   0 
  -8 -11 -26    0.61    0.65   0 
  -8 -10  -7   33.82    1.91   0 
  -8  -1   0  190.22    0.82   0 
  -7 -13 -20   -0.26    1.47   0 
  -7 -13 -14   61.39    1.82   0 
  -7 -12 -11    6.61    1.76   0 
  -7 -10  -7   20.64    1.81   0 
  -6 -13 -18    0.48    1.50   0 
  -6 -13 -17    0.30    1.64   0 
  -6 -13 -16    2.72    1.62   0 
  -6 -11  -9   52.77    1.77   0 
  -5 -12 -21    0.66    1.10   0 
  -5  -2   0 1079.83    1.39   0 
  -4 -11 -10   11.90    1.49   0 
  -4  -2   0 1189.02    1.33   0 
  -3  -7  -4   21.06    1.13   0 
  -3  -6  -3    9.91    0.88   0 
  -2 -11 -17   -1.58    0.99   0 
  -2 -11 -13    7.23    1.44   0 
  -1   2   1   58.46    0.22   0 
   0  -9 -10   -1.07    1.15   0 
   0  -7  -6   25.72    0.85   0 
   0   4   1   14.60    0.48   0 
 -23  -5 -23    0.27    0.26   0 
 -23  -5 -22    0.28    0.32   0 
 -23  -5 -22    0.19    0.18   0 
 -23  -5 -21    0.35    0.46   0 
 -23  -5 -20   -0.43    0.51   0 
 -23  -4 -18    0.05    0.61   0 
 -23  -3 -17   -0.80    0.54   0 
 -23  -1 -16    1.08    0.38   0 
 -22  -7 -24    0.27    0.33   0 
 -22  -7 -24   -0.31    0.21   0 
 -22  -7 -19   -1.00    0.88   0 
 -22  -6 -26    0.22    0.14   0 
 -22  -6 -17    1.49    0.95   0 
 -22  -3 -14    0.06    0.86   0 
 -22   0 -13    0.16    0.47   0 
 -22   1 -13   -0.09    0.33   0 
 -21  -9 -23   -0.91    0.73   0 
 -21  -9 -22    0.42    0.86   0 
 -21  -9 -21   -1.29    0.99   0 
 -21  -9 -20    1.19    1.04   0 
 -21  -8 -26    0.56    0.32   0 
 -21  -8 -17   10.19    1.35   0 
 -21  -7 -27    0.07    0.15   0 
 -21  -7 -27   -0.05    0.09   0 
 -21  -6 -14    6.48    1.22   0 
 -21  -5 -13    7.38    1.37   0 
 -21  -3 -12    2.27    0.96   0 
 -21  -1 -11    9.86    0.82   0 
 -21   0 -11    2.80    0.62   0 
 -21   2 -11    0.49    0.36   0 
 -20 -10 -24    2.76    0.74   0 
 -20 -10 -23    3.58    0.82   0 
 -20 -10 -20    1.55    0.98   0 
 -20 -10 -19    1.58    1.35   0 
 -20  -9 -26    0.10    0.32   0 
 -20  -9 -26    0.07    0.22   0 
 -20  -7 -13   20.36    1.53   0 
 -20  -6 -12    0.55    1.43   0 
 -20  -3 -10    6.89    1.25   0 
 -19 -11 -23    0.07    0.96   0 
 -19 -11 -22    1.54    1.03   0 
 -19 -11 -21    1.70    0.95   0 
 -19 -11 -20    2.08    1.34   0 
 -19 -10 -26    0.13    0.47   0 
 -19  -9 -14  136.94    2.04   0 
 -19  -1  -8    1.68    0.92   0 
 -18 -12 -22    1.06    1.14   0 
 -18 -12 -20    1.53    1.42   0 
 -18 -11 -16   24.55    1.88   0 
 -18  -8 -11   10.14    1.89   0 
 -18  -7 -10   17.85    1.84   0 
 -17 -12 -24    0.44    0.93   0 
 -17 -11 -14   32.60    2.15   0 
 -17 -10 -28   -0.17    0.28   0 
 -17 -10 -28   -0.13    0.19   0 
 -17  -8 -10    4.80    1.47   0 
 -17  -7  -9    3.50    1.69   0 
 -17  -6  -8    3.76    1.65   0 
 -16 -13 -21    2.88    1.43   0 
 -16 -13 -20    4.52    1.68   0 
 -16 -13 -19    1.83    1.73   0 
 -16 -10 -11   16.04    2.25   0 
 -16  -9 -10   13.01    1.97   0 
 -15 -13 -23   -0.88    1.16   0 
 -15 -13 -17   -0.20    2.03   0 
 -15 -12 -26    1.52    0.78   0 
 -15 -12 -14   -1.10    1.72   0 
 -15 -11 -28    0.14    0.47   0 
 -15 -10 -29   -0.09    0.26   0 
 -15 -10 -29   -0.15    0.15   0 
 -15  -8  -8    3.87    1.20   0 
 -15  -7  -7    1.48    1.66   0 
 -15  -2  -4   20.34    1.14   0 
 -14 -13 -24    2.49    1.17   0 
 -14 -13 -15   -0.73    2.27   0 
 -14 -11 -28   -0.13    0.51   0 
 -14 -11 -11    1.09    1.48   0 
 -13 -13 -14    9.94    2.36   0 
 -13 -11 -28    0.40    0.25   0 
 -12 -14 -20    2.91    1.85   0 
 -12 -14 -18    3.67    1.99   0 
 -12 -13 -14    0.05    1.50   0 
 -12 -11 -28   -0.43    0.46   0 
 -12 -10 -29   -0.09    0.15   0 
 -12 -10  -8    4.93    1.98   0 
 -12  -7  -5    7.99    1.15   0 
 -12  -2  -2  121.47    1.04   0 
 -12   2  -1   16.06    0.42   0 
 -11 -14 -20   -0.28    1.68   0 
 -11 -14 -19   -5.00    1.94   0 
 -11 -14 -18    2.08    1.86   0 
 -11 -10 -29    0.18    0.25   0 
 -11  -5  -3   95.35    1.46   0 
 -10 -14 -19   -2.29    1.79   0 
 -10 -14 -18    3.31    1.97   0 
 -10 -13 -13    3.55    1.45   0 
 -10 -12 -26    0.86    0.77   0 
 -10  -8  -5    8.33    1.22   0 
 -10  -4  -2  408.60    1.55   0 
 -10  -2  -1   79.77    0.92   0 
  -9 -14 -18    1.55    1.82   0 
  -9 -11 -27    0.10    0.54   0 
  -8 -13 -13    0.82    1.75   0 
  -8 -12 -25    1.30    0.91   0 
  -8  -5  -2   71.13    0.95   0 
  -7 -13 -21    1.95    1.29   0 
  -7 -13 -13   -3.72    1.79   0 
  -7 -12 -24    8.38    0.97   0 
  -6 -13 -20   11.35    1.35   0 
  -6 -13 -15    0.64    1.53   0 
  -6  -4  -1  266.04    1.23   0 
  -6  -2   0  509.51    1.06   0 
  -5 -11  -9   -0.85    1.09   0 
  -5  -4  -1    1.47    1.13   0 
  -4 -12 -20    8.52    1.25   0 
  -4  -9  -6   16.86    0.97   0 
  -3  -8  -5    0.98    1.09   0 
  -2  -9  -7    7.26    1.28   0 
  -1 -10 -11    1.48    1.11   0 
  -1  -9  -8   12.22    1.17   0 
   1  -7  -7   13.28    0.68   0 
 -23  -6 -22    0.34    0.38   0 
 -23  -6 -21   -0.27    0.50   0 
 -23  -5 -24   -0.08    0.16   0 
 -23  -5 -24    0.01    0.09   0 
 -23  -5 -19   -0.40    0.59   0 
 -23  -2 -16    1.67    0.46   0 
 -22  -8 -23   -1.09    0.49   0 
 -22  -8 -22   -0.88    0.69   0 
 -22  -8 -21    0.21    0.76   0 
 -22  -8 -20    1.16    0.79   0 
 -22  -7 -25    0.28    0.23   0 
 -22  -7 -25   -0.11    0.14   0 
 -22  -7 -18    0.61    1.01   0 
 -22  -6 -16    4.64    1.14   0 
 -22  -5 -15   -0.17    1.03   0 
 -22  -1 -13    1.67    0.59   0 
 -21  -9 -18   -0.18    1.15   0 
 -21  -8 -16   11.19    1.41   0 
 -21  -4 -12    2.96    1.30   0 
 -20 -10 -25    0.61    0.53   0 
 -20 -10 -18    1.39    1.41   0 
 -20  -9 -27    0.02    0.23   0 
 -20  -8 -28    0.06    0.12   0 
 -20  -8 -28    0.05    0.07   0 
 -20  -8 -14   24.50    1.61   0 
 -20  -5 -11   -0.24    1.41   0 
 -20   0  -9    8.05    0.74   0 
 -20   1  -9    3.95    0.55   0 
 -19 -11 -25    0.16    0.58   0 
 -19 -11 -24   -0.16    0.57   0 
 -19 -11 -18    0.47    1.40   0 
 -19 -10 -27   -0.17    0.33   0 
 -19 -10 -15   25.32    1.97   0 
 -19  -9 -28   -0.06    0.19   0 
 -19  -9 -28   -0.01    0.11   0 
 -19  -7 -11   22.79    1.68   0 
 -19  -4  -9    0.62    1.33   0 
 -19  -2  -8    8.69    1.10   0 
 -18 -12 -24    1.45    0.87   0 
 -18 -12 -23    1.25    1.06   0 
 -18 -12 -19    1.63    1.53   0 
 -18 -12 -18    0.89    1.62   0 
 -18 -11 -26    1.18    0.59   0 
 -18 -11 -15    2.10    1.86   0 
 -18 -10 -28   -0.08    0.27   0 
 -18  -9 -29   -0.16    0.16   0 
 -18  -6  -9   13.43    1.67   0 
 -17 -12 -25    5.80    0.79   0 
 -17 -12 -16   -0.08    1.94   0 
 -17 -11 -27    0.31    0.39   0 
 -17 -11 -27    0.00    0.27   0 
 -17 -10 -12    9.74    2.22   0 
 -17  -5  -7   27.41    1.75   0 
 -17  -3  -6   -0.79    1.40   0 
 -17   2  -5    0.82    0.50   0 
 -16 -13 -23    3.80    1.21   0 
 -16 -13 -18    0.63    1.88   0 
 -16 -13 -17    1.27    1.94   0 
 -16 -12 -26   -1.05    0.70   0 
 -16 -12 -14    3.51    2.23   0 
 -16 -11 -28   -0.43    0.36   0 
 -16 -10 -29    0.07    0.12   0 
 -16   2  -4   17.28    0.51   0 
 -15 -13 -16   -0.49    2.04   0 
 -14 -14 -21    5.82    1.43   0 
 -14 -13 -25   -0.20    0.91   0 
 -14 -12 -27   -0.31    0.64   0 
 -14 -12 -12   44.76    2.21   0 
 -14 -10  -9   -1.19    1.90   0 
 -14  -7  -6    8.28    1.55   0 
 -14  -4  -4   12.09    1.20   0 
 -13 -14 -22   -0.75    1.40   0 
 -13 -14 -21   -0.04    1.57   0 
 -13 -14 -20    3.48    1.62   0 
 -13 -14 -17    1.34    2.04   0 
 -13 -13 -25    0.18    0.96   0 
 -13 -12 -27   -0.16    0.65   0 
 -13  -9  -7    1.76    1.80   0 
 -12 -14 -22    1.60    1.43   0 
 -12 -14 -21    5.85    1.23   0 
 -12 -13 -25    1.41    0.97   0 
 -12 -13 -13    3.93    2.17   0 
 -12 -12 -27   -1.66    0.65   0 
 -12 -11  -9    2.97    2.11   0 
 -11 -14 -22    1.28    1.40   0 
 -11 -14 -21    3.83    1.17   0 
 -11 -14 -16   -1.04    2.09   0 
 -11 -13 -25    2.29    0.95   0 
 -11 -11 -28    0.25    0.33   0 
 -11  -8  -5   14.80    1.64   0 
 -11  -1  -1 2332.42    2.20   0 
 -10 -14 -21    1.46    1.52   0 
 -10 -13 -12    4.24    2.04   0 
  -9 -14 -19    1.42    1.27   0 
  -9 -14 -17    0.20    2.00   0 
  -9 -14 -16   17.73    1.90   0 
  -9 -13 -12    0.33    1.97   0 
  -9 -12 -26    1.33    0.67   0 
  -9 -11  -8   12.73    2.08   0 
  -9  -5  -2   23.20    1.29   0 
  -9  -3  -1  512.79    1.38   0 
  -8 -14 -19   -0.99    1.67   0 
  -8 -14 -18    1.36    1.76   0 
  -8 -14 -17    0.72    1.81   0 
  -8 -13 -23    2.09    1.17   0 
  -8 -13 -12   33.98    1.87   0 
  -8 -11  -8   -0.50    1.37   0 
  -7 -13 -22    2.30    1.10   0 
  -7 -12 -10   42.68    1.31   0 
  -7 -11  -8   -1.41    1.81   0 
  -7  -8  -4  124.11    1.67   0 
  -7  -4  -1   39.78    1.04   0 
  -7  -2   0  330.36    0.94   0 
  -6 -13 -21   -0.33    1.36   0 
  -6 -13 -13   11.85    1.59   0 
  -6 -12 -10    4.26    1.69   0 
  -6 -11  -8   -1.83    1.71   0 
  -6  -8  -4   68.96    1.49   0 
  -5 -13 -18   -0.48    1.45   0 
  -5 -13 -17    4.84    1.48   0 
  -5 -13 -16    1.76    1.36   0 
  -5 -13 -15   -0.10    1.62   0 
  -5 -12 -11   -1.00    1.10   0 
  -4 -12 -12    2.06    1.46   0 
  -4 -11  -9    2.10    1.43   0 
  -4 -10  -7    1.55    1.48   0 
  -3 -12 -17    1.04    1.11   0 
  -3 -12 -14   -0.30    1.26   0 
  -3  -9  -6    6.60    1.22   0 
  -2 -11 -12    2.19    1.24   0 
  -2  -7  -4  705.51    1.55   0 
  -1 -10 -10    6.75    1.06   0 
  -1  -8  -6   15.48    1.02   0 
  -1  -1   0   59.56    0.23   0 
   1  -9 -13   49.18    0.84   0 
   1  -8  -9    3.13    0.80   0 
   4   1  -3   12.25    0.44   0 
 -23  -6 -24    0.17    0.19   0 
 -23  -6 -23   -0.11    0.24   0 
 -23  -6 -23   -0.27    0.13   0 
 -23  -6 -20   -0.09    0.53   0 
 -23  -6 -19   -1.11    0.66   0 
 -23  -5 -18    2.49    0.65   0 
 -23  -4 -17    0.80    0.57   0 
 -23  -3 -16    0.33    0.56   0 
 -22  -8 -24    2.91    0.47   0 
 -22  -8 -19    4.22    0.91   0 
 -22  -7 -26    0.08    0.17   0 
 -22  -7 -17    2.62    1.03   0 
 -22  -4 -14    1.21    0.90   0 
 -22  -2 -13    0.84    0.66   0 
 -21 -10 -22   -0.66    0.78   0 
 -21 -10 -21    1.51    0.91   0 
 -21  -9 -25    0.08    0.22   0 
 -21  -9 -17    3.70    1.32   0 
 -21  -8 -27   -0.30    0.16   0 
 -21  -2 -11   -1.26    0.81   0 
 -20 -11 -23    0.01    0.77   0 
 -20 -11 -22   -0.37    0.92   0 
 -20 -11 -21    0.31    0.97   0 
 -20 -10 -26    0.34    0.38   0 
 -20 -10 -17   10.53    1.42   0 
 -20  -1  -9   -0.12    0.84   0 
 -19 -12 -21   -1.73    1.13   0 
 -19  -6 -10    9.46    1.58   0 
 -18 -12 -25   -0.40    0.68   0 
 -18 -12 -17    2.13    1.82   0 
 -18 -11 -27   -0.36    0.42   0 
 -18 -10 -13    6.84    1.62   0 
 -18  -5  -8    5.80    1.50   0 
 -18  -3  -7    3.81    1.13   0 
 -17 -13 -20   -1.27    1.46   0 
 -17 -13 -18    0.94    1.70   0 
 -17 -12 -26   -0.25    0.67   0 
 -17 -11 -13   17.06    2.11   0 
 -17 -10 -29   -0.03    0.17   0 
 -17   3  -5    0.16    0.36   0 
 -16 -13 -24    0.46    0.91   0 
 -16 -13 -16    5.77    2.03   0 
 -16 -12 -27    0.15    0.50   0 
 -16 -11 -12    2.78    1.65   0 
 -16  -9  -9    5.56    1.85   0 
 -16  -8  -8    2.15    1.70   0 
 -16  -3  -5   18.17    1.10   0 
 -16   3  -4   -0.39    0.34   0 
 -15 -14 -21    2.24    1.43   0 
 -15 -14 -19   -0.48    1.70   0 
 -15 -12 -27   -0.19    0.56   0 
 -14 -14 -22    1.94    1.39   0 
 -14 -14 -17   -0.48    2.00   0 
 -14 -13 -14   -1.91    1.78   0 
 -14  -6  -5    1.71    1.43   0 
 -14  -2  -3   78.56    0.94   0 
 -13 -14 -23   -0.36    1.26   0 
 -13 -14 -16    3.10    2.22   0 
 -13 -13 -26   -0.19    0.67   0 
 -13 -10  -8   -1.75    1.88   0 
 -13  -7  -5   -1.90    1.56   0 
 -13  -1  -2  208.29    1.12   0 
 -12 -14 -23    8.30    1.31   0 
 -12 -14 -15   12.51    2.22   0 
 -12 -13 -12    0.31    2.19   0 
 -12   1  -1   24.43    0.58   0 
 -11 -14 -23    1.12    1.36   0 
 -11 -14 -15   14.57    2.19   0 
 -11 -13 -12    4.90    1.50   0 
 -11 -12 -27   -0.80    0.52   0 
 -11 -10  -7    4.56    1.38   0 
 -10 -14 -22    1.41    1.32   0 
 -10 -13 -25   -0.40    0.89   0 
 -10   1   0   29.26    0.52   0 
  -9 -14 -21    2.10    1.49   0 
  -9 -14 -15   -0.27    1.78   0 
  -8 -14 -20    0.78    1.52   0 
  -8 -14 -15   -1.97    1.83   0 
  -8 -10  -6   -0.50    1.88   0 
  -8  -8  -4    0.94    1.66   0 
  -8  -7  -3   26.36    1.42   0 
  -7 -14 -17    2.42    1.74   0 
  -7 -13 -12   13.83    1.26   0 
  -7 -10  -6    1.91    1.81   0 
  -7  -9  -5    1.03    1.19   0 
  -6  -7  -3    1.65    0.87   0 
  -5 -13 -14   11.32    1.56   0 
  -5 -12 -10    5.23    1.52   0 
  -5 -11  -8   72.66    1.72   0 
  -4 -12 -11   24.96    1.51   0 
  -3 -12 -18   -2.68    1.10   0 
  -3  -4  -1  304.70    1.35   0 
  -2  -8  -5   13.81    1.12   0 
   0 -10 -15   -0.51    0.68   0 
   0 -10 -14    6.23    0.78   0 
   0 -10 -13    0.58    0.83   0 
   0  -9  -9    5.80    0.95   0 
   0  -8  -7   65.71    1.01   0 
   1  -9 -12    1.27    0.84   0 
 -23  -7 -22    0.18    0.35   0 
 -23  -7 -21   -1.08    0.44   0 
 -23  -6 -18   -0.51    0.72   0 
 -23  -5 -17   -1.33    0.67   0 
 -23  -4 -16    0.45    0.63   0 
 -23  -2 -15    0.43    0.42   0 
 -23  -1 -15    0.70    0.32   0 
 -22  -9 -21    1.69    0.70   0 
 -22  -8 -25   -0.02    0.22   0 
 -22  -8 -25    0.23    0.14   0 
 -22  -8 -18    1.32    0.94   0 
 -22  -7 -16    1.52    1.07   0 
 -22  -6 -15    0.54    0.96   0 
 -22  -5 -14    1.80    0.96   0 
 -22  -3 -13    2.48    0.75   0 
 -21 -10 -24   -0.54    0.54   0 
 -21 -10 -23    5.62    0.69   0 
 -21 -10 -20    1.55    0.93   0 
 -21  -9 -26    0.04    0.19   0 
 -21  -9 -26   -0.05    0.13   0 
 -21  -8 -15   -0.91    1.23   0 
 -21  -5 -12    0.54    1.15   0 
 -21  -3 -11   15.27    0.92   0 
 -20 -11 -24   -1.04    0.66   0 
 -20 -11 -19    1.27    1.25   0 
 -20  -9 -28    0.07    0.12   0 
 -20  -9 -14    0.52    1.62   0 
 -20  -8 -13    5.36    1.61   0 
 -20  -7 -12    3.41    1.45   0 
 -20  -2  -9    6.24    1.00   0 
 -19 -12 -24    0.98    0.66   0 
 -19 -12 -23   -0.72    0.93   0 
 -19 -12 -22   -1.27    0.76   0 
 -19 -12 -20    1.10    1.01   0 
 -19 -12 -19   -2.99    1.40   0 
 -19 -11 -26   -0.47    0.45   0 
 -19 -11 -16    0.96    1.78   0 
 -19 -10 -28   -0.11    0.17   0 
 -19 -10 -14   -0.08    1.83   0 
 -19  -3  -8    8.18    1.07   0 
 -18 -13 -22    1.26    1.05   0 
 -18 -13 -21    4.11    1.29   0 
 -18 -13 -20    2.08    1.43   0 
 -18 -12 -16   -0.16    1.91   0 
 -18 -11 -14    7.53    2.02   0 
 -18  -8 -10   14.22    1.90   0 
 -18  -7  -9    3.11    1.68   0 
 -18   0  -6    3.09    0.69   0 
 -17 -11 -28   -0.04    0.22   0 
 -17 -11 -28   -0.26    0.15   0 
 -17  -7  -8    0.56    1.67   0 
 -17   0  -5   -0.29    0.70   0 
 -16 -14 -21    0.15    1.42   0 
 -16 -14 -20   -4.04    1.45   0 
 -16 -13 -25    1.43    0.81   0 
 -16 -13 -15   -2.51    2.09   0 
 -16 -12 -13    8.47    2.22   0 
 -16 -10 -10   11.08    2.00   0 
 -16  -7  -7    0.21    1.60   0 
 -16   0  -4    0.51    0.68   0 
 -15 -14 -23    9.61    1.27   0 
 -15 -14 -22    0.16    1.25   0 
 -15 -14 -18   -0.65    1.83   0 
 -15 -14 -17    2.49    1.94   0 
 -15 -13 -14    4.31    2.25   0 
 -15 -12 -12   22.36    2.36   0 
 -15 -11 -29   -0.09    0.21   0 
 -15  -9  -8    8.63    1.83   0 
 -15  -3  -4   62.03    1.09   0 
 -15   1  -3    0.99    0.56   0 
 -15   2  -3    4.90    0.44   0 
 -15   3  -3    5.19    0.33   0 
 -14 -14 -24   -0.47    0.97   0 
 -14 -14 -23    0.30    0.97   0 
 -14 -14 -16   -1.25    2.06   0 
 -14 -13 -13   33.78    2.40   0 
 -14 -12 -28   -0.08    0.39   0 
 -14 -12 -11   13.48    2.13   0 
 -14 -11 -29   -0.07    0.22   0 
 -14 -11 -29    0.17    0.13   0 
 -13 -14 -15   -1.48    2.22   0 
 -13 -13 -12   -0.18    2.22   0 
 -13 -11 -29    0.31    0.21   0 
 -13  -6  -4    0.94    1.45   0 
 -12 -14 -24    1.81    1.14   0 
 -12 -14 -14    2.72    2.28   0 
 -12 -13 -26   -0.49    0.70   0 
 -12 -11 -29   -0.08    0.23   0 
 -12 -10  -7    0.05    1.89   0 
 -12  -9  -6    4.84    1.79   0 
 -12  -8  -5   -0.99    1.56   0 
 -12  -5  -3    0.93    1.29   0 
 -11 -14 -24    0.93    1.20   0 
 -11 -14 -14    6.40    2.28   0 
 -11 -13 -26   -0.17    0.74   0 
 -11 -11  -8    6.62    1.46   0 
 -11  -6  -3  118.61    1.61   0 
 -10 -14 -14    0.69    1.38   0 
 -10 -12 -27    0.08    0.51   0 
 -10  -5  -2  192.06    1.49   0 
  -9 -14 -14    0.86    1.31   0 
  -9 -13 -25    3.28    0.83   0 
  -9 -13 -11   17.33    1.46   0 
  -9  -9  -5    1.24    1.29   0 
  -9  -8  -4    5.23    1.21   0 
  -8 -14 -14    4.53    1.81   0 
  -8 -13 -24    0.85    0.93   0 
  -8 -13 -11    2.31    1.85   0 
  -8  -4  -1  497.44    1.22   0 
  -7 -14 -20    0.75    1.36   0 
  -7 -14 -19   -3.94    1.53   0 
  -7 -14 -16    1.08    1.31   0 
  -7 -14 -15   -0.60    1.64   0 
  -7 -13 -11   93.07    1.84   0 
  -7 -12  -9   26.67    1.85   0 
  -7   1   1   46.21    0.36   0 
  -7   5   1  146.61    0.46   0 
  -6 -13 -22   55.58    1.19   0 
  -6 -13 -12   13.51    1.21   0 
  -6 -12  -9   90.39    1.86   0 
  -6 -10  -6   12.81    1.22   0 
  -6  -6  -2    7.07    0.80   0 
  -5 -13 -20    0.21    1.16   0 
  -5 -13 -13    8.61    1.54   0 
  -5 -10  -6    4.15    1.68   0 
  -5  -6  -2   96.24    1.19   0 
  -4 -13 -17    1.58    1.40   0 
  -4 -13 -15    1.50    1.37   0 
  -4  -8  -4    4.87    1.22   0 
  -4  -7  -3   -2.85    1.20   0 
  -4   0   1   55.36    0.48   0 
  -2 -10  -8  106.83    1.49   0 
  -1 -11 -15    4.57    0.94   0 
  -1 -11 -14    2.59    0.92   0 
  -1 -11 -13    2.40    1.26   0 
   0 -10 -12    6.36    0.91   0 
   0  -5  -3    9.17    0.95   0 
   1  -9 -11    2.14    0.88   0 
   1  -6  -5   -0.94    0.61   0 
   5  -1  -7    0.56    0.30   0 
 -23  -7 -24   -0.25    0.23   0 
 -23  -7 -23   -0.26    0.21   0 
 -23  -7 -23    0.07    0.15   0 
 -23  -7 -20   -0.60    0.39   0 
 -23  -7 -20   -0.54    0.27   0 
 -23  -7 -19   -0.89    0.61   0 
 -23  -3 -15   -0.10    0.51   0 
 -22  -9 -24   -0.38    0.39   0 
 -22  -9 -23   -0.07    0.26   0 
 -22  -9 -20   -0.05    0.75   0 
 -22  -8 -26    0.08    0.14   0 
 -22  -8 -26   -0.03    0.07   0 
 -22  -8 -17    0.75    1.04   0 
 -22  -4 -13   -0.94    1.01   0 
 -22   0 -12    0.66    0.42   0 
 -21 -10 -25   -0.09    0.35   0 
 -21 -10 -18   -0.26    1.17   0 
 -21  -9 -27   -0.25    0.13   0 
 -21  -9 -16   -0.32    1.35   0 
 -21  -4 -11   -0.74    1.17   0 
 -20 -11 -25    0.35    0.37   0 
 -20 -11 -25   -0.17    0.26   0 
 -20 -10 -27    0.00    0.17   0 
 -20 -10 -27   -0.06    0.12   0 
 -20 -10 -15   23.83    1.63   0 
 -20  -5 -10   -0.40    1.21   0 
 -19 -12 -25    0.03    0.58   0 
 -19 -12 -18   -1.87    1.05   0 
 -19 -12 -17    1.12    1.43   0 
 -19 -11 -27   -0.29    0.29   0 
 -18 -13 -23   -1.27    0.96   0 
 -18 -13 -18    0.27    1.55   0 
 -18 -12 -26   -0.21    0.28   0 
 -18 -11 -28    0.16    0.22   0 
 -18 -10 -12   25.44    1.57   0 
 -18  -6  -8    7.68    1.54   0 
 -18  -4  -7    2.87    1.20   0 
 -17 -13 -25    1.34    0.73   0 
 -17 -13 -16    1.08    1.87   0 
 -17 -12 -27    0.06    0.33   0 
 -17 -12 -27    0.22    0.22   0 
 -17 -11 -12   54.22    2.31   0 
 -17  -6  -7    3.68    1.54   0 
 -16 -14 -22    2.45    1.14   0 
 -16 -14 -19    1.62    1.23   0 
 -16 -14 -18    0.44    1.93   0 
 -16 -13 -26    1.03    0.65   0 
 -16 -11 -29    0.05    0.17   0 
 -16 -11 -29    0.15    0.10   0 
 -16 -11 -11    1.63    1.60   0 
 -16  -6  -6    9.09    1.47   0 
 -15 -14 -24   -0.95    0.96   0 
 -15 -13 -13    4.03    2.28   0 
 -15 -12 -28   -0.08    0.19   0 
 -15 -11 -10   42.99    2.07   0 
 -15  -7  -6   -0.66    1.60   0 
 -15   0  -3   20.30    0.66   0 
 -14 -14 -15    5.49    2.23   0 
 -14 -11  -9    2.51    2.00   0 
 -14 -10  -8    3.67    1.37   0 
 -14  -8  -6   -0.22    1.58   0 
 -14  -5  -4   -0.55    1.32   0 
 -13 -15 -20    8.88    1.49   0 
 -13 -12 -10   -0.42    1.49   0 
 -12 -15 -21    2.50    1.40   0 
 -12 -15 -20    0.20    1.64   0 
 -12 -15 -19   -0.23    1.90   0 
 -12 -15 -18   -0.27    1.83   0 
 -12 -13 -11    8.75    2.24   0 
 -12 -12 -28    0.30    0.31   0 
 -12 -12 -28    0.09    0.18   0 
 -12  -7  -4    8.75    1.53   0 
 -12   0  -1   18.90    0.64   0 
 -11 -15 -20    3.64    1.60   0 
 -11 -15 -19    1.31    1.77   0 
 -11 -14 -13   -1.23    2.08   0 
 -11  -2  -1  138.14    1.03   0 
 -10 -15 -20    5.87    1.57   0 
 -10 -15 -18    2.70    1.85   0 
 -10 -15 -17    1.76    2.01   0 
 -10 -14 -24    1.86    1.00   0 
 -10 -14 -13    1.11    2.03   0 
 -10 -11  -7    4.63    2.09   0 
 -10 -10  -6   36.68    1.95   0 
 -10  -3  -1   78.35    1.11   0 
  -9 -14 -23    1.42    1.18   0 
  -9 -14 -13   -3.51    1.86   0 
  -9  -7  -3   11.10    1.06   0 
  -8 -14 -22   14.34    1.28   0 
  -8 -14 -13    9.95    1.78   0 
  -8 -11  -7    0.99    1.38   0 
  -7 -14 -21    2.23    1.21   0 
  -7 -14 -14    4.30    1.72   0 
  -7 -11  -7   16.19    1.33   0 
  -6 -14 -18   -0.87    1.53   0 
  -6 -14 -17    4.11    1.57   0 
  -6 -14 -16    2.18    1.71   0 
  -6 -11  -7   15.38    1.74   0 
  -6   0   1  114.04    0.50   0 
  -5 -13 -12    4.89    1.52   0 
  -4 -13 -18    3.48    1.27   0 
  -4 -13 -14   16.71    1.40   0 
  -4 -12 -10    9.41    1.52   0 
  -4  -9  -5   71.77    1.05   0 
  -4  -6  -2   14.58    0.90   0 
  -2 -12 -16   -2.06    1.28   0 
  -2 -12 -15   -0.25    1.36   0 
  -2 -11 -10   18.14    1.26   0 
  -2  -9  -6   33.95    1.30   0 
  -2  -2   0 1070.73    0.99   0 
  -1 -10  -9   59.74    1.19   0 
  -1  -9  -7    4.60    1.17   0 
  -1   4   1   68.74    0.58   0 
   0 -10 -11    0.81    1.12   0 
   0  -7  -5   98.09    0.93   0 
   1  -8  -8   -0.64    0.77   0 
   2   1  -1   53.39    0.30   0 
   3   1  -2 2991.36    1.90   0 
 -23  -8 -23    0.25    0.27   0 
 -23  -8 -22    0.02    0.39   0 
 -23  -8 -21    0.42    0.49   0 
 -23  -7 -18    1.29    0.70   0 
 -23  -6 -17    0.57    0.70   0 
 -23  -5 -16    0.16    0.65   0 
 -23  -4 -15    1.18    0.63   0 
 -22  -9 -25    0.21    0.23   0 
 -22  -9 -25   -0.07    0.13   0 
 -22  -8 -16    0.61    1.00   0 
 -22  -7 -15    1.04    1.11   0 
 -22  -6 -14    6.38    1.06   0 
 -22  -2 -12    1.77    0.62   0 
 -22  -1 -12    0.15    0.44   0 
 -21 -11 -23    1.39    0.64   0 
 -21 -11 -21    0.56    0.90   0 
 -21 -11 -20    0.41    1.02   0 
 -21 -10 -26   -0.50    0.25   0 
 -21 -10 -17    5.70    1.32   0 
 -21  -9 -15   10.93    1.41   0 
 -21  -8 -14   -1.71    1.32   0 
 -21  -7 -13   12.35    1.24   0 
 -21  -6 -12    5.03    1.20   0 
 -21  -1 -10    5.11    0.66   0 
 -21   0 -10   -0.28    0.48   0 
 -20 -12 -23    0.57    0.74   0 
 -20 -12 -22    0.30    0.86   0 
 -20 -12 -20    0.61    1.03   0 
 -20 -11 -26    0.48    0.35   0 
 -20 -11 -16    2.54    1.44   0 
 -20  -9 -13   -0.03    1.59   0 
 -20  -7 -11   24.86    1.47   0 
 -20  -3  -9    3.23    0.99   0 
 -19 -13 -22    1.43    0.93   0 
 -19 -13 -21    0.61    1.05   0 
 -19 -12 -26   -0.80    0.39   0 
 -19 -12 -16   20.60    1.54   0 
 -19  -6  -9    5.61    1.49   0 
 -19  -4  -8    4.18    1.16   0 
 -19   0  -7   -1.14    0.69   0 
 -19   1  -7    5.99    0.51   0 
 -18 -13 -25   -0.74    0.62   0 
 -18 -13 -17    1.37    1.64   0 
 -18 -12 -27    0.41    0.36   0 
 -17 -14 -23    0.67    0.94   0 
 -17 -14 -20    0.52    1.48   0 
 -17 -14 -19    2.32    1.56   0 
 -17 -13 -26    0.13    0.57   0 
 -17 -13 -15   -1.07    1.93   0 
 -17 -11 -29    0.11    0.13   0 
 -17 -10 -10    1.69    2.07   0 
 -17  -9  -9    0.27    1.84   0 
 -16 -14 -24   14.93    0.99   0 
 -16 -12 -28    0.26    0.24   0 
 -16 -10  -9    8.56    1.98   0 
 -16  -9  -8    4.00    1.74   0 
 -15 -14 -25    0.08    0.79   0 
 -15 -14 -15    1.42    2.14   0 
 -15  -6  -5   -1.54    1.40   0 
 -15  -4  -4   -0.65    1.14   0 
 -14 -15 -20    1.92    1.46   0 
 -14 -15 -19   -0.33    1.66   0 
 -14 -15 -18   -0.09    1.77   0 
 -14 -14 -25    0.88    0.79   0 
 -14 -14 -14    7.98    2.30   0 
 -14 -13 -27   -0.09    0.40   0 
 -14 -13 -27   -0.20    0.28   0 
 -14 -12 -10    4.17    2.14   0 
 -14  -7  -5    6.79    1.56   0 
 -13 -15 -18    6.09    1.41   0 
 -13 -15 -17   -2.05    2.07   0 
 -13 -13 -11    1.03    2.21   0 
 -13 -11  -8    6.07    1.97   0 
 -13 -10  -7    1.31    1.81   0 
 -13  -9  -6    3.30    1.83   0 
 -13  -8  -5   -1.12    1.61   0 
 -13  -2  -2  811.12    1.60   0 
 -12 -15 -22   13.27    1.33   0 
 -12 -15 -16    2.93    2.08   0 
 -12 -14 -25   -0.27    0.83   0 
 -12 -14 -13    3.00    1.80   0 
 -11 -15 -22   17.56    1.40   0 
 -11 -15 -21    2.49    1.41   0 
 -11 -15 -16    2.99    2.05   0 
 -11 -14 -25    2.59    0.83   0 
 -11 -14 -12    3.49    2.14   0 
 -11 -12 -28   -0.14    0.27   0 
 -11 -11  -7   -4.30    2.08   0 
 -10 -15 -21    2.69    1.54   0 
 -10 -15 -16   -1.03    1.95   0 
 -10  -7  -3    2.18    1.50   0 
  -9 -15 -20    2.09    1.46   0 
  -9 -15 -19    1.98    1.67   0 
  -9 -15 -17    0.03    1.86   0 
  -9 -15 -16    0.48    2.05   0 
  -9 -14 -24   -0.53    1.00   0 
  -9 -14 -12   50.84    2.03   0 
  -9 -13 -10    7.77    1.44   0 
  -9  -6  -2    2.13    1.42   0 
  -8 -14 -23    1.61    1.08   0 
  -8 -14 -12   11.76    1.84   0 
  -8 -13 -10    3.52    1.40   0 
  -7 -13 -10   17.03    1.86   0 
  -7 -12  -8    0.59    1.87   0 
  -6 -14 -20   -0.78    1.23   0 
  -6  -5  -1   74.18    1.12   0 
  -5 -13 -11   11.01    1.59   0 
  -5  -5  -1  642.86    1.56   0 
  -4 -13 -19    6.57    1.11   0 
  -4 -13 -13    1.19    1.44   0 
  -4 -10  -6    7.97    1.52   0 
  -4  -3   0  163.04    1.16   0 
  -3  -9  -5    3.91    1.23   0 
  -3  -6  -2  219.36    1.40   0 
  -2 -12 -14    2.53    1.16   0 
  -2 -12 -13    4.90    1.18   0 
  -1  -7  -4   -0.23    1.01   0 
   0  -9  -8   27.12    1.06   0 
   0  -4  -2  286.46    0.88   0 
   1  -9 -10   36.27    0.94   0 
   1  -7  -6    9.54    0.68   0 
   1   4   0   16.27    0.60   0 
 -24  -5 -20    0.15    0.20   0 
 -24  -5 -20    0.28    0.11   0 
 -23  -8 -24   -0.12    0.18   0 
 -23  -8 -24   -0.01    0.11   0 
 -23  -8 -20   -0.42    0.41   0 
 -23  -8 -20    0.26    0.28   0 
 -23  -8 -19    0.75    0.62   0 
 -23  -7 -17   -0.17    0.79   0 
 -23  -6 -16   -0.83    0.76   0 
 -23  -2 -14   -0.46    0.39   0 
 -22 -10 -24    0.21    0.32   0 
 -22 -10 -23    0.12    0.37   0 
 -22 -10 -23   -0.21    0.23   0 
 -22 -10 -20    0.31    0.78   0 
 -22  -9 -26   -0.02    0.14   0 
 -22  -9 -17   -0.29    1.02   0 
 -22  -5 -13   -1.54    0.92   0 
 -22  -3 -12   13.97    0.79   0 
 -21 -11 -25    0.23    0.34   0 
 -21 -11 -24    0.05    0.34   0 
 -21 -11 -24   -0.25    0.24   0 
 -21 -11 -18    0.80    1.07   0 
 -21 -10 -16    9.06    1.37   0 
 -21  -5 -11   10.87    1.13   0 
 -21  -2 -10    1.46    0.68   0 
 -20 -12 -24    1.31    0.58   0 
 -20 -12 -18    2.47    1.31   0 
 -20 -11 -27    0.07    0.18   0 
 -20 -10 -14   19.74    1.64   0 
 -20  -6 -10    0.38    1.32   0 
 -20  -4  -9   23.31    1.08   0 
 -19 -13 -24   -0.25    0.61   0 
 -19 -13 -19   -2.04    1.31   0 
 -19 -11 -28    0.51    0.17   0 
 -19  -9 -11    2.83    1.80   0 
 -19  -1  -7    7.26    0.74   0 
 -19   2  -7    2.41    0.36   0 
 -18 -14 -21   -0.24    0.97   0 
 -18 -11 -12   -0.54    2.07   0 
 -18  -8  -9    2.74    1.75   0 
 -18  -5  -7    2.74    1.32   0 
 -18  -2  -6    0.46    0.82   0 
 -17 -12 -28   -0.07    0.13   0 
 -17 -11 -11   15.37    2.20   0 
 -17  -8  -8    5.07    1.68   0 
 -17  -5  -6    6.17    1.31   0 
 -16 -14 -25    1.91    0.79   0 
 -16 -13 -27    0.08    0.36   0 
 -16 -13 -27    0.36    0.23   0 
 -16  -8  -7    3.30    1.75   0 
 -16  -2  -4  114.15    1.12   0 
 -15 -15 -22   -0.29    1.21   0 
 -15 -15 -21    1.53    1.34   0 
 -15 -15 -20    1.39    1.45   0 
 -15 -15 -18    3.01    1.72   0 
 -15 -14 -14    6.46    2.15   0 
 -15 -13 -12   11.13    2.36   0 
 -15 -10  -8    8.23    1.96   0 
 -15  -9  -7    4.01    1.71   0 
 -14 -15 -23   32.37    1.20   0 
 -14   1  -2    3.65    0.48   0 
 -14   2  -2    4.00    0.40   0 
 -13 -15 -23    1.76    1.16   0 
 -13 -14 -26    1.09    0.61   0 
 -13 -12  -9   11.22    2.15   0 
 -12 -15 -23    5.98    1.22   0 
 -12 -15 -15    2.95    2.20   0 
 -12 -14 -12   12.55    2.22   0 
 -12 -13 -10    1.93    2.20   0 
 -12 -10  -6    1.28    1.84   0 
 -12  -6  -3    8.32    1.35   0 
 -12  -4  -2   -2.62    1.17   0 
 -12  -1  -1   83.95    0.90   0 
 -11 -13 -27    0.29    0.24   0 
 -11  -8  -4    4.41    1.10   0 
 -11  -5  -2   60.05    1.38   0 
 -10 -15 -22   30.21    1.30   0 
 -10 -15 -15   -0.74    2.06   0 
 -10 -14 -25   -0.50    0.83   0 
  -9 -13 -26    0.27    0.58   0 
  -8 -15 -20    6.89    1.40   0 
  -8 -15 -19   -0.09    1.58   0 
  -8 -15 -17    0.05    1.76   0 
  -8 -15 -16    2.84    1.84   0 
  -8 -10  -5    2.45    1.87   0 
  -8  -8  -3    7.71    1.63   0 
  -8  -5  -1   20.83    1.20   0 
  -7 -14 -22   24.21    1.17   0 
  -7 -14 -12   19.88    1.80   0 
  -6 -14 -21   15.19    1.28   0 
  -6 -14 -13   -0.76    1.59   0 
  -6  -8  -3   69.08    1.48   0 
  -5 -14 -17   -4.32    1.51   0 
  -5 -14 -16    5.53    1.40   0 
  -5 -14 -15    0.32    1.44   0 
  -4 -11  -7   -0.12    1.55   0 
  -4  -5  -1 1001.16    1.80   0 
  -3 -13 -16    2.27    1.25   0 
  -3 -13 -15    2.92    1.18   0 
  -3 -12 -10   19.45    1.45   0 
  -3 -11  -8   14.11    1.49   0 
  -2 -12 -12    2.22    1.23   0 
  -2   5   1   30.73    0.59   0 
  -1 -10  -8    2.10    1.22   0 
  -1  -8  -5   28.55    1.08   0 
  -1  -5  -2  607.62    1.46   0 
   0 -10 -10   47.66    1.02   0 
   0  -8  -6   49.52    1.00   0 
   1  -3  -2  169.17    0.49   0 
   3   2  -2    5.96    0.55   0 
 -24  -6 -21   -0.28    0.19   0 
 -24  -6 -21    0.31    0.11   0 
 -24  -6 -20    0.25    0.26   0 
 -24  -5 -19    0.20    0.22   0 
 -24  -5 -19   -0.00    0.13   0 
 -24  -4 -18   -0.25    0.21   0 
 -23  -9 -23    0.11    0.29   0 
 -23  -9 -22    0.18    0.36   0 
 -23  -9 -21    0.29    0.45   0 
 -23  -8 -18   -1.31    0.71   0 
 -23  -5 -15   -0.76    0.64   0 
 -23  -3 -14    1.90    0.51   0 
 -22 -10 -19    1.10    0.82   0 
 -22  -8 -15    0.96    1.06   0 
 -22  -7 -14    6.36    1.07   0 
 -22  -6 -13    1.48    1.11   0 
 -22  -4 -12    1.09    0.87   0 
 -21 -11 -17    5.99    1.18   0 
 -21  -8 -13    1.20    1.25   0 
 -21  -7 -12   11.18    1.31   0 
 -21  -3 -10    1.01    0.76   0 
 -20 -12 -25    0.12    0.30   0 
 -20 -12 -25    0.08    0.21   0 
 -20 -12 -17    7.49    1.47   0 
 -20  -9 -12   -0.48    1.58   0 
 -20   0  -8    1.32    0.55   0 
 -19 -13 -18    1.96    1.14   0 
 -19 -13 -17    1.10    1.38   0 
 -19 -12 -27   -0.07    0.25   0 
 -19 -12 -15    7.13    1.74   0 
 -19 -10 -12    2.11    1.33   0 
 -19  -5  -8    5.61    1.29   0 
 -19  -2  -7   16.85    0.91   0 
 -18 -14 -23    0.93    0.87   0 
 -18 -14 -19    0.20    1.34   0 
 -18 -13 -26   -0.12    0.44   0 
 -18 -13 -15    0.44    1.74   0 
 -18 -12 -28   -0.06    0.16   0 
 -18 -12 -13    0.01    2.11   0 
 -18  -3  -6   14.30    1.19   0 
 -17 -14 -25    1.90    0.71   0 
 -17 -14 -16    1.81    1.80   0 
 -17 -13 -27    0.10    0.34   0 
 -17 -13 -27   -0.04    0.19   0 
 -17 -13 -14   37.64    1.63   0 
 -17  -3  -5   30.25    1.21   0 
 -16 -15 -22    3.26    1.17   0 
 -16 -15 -21    4.57    1.28   0 
 -16 -15 -20   -0.51    1.45   0 
 -16 -15 -19    2.06    1.59   0 
 -16 -15 -18   -0.46    1.64   0 
 -15 -15 -23   -0.59    1.08   0 
 -15 -15 -17    5.90    1.85   0 
 -15 -13 -28    0.36    0.28   0 
 -15 -12 -10   12.79    2.28   0 
 -15  -8  -6    0.56    1.67   0 
 -14 -15 -24    0.02    0.90   0 
 -14 -15 -16   -1.11    1.54   0 
 -14 -11  -8    3.31    1.93   0 
 -14 -10  -7    7.13    1.98   0 
 -14  -9  -6   16.59    1.72   0 
 -14  -4  -3    5.34    1.09   0 
 -14   0  -2    8.65    0.62   0 
 -13 -14 -12    0.52    2.42   0 
 -13 -13 -28   -0.19    0.30   0 
 -13 -13 -10    1.51    2.19   0 
 -13  -7  -4    0.60    1.54   0 
 -13  -3  -2  211.65    1.21   0 
 -12 -15 -24    2.87    0.93   0 
 -12 -15 -14    1.17    2.22   0 
 -12 -14 -26   -0.05    0.61   0 
 -12 -12  -8    9.50    2.16   0 
 -12 -11  -7   10.81    1.40   0 
 -12  -9  -5   -2.47    1.19   0 
 -12  -8  -4   95.19    1.75   0 
 -11 -15 -14    4.01    2.22   0 
 -11 -14 -26   -0.71    0.64   0 
 -11  -3  -1 1234.43    1.89   0 
 -10 -15 -23   -3.11    1.13   0 
 -10 -15 -14   -0.25    1.64   0 
 -10 -13 -27    0.09    0.42   0 
 -10  -6  -2   25.35    1.51   0 
 -10  -1   0   34.72    0.81   0 
  -9 -15 -14   10.14    2.00   0 
  -9 -14 -11   10.66    2.04   0 
  -9 -11  -6    9.79    2.02   0 
  -9 -10  -5   23.16    1.36   0 
  -9  -9  -4    2.65    1.25   0 
  -9  -8  -3  174.56    1.80   0 
  -8 -15 -21    1.32    1.16   0 
  -8 -15 -15    1.75    1.50   0 
  -8 -15 -14    4.50    1.91   0 
  -8 -14 -24    1.14    0.87   0 
  -8 -14 -11    9.54    1.85   0 
  -8 -13  -9    1.06    2.05   0 
  -8 -11  -6   16.21    1.40   0 
  -7 -15 -19    2.61    1.40   0 
  -7 -15 -17    0.70    1.72   0 
  -7 -13  -9   26.22    1.90   0 
  -7 -11  -6    2.18    1.33   0 
  -7  -7  -2   10.78    1.30   0 
  -7   0   1  481.06    0.77   0 
  -6 -11  -6   21.16    1.81   0 
  -5 -14 -19   10.11    1.32   0 
  -5 -14 -14   -0.42    1.56   0 
  -5 -13 -10   18.14    1.57   0 
  -5 -12  -8    2.66    1.67   0 
  -5  -8  -3    0.92    0.97   0 
  -3 -13 -17    5.08    1.14   0 
  -3 -13 -14   17.66    1.28   0 
  -3 -13 -13    5.79    1.36   0 
  -3 -10  -6    0.59    0.97   0 
  -3  -3   0  157.33    0.98   0 
  -2  -8  -4   28.73    1.15   0 
  -1 -11 -10    5.47    1.48   0 
  -1  -9  -6    3.99    1.19   0 
   2   2  -1    1.58    0.32   0 
   3  -7 -12    4.35    0.37   0 
   3  -6  -8   13.06    0.46   0 
 -24  -7 -21   -0.10    0.24   0 
 -24  -6 -19    0.08    0.30   0 
 -24  -5 -18   -0.03    0.26   0 
 -24  -5 -18    0.01    0.15   0 
 -23  -9 -24   -0.08    0.17   0 
 -23  -9 -24   -0.01    0.10   0 
 -23  -9 -20    0.30    0.41   0 
 -23  -9 -20   -0.62    0.28   0 
 -23  -9 -19    1.11    0.60   0 
 -23  -8 -17   -0.36    0.80   0 
 -23  -7 -16   -1.14    0.75   0 
 -23  -6 -15    2.13    0.77   0 
 -23  -4 -14    0.87    0.56   0 
 -22 -11 -23    0.60    0.38   0 
 -22 -11 -22   -0.58    0.56   0 
 -22 -11 -21    0.59    0.65   0 
 -22 -10 -17    1.18    1.09   0 
 -22  -9 -16    1.03    0.99   0 
 -21 -12 -24   -0.34    0.37   0 
 -21 -12 -23    0.31    0.44   0 
 -21 -12 -23    0.01    0.28   0 
 -21 -12 -20    1.31    0.94   0 
 -21 -12 -19    2.93    0.96   0 
 -21 -11 -26    0.17    0.15   0 
 -21 -11 -26    0.01    0.10   0 
 -21  -6 -11    4.66    1.13   0 
 -21  -4 -10    3.56    1.03   0 
 -20 -13 -22   -0.09    0.74   0 
 -20 -13 -21    1.00    0.90   0 
 -20 -13 -19   -0.42    1.07   0 
 -20 -12 -26    0.08    0.20   0 
 -20 -12 -26    0.02    0.14   0 
 -20 -11 -14    4.19    1.57   0 
 -20  -5  -9   -1.68    1.19   0 
 -20  -2  -8    7.30    0.82   0 
 -20  -1  -8    0.27    0.62   0 
 -19 -14 -21   -0.16    0.95   0 
 -19 -13 -16    1.91    1.43   0 
 -19  -3  -7   -0.33    0.92   0 
 -18 -14 -24    0.04    0.66   0 
 -18 -13 -27   -0.11    0.27   0 
 -18 -10 -10   18.10    1.93   0 
 -18  -9  -9    4.99    1.87   0 
 -18  -6  -7    1.41    1.46   0 
 -17 -15 -22    7.70    1.00   0 
 -17 -15 -21   -0.46    1.22   0 
 -17 -15 -20    1.95    1.38   0 
 -17 -15 -19    2.71    1.54   0 
 -17 -13 -13    5.59    2.14   0 
 -17 -11 -10   10.24    2.16   0 
 -17 -10  -9   -2.03    1.95   0 
 -17  -9  -8    2.96    1.91   0 
 -17  -6  -6    7.44    1.29   0 
 -16 -15 -17   -0.96    1.73   0 
 -16 -14 -26   -0.09    0.51   0 
 -16 -14 -14    1.71    2.09   0 
 -16 -13 -28   -0.11    0.24   0 
 -16 -13 -12   -0.54    2.22   0 
 -16 -11  -9    0.56    2.25   0 
 -16 -10  -8   -0.36    2.00   0 
 -15 -15 -24    9.35    0.86   0 
 -15 -15 -16   -2.78    1.48   0 
 -15 -14 -13    3.42    2.21   0 
 -15  -7  -5    3.35    1.49   0 
 -15  -5  -4   29.37    1.31   0 
 -15  -2  -3   38.69    0.83   0 
 -14 -14 -27    0.35    0.42   0 
 -14 -14 -12    4.00    2.35   0 
 -14 -12  -9    7.53    1.46   0 
 -14  -8  -5    5.42    1.68   0 
 -14  -1  -2  720.63    1.47   0 
 -13 -16 -20    1.92    1.41   0 
 -13 -16 -18    0.51    1.68   0 
 -13 -15 -25    1.45    0.78   0 
 -13 -15 -14    4.83    2.22   0 
 -13 -11  -7    2.35    1.91   0 
 -13 -10  -6   -2.32    1.82   0 
 -12 -16 -21    0.74    1.39   0 
 -12 -16 -20   -0.45    1.54   0 
 -12 -16 -18   -1.55    1.85   0 
 -12 -16 -17    4.08    1.88   0 
 -12 -13 -28    0.20    0.26   0 
 -12 -13  -9    3.89    2.20   0 
 -11 -16 -19   -1.21    1.76   0 
 -11 -16 -18    9.58    1.97   0 
 -11 -15 -24   -1.76    0.88   0 
 -11 -15 -13   -3.36    2.25   0 
 -11 -10  -5    3.78    1.83   0 
 -10 -16 -19   -1.42    1.54   0 
 -10 -16 -18    3.41    1.74   0 
 -10 -15 -13   39.53    2.09   0 
 -10 -11  -6   10.89    1.45   0 
 -10  -9  -4   11.50    1.25   0 
  -9 -15 -13   13.81    1.94   0 
  -9 -14 -25    3.76    0.69   0 
  -8 -15 -13    6.84    1.90   0 
  -8  -7  -2    1.95    1.38   0 
  -8   2   1   72.77    0.27   0 
  -7 -15 -20    0.07    1.37   0 
  -7 -15 -15   11.39    1.83   0 
  -7 -15 -14   -0.42    1.87   0 
  -7 -14 -11    3.85    1.22   0 
  -7   4   1   90.47    0.29   0 
  -6 -13  -9   16.44    1.82   0 
  -6   5   1   42.07    0.39   0 
  -5 -14 -20    4.02    1.14   0 
  -5 -14 -13   14.53    1.62   0 
  -5  -7  -2    0.97    0.86   0 
  -4 -10  -5   26.96    1.59   0 
  -4  -9  -4   63.64    1.45   0 
  -3 -13 -12    2.05    1.36   0 
  -3 -12  -9    6.18    1.47   0 
  -3 -11  -7    3.05    1.53   0 
  -3  -5  -1  187.13    1.13   0 
  -2 -12 -11    3.81    1.27   0 
  -2 -11  -8    4.29    1.40   0 
  -2   4   1  784.53    1.13   0 
   0 -11 -14   19.54    0.94   0 
   0 -10  -9   10.10    1.18   0 
   0  -9  -7    0.20    1.07   0 
   1  -9  -9    0.42    0.82   0 
   1  -8  -7   35.30    0.81   0 
   2   3  -1  172.79    0.71   0 
   3  -7 -11   72.15    0.47   0 
 -24  -7 -20   -0.31    0.25   0 
 -24  -7 -20   -0.15    0.14   0 
 -24  -6 -18   -0.02    0.33   0 
 -24  -5 -17   -0.46    0.32   0 
 -23 -10 -22   -0.34    0.35   0 
 -23  -9 -18    2.26    0.66   0 
 -23  -5 -14    0.77    0.68   0 
 -22 -11 -24    0.45    0.28   0 
 -22 -11 -24    0.20    0.15   0 
 -22 -11 -19    1.09    0.83   0 
 -22  -9 -15    8.57    1.08   0 
 -22  -8 -14    2.25    1.04   0 
 -22  -7 -13    4.04    1.05   0 
 -22  -5 -12   -0.63    0.84   0 
 -22  -2 -11   -0.08    0.51   0 
 -22  -1 -11    0.64    0.36   0 
 -21 -12 -25    0.43    0.26   0 
 -21 -10 -14   -0.82    1.35   0 
 -21  -8 -12   10.05    1.26   0 
 -20 -13 -18    2.34    1.26   0 
 -20 -12 -27    0.03    0.14   0 
 -20  -3  -8   -0.66    0.97   0 
 -19 -14 -23    0.41    0.64   0 
 -19 -14 -22   -1.56    0.65   0 
 -19 -14 -20   -0.23    1.05   0 
 -19 -14 -19    6.99    1.29   0 
 -19 -13 -26    0.22    0.24   0 
 -19 -13 -26    0.35    0.17   0 
 -19 -11 -12    3.13    1.80   0 
 -19 -10 -11    5.88    1.79   0 
 -19  -9 -10    0.64    1.74   0 
 -19  -4  -7    0.42    1.23   0 
 -18 -14 -25   -0.32    0.39   0 
 -18 -14 -25   -0.17    0.28   0 
 -18 -13 -14   65.90    1.95   0 
 -18  -8  -8    0.48    1.71   0 
 -18  -4  -6    3.41    1.17   0 
 -17 -15 -18    1.53    1.54   0 
 -17 -14 -26    0.33    0.24   0 
 -17 -13 -28   -0.21    0.19   0 
 -17 -12 -11   -3.20    2.16   0 
 -17  -8  -7    1.06    1.50   0 
 -17  -4  -5    5.69    1.15   0 
 -16 -15 -24   -0.17    0.66   0 
 -16 -14 -27   -0.70    0.31   0 
 -16 -14 -13    4.36    2.14   0 
 -16 -12 -10   -0.87    2.11   0 
 -16  -9  -7   -2.12    1.78   0 
 -16  -6  -5    4.98    1.30   0 
 -15 -16 -21   -0.14    1.16   0 
 -15 -16 -20    1.72    1.29   0 
 -15 -16 -19   -0.69    1.48   0 
 -15 -15 -25    2.99    0.75   0 
 -15 -14 -27   -0.26    0.31   0 
 -15 -14 -27   -0.32    0.20   0 
 -15 -12  -9   22.53    2.04   0 
 -15 -11  -8    0.93    1.96   0 
 -15 -10  -7   -0.30    1.85   0 
 -14 -16 -22   13.89    1.23   0 
 -14 -16 -20    1.56    1.28   0 
 -14 -15 -25    0.79    0.70   0 
 -14 -15 -14    4.83    2.16   0 
 -14 -13 -10    0.20    1.81   0 
 -14  -7  -4   -0.18    1.45   0 
 -13 -16 -22    8.80    1.14   0 
 -13 -16 -17   -2.39    1.86   0 
 -13 -16 -16    1.44    1.95   0 
 -13 -14 -27   -0.13    0.29   0 
 -13 -14 -27    0.28    0.20   0 
 -13 -14 -11    4.92    2.42   0 
 -13 -12  -8    1.40    1.46   0 
 -13  -9  -5   20.01    1.24   0 
 -13  -6  -3   65.99    1.46   0 
 -12 -16 -22   13.31    1.27   0 
 -12 -16 -16    1.57    2.20   0 
 -12 -15 -25    1.41    0.75   0 
 -12 -14 -27    0.19    0.35   0 
 -12  -7  -3    1.44    1.50   0 
 -12  -5  -2  159.88    1.37   0 
 -11 -16 -22    7.17    1.16   0 
 -11 -16 -21    2.93    1.29   0 
 -11 -16 -16    2.84    1.92   0 
 -11 -15 -25   -0.61    0.74   0 
 -11 -15 -12   -1.79    2.13   0 
 -11 -14 -10    2.02    2.21   0 
 -11 -11  -6   10.82    1.43   0 
 -10 -16 -21    6.82    1.24   0 
 -10 -16 -20    3.06    1.43   0 
 -10 -16 -17    6.69    1.91   0 
 -10 -16 -16    7.04    2.05   0 
 -10 -15 -24    0.80    0.83   0 
 -10 -15 -12   -1.16    2.10   0 
 -10 -14 -26   -0.28    0.50   0 
 -10 -14 -10    1.84    1.51   0 
  -9 -16 -19   -0.55    1.50   0 
  -9 -16 -17   -0.18    1.78   0 
  -9 -15 -12    4.38    1.96   0 
  -9 -14 -10   15.34    1.52   0 
  -9  -7  -2   30.77    1.44   0 
  -8 -13  -8   10.89    2.05   0 
  -7 -14 -10    4.04    1.79   0 
  -7 -13  -8    4.64    1.94   0 
  -7  -6  -1    2.40    1.16   0 
  -6 -15 -18    0.46    1.45   0 
  -6 -15 -17   -2.00    1.54   0 
  -6 -15 -16    6.41    1.60   0 
  -6 -15 -15    3.33    1.80   0 
  -6 -14 -11   98.83    1.91   0 
  -6 -12  -7    9.29    1.28   0 
  -6  -6  -1  478.29    1.54   0 
  -6  -4   0   31.16    1.04   0 
  -6  -1   1  814.37    1.03   0 
  -5  -4   0  317.18    1.29   0 
  -4 -14 -18    6.72    1.22   0 
  -4 -14 -17    8.65    1.34   0 
  -4 -12  -8   22.74    1.09   0 
  -4  -7  -2   75.72    0.95   0 
  -4  -1   1   30.11    0.62   0 
  -3   5   1  228.35    0.80   0 
  -2 -12 -10    0.65    1.35   0 
  -2 -10  -6   17.60    1.44   0 
  -1 -12 -15    1.13    0.89   0 
  -1 -12 -14    5.69    0.99   0 
  -1 -12 -13   -1.58    1.22   0 
  -1 -10  -7   42.54    1.33   0 
   0 -11 -13    1.53    0.82   0 
   3  -4  -5   21.35    0.29   0 
 -24  -8 -21    0.11    0.22   0 
 -24  -7 -19   -0.09    0.23   0 
 -24  -7 -19    0.12    0.16   0 
 -23 -10 -24   -0.21    0.15   0 
 -23 -10 -23    0.07    0.20   0 
 -23 -10 -23    0.22    0.13   0 
 -23 -10 -21    0.66    0.33   0 
 -23 -10 -21   -0.12    0.24   0 
 -23 -10 -20    0.58    0.56   0 
 -23  -9 -17   -0.26    0.82   0 
 -23  -8 -16   -0.29    0.74   0 
 -23  -7 -15    1.27    0.70   0 
 -23  -3 -13   -0.47    0.42   0 
 -22 -11 -25   -0.09    0.13   0 
 -22 -11 -25    0.06    0.09   0 
 -22 -11 -18   -0.16    0.90   0 
 -22 -10 -16   12.62    1.14   0 
 -22  -6 -12    0.48    1.05   0 
 -22  -3 -11    0.36    0.64   0 
 -21 -13 -22    0.13    0.55   0 
 -21 -12 -17    5.01    1.16   0 
 -21 -11 -15    2.63    1.41   0 
 -21  -7 -11    1.14    1.24   0 
 -21  -5 -10    1.16    0.98   0 
 -20 -13 -17    0.11    1.38   0 
 -20 -12 -15   25.64    1.47   0 
 -20 -11 -13   -0.48    1.58   0 
 -20 -10 -12    0.19    1.52   0 
 -20  -6  -9   -3.44    1.20   0 
 -19 -14 -24    0.97    0.47   0 
 -19 -12 -13   68.50    2.06   0 
 -19  -8  -9   10.91    1.62   0 
 -18 -15 -23   -0.13    0.76   0 
 -18 -15 -22    0.35    0.93   0 
 -18 -15 -21    0.75    1.01   0 
 -18 -15 -20    0.62    1.18   0 
 -18 -15 -19    0.51    1.34   0 
 -18 -14 -26    0.31    0.41   0 
 -18 -14 -15    3.70    1.71   0 
 -18 -13 -13   56.74    2.04   0 
 -17 -14 -27    0.22    0.26   0 
 -16 -15 -25    0.66    0.49   0 
 -16 -13 -11   18.99    2.27   0 
 -16  -4  -4    1.03    1.11   0 
 -15 -16 -22    1.29    1.14   0 
 -15 -16 -18   -0.79    1.58   0 
 -15 -16 -17   -0.40    1.71   0 
 -15 -15 -14    1.96    2.11   0 
 -15 -14 -12    1.69    1.77   0 
 -15  -6  -4    0.96    1.31   0 
 -14 -16 -23    1.29    0.93   0 
 -14 -16 -16   -1.74    1.89   0 
 -14 -15 -26   -0.59    0.47   0 
 -14 -15 -13    7.53    2.29   0 
 -14 -14 -11    5.97    2.36   0 
 -14 -12  -8    9.65    2.03   0 
 -14 -11  -7    3.80    1.96   0 
 -14 -10  -6    9.41    1.89   0 
 -14  -2  -2  298.23    1.15   0 
 -13 -16 -15    0.93    2.06   0 
 -13 -15 -26    0.34    0.47   0 
 -12 -16 -23    0.08    1.02   0 
 -12 -15 -12   -0.77    2.37   0 
 -12 -14 -10    0.71    2.25   0 
 -12 -12  -7   32.08    2.13   0 
 -12 -11  -6    0.19    1.92   0 
 -12 -10  -5    0.82    1.83   0 
 -11 -16 -15   -1.72    2.12   0 
 -11 -14 -27   -0.38    0.37   0 
 -11  -4  -1   20.92    1.10   0 
 -11   1   0  253.10    0.68   0 
 -10 -16 -15    1.97    1.96   0 
 -10  -7  -2  631.79    2.07   0 
 -10  -2   0   30.28    0.80   0 
  -9 -16 -21   -0.42    1.21   0 
  -9 -16 -16    2.59    1.47   0 
  -9 -15 -24    2.01    0.76   0 
  -9 -11  -5   -1.14    1.99   0 
  -9  -3   0   27.72    0.93   0 
  -8 -16 -19   -2.94    1.42   0 
  -8 -16 -17    1.89    1.74   0 
  -8 -15 -12   24.64    1.88   0 
  -8  -9  -3   44.48    1.86   0 
  -7 -15 -22   -1.11    1.14   0 
  -7 -10  -4   34.89    1.87   0 
  -7  -1   1  310.87    0.84   0 
  -6 -15 -20    8.75    1.14   0 
  -6 -15 -14    0.15    1.84   0 
  -6 -14 -10    1.34    1.73   0 
  -6 -10  -4   33.43    1.79   0 
  -6  -9  -3    9.63    1.63   0 
  -5 -14 -11    0.90    1.55   0 
  -5 -12  -7    3.30    1.24   0 
  -5  -6  -1    8.60    0.81   0 
  -5   5   1   36.04    0.40   0 
  -4 -14 -13   -0.91    1.43   0 
  -4 -11  -6   13.49    1.18   0 
  -4   5   1    1.19    0.39   0 
  -3 -13 -11    1.52    1.40   0 
  -3 -10  -5   24.57    1.44   0 
  -3  -9  -4    1.47    0.89   0 
  -3  -8  -3   13.45    0.84   0 
  -2 -13 -16    0.82    1.22   0 
  -2 -13 -15    9.56    1.13   0 
  -2   3   1  355.65    0.59   0 
   0  -8  -5   57.77    1.01   0 
   0  -7  -4  102.56    0.98   0 
   0  -6  -3  409.28    1.20   0 
   0  -3  -1  509.39    0.75   0 
   1  -7  -5   10.90    0.88   0 
   1  -6  -4  160.82    0.82   0 
   3  -7 -10    1.97    0.44   0 
   3  -5  -6   24.60    0.40   0 
 -24  -8 -20   -0.55    0.20   0 
 -24  -8 -20   -0.15    0.14   0 
 -24  -8 -19    0.59    0.34   0 
 -24  -7 -18   -0.27    0.30   0 
 -24  -7 -18    0.28    0.19   0 
 -24  -6 -17    0.72    0.28   0 
 -24  -6 -17    0.13    0.17   0 
 -24  -5 -16    0.19    0.31   0 
 -23 -10 -19   -0.08    0.44   0 
 -23  -6 -14   -0.08    0.67   0 
 -23  -4 -13    0.02    0.52   0 
 -22 -12 -23   -0.08    0.40   0 
 -22 -12 -22    0.27    0.35   0 
 -22 -12 -22   -0.08    0.25   0 
 -22 -12 -21    0.80    0.58   0 
 -22 -11 -17    2.37    0.95   0 
 -22 -10 -15    0.65    1.16   0 
 -22  -9 -14   12.74    1.21   0 
 -22  -8 -13   -1.08    1.10   0 
 -22  -4 -11    0.54    0.68   0 
 -21 -13 -24    0.02    0.32   0 
 -21 -13 -23    0.05    0.35   0 
 -21 -13 -23    0.17    0.25   0 
 -21 -12 -26    0.11    0.11   0 
 -21 -12 -26    0.01    0.08   0 
 -21 -12 -16   -2.06    1.17   0 
 -21 -10 -13   19.18    1.34   0 
 -21  -9 -12    2.36    1.24   0 
 -21  -6 -10   -0.17    1.22   0 
 -21  -3  -9    8.59    0.79   0 
 -21  -2  -9   11.67    0.65   0 
 -21  -1  -9    0.38    0.46   0 
 -20 -14 -23    0.04    0.58   0 
 -20 -14 -22    1.09    0.69   0 
 -20 -14 -21   -0.24    0.77   0 
 -20 -14 -20    0.01    0.92   0 
 -20 -14 -19   -0.42    0.97   0 
 -20 -13 -26    0.15    0.17   0 
 -20 -13 -26    0.05    0.11   0 
 -20 -12 -14   50.70    1.61   0 
 -20  -8 -10   10.90    1.43   0 
 -20  -4  -8    1.08    0.98   0 
 -19 -14 -25    0.19    0.22   0 
 -19 -14 -25    0.29    0.21   0 
 -19 -14 -16   17.03    1.40   0 
 -19  -7  -8    8.84    1.48   0 
 -19  -5  -7    8.65    1.15   0 
 -18 -15 -24    1.54    0.63   0 
 -18 -15 -18    0.73    1.31   0 
 -18 -12 -11   21.98    2.01   0 
 -18 -11 -10    8.68    1.75   0 
 -18 -10  -9    1.75    1.93   0 
 -18  -5  -6    0.33    1.18   0 
 -17 -15 -25    1.34    0.43   0 
 -17 -15 -25   -0.24    0.30   0 
 -17 -15 -16   -0.39    1.27   0 
 -17 -14 -13  121.52    2.24   0 
 -17 -12 -10    5.42    2.17   0 
 -17  -7  -6    0.30    1.54   0 
 -17  -5  -5    5.60    1.20   0 
 -16 -16 -23   -0.90    0.84   0 
 -16 -16 -22   -1.80    0.89   0 
 -16 -16 -18    1.59    1.45   0 
 -16 -15 -26    1.25    0.43   0 
 -16 -15 -14    2.30    2.01   0 
 -16 -14 -12   12.59    2.21   0 
 -16 -12  -9   13.66    2.28   0 
 -16 -11  -8    4.99    2.12   0 
 -15 -16 -24   -0.17    0.71   0 
 -15 -16 -23   -0.26    0.74   0 
 -15 -15 -26    0.13    0.24   0 
 -15 -15 -13    5.12    2.17   0 
 -15 -14 -28   -0.32    0.19   0 
 -15 -14 -11    6.55    2.35   0 
 -14 -16 -24    0.25    0.80   0 
 -14 -16 -15   -0.33    2.00   0 
 -14 -13  -9    3.98    2.14   0 
 -14  -9  -5   16.33    1.66   0 
 -13 -15 -12    3.14    1.82   0 
 -13 -14 -10    3.71    2.23   0 
 -13 -12  -7    2.01    1.99   0 
 -13 -11  -6    4.79    1.85   0 
 -13   0  -1   26.03    0.66   0 
 -13   1  -1   29.29    0.47   0 
 -12 -16 -24    3.15    0.78   0 
 -12 -16 -14    0.51    2.21   0 
 -12 -15 -26   -0.41    0.54   0 
 -12  -9  -4   -0.72    1.13   0 
 -12  -3  -1    3.94    0.92   0 
 -11 -16 -23    1.77    0.96   0 
 -11 -15 -11    5.39    2.19   0 
 -11   2   0    1.44    0.29   0 
 -10 -16 -23    6.63    1.07   0 
 -10 -15 -25   -0.34    0.63   0 
 -10 -15 -11    2.59    2.11   0 
 -10 -11  -5   14.79    1.99   0 
  -9 -16 -14   19.89    2.14   0 
  -9  -9  -3    5.60    1.77   0 
  -8 -16 -15   17.34    1.97   0 
  -8 -14  -9    9.39    2.01   0 
  -8 -12  -6   -0.44    1.47   0 
  -8  -8  -2   27.60    1.60   0 
  -8  -4   0    5.26    1.03   0 
  -8   0   1   26.52    0.48   0 
  -7 -15 -12   24.35    1.39   0 
  -7 -14  -9    0.10    1.82   0 
  -7 -12  -6   -0.88    1.97   0 
  -7  -8  -2   15.41    1.54   0 
  -6 -15 -13   11.97    1.76   0 
  -6 -12  -6    6.40    1.85   0 
  -6 -11  -5   28.94    1.34   0 
  -6  -8  -2    1.17    1.44   0 
  -5 -15 -18   -0.28    1.28   0 
  -5 -15 -16   -1.61    1.53   0 
  -5 -15 -15    6.40    1.52   0 
  -5 -13  -8    2.86    1.70   0 
  -4 -12  -7   19.31    1.60   0 
  -4  -6  -1   41.22    0.92   0 
  -2 -13 -13   -2.02    1.22   0 
  -2 -12  -9   -0.54    1.33   0 
  -2 -11  -7   15.35    1.53   0 
  -2  -3   0  385.35    0.79   0 
  -2   2   1   29.72    0.19   0 
  -1  -8  -4    0.89    1.11   0 
  -1  -7  -3  544.11    1.46   0 
  -1  -2   0   73.64    0.41   0 
   0 -11 -11   44.16    1.05   0 
   0 -10  -8   13.51    1.07   0 
   1 -10 -11    7.62    0.73   0 
   1  -9  -8   16.28    0.83   0 
   4  -1  -5   34.81    0.33   0 
 -24  -9 -21    0.11    0.23   0 
 -24  -9 -20   -0.39    0.29   0 
 -24  -8 -18    0.26    0.39   0 
 -24  -7 -17   -0.22    0.38   0 
 -24  -6 -16   -0.48    0.37   0 
 -23 -11 -23    0.28    0.23   0 
 -23 -11 -22   -0.41    0.29   0 
 -23 -11 -22    0.04    0.16   0 
 -23 -11 -21   -0.46    0.45   0 
 -23 -11 -20    0.07    0.46   0 
 -23  -9 -16   -0.35    0.75   0 
 -23  -8 -15    4.96    0.74   0 
 -23  -7 -14    7.25    0.83   0 
 -23  -5 -13    1.67    0.60   0 
 -22 -12 -25   -0.09    0.15   0 
 -22 -12 -24   -0.33    0.18   0 
 -22 -12 -24   -0.05    0.13   0 
 -22 -12 -19    0.71    0.76   0 
 -22 -12 -18    1.00    0.81   0 
 -22 -11 -16    2.68    1.05   0 
 -22  -7 -12    5.94    1.01   0 
 -22  -5 -11    2.49    0.88   0 
 -21 -13 -25   -0.09    0.22   0 
 -21 -13 -18    0.15    1.02   0 
 -21 -11 -14    3.72    1.42   0 
 -21  -8 -11   -2.86    1.25   0 
 -21  -4  -9   -0.45    0.91   0 
 -20 -14 -24   -0.04    0.38   0 
 -20 -13 -15    0.15    1.37   0 
 -20 -11 -12    5.75    1.61   0 
 -20  -7  -9    1.85    1.28   0 
 -20  -5  -8    7.43    1.03   0 
 -19 -15 -22    0.05    0.66   0 
 -19 -15 -21    0.49    0.85   0 
 -19 -15 -20    2.65    0.92   0 
 -19 -15 -19   -1.81    1.14   0 
 -19 -14 -26   -0.02    0.22   0 
 -19 -14 -26   -0.23    0.13   0 
 -19 -10 -10    1.81    1.37   0 
 -18 -14 -27   -0.01    0.18   0 
 -18 -14 -27   -0.12    0.10   0 
 -18 -13 -12    2.58    2.01   0 
 -18  -2  -5   14.05    0.83   0 
 -18  -1  -5    9.08    0.68   0 
 -18   0  -5    1.93    0.53   0 
 -17 -16 -23    2.24    0.69   0 
 -17 -16 -21    4.27    0.99   0 
 -17 -16 -19    5.39    1.39   0 
 -17 -15 -26    0.46    0.35   0 
 -17 -15 -15    0.12    1.33   0 
 -17 -13 -11    3.87    1.99   0 
 -17  -9  -7   -0.25    1.84   0 
 -17  -1  -4    2.30    0.68   0 
 -17   0  -4    5.80    0.58   0 
 -16 -16 -24    1.35    0.71   0 
 -16 -16 -16   14.35    1.78   0 
 -16 -14 -28    0.03    0.15   0 
 -16 -10  -7    1.85    1.27   0 
 -16  -9  -6    4.98    1.90   0 
 -16  -5  -4    1.44    1.22   0 
 -15 -16 -15    0.24    1.93   0 
 -15 -11  -7    5.62    1.98   0 
 -15 -10  -6    3.33    1.73   0 
 -14 -17 -20    0.56    1.31   0 
 -14 -17 -19    0.44    1.31   0 
 -14 -16 -25    0.39    0.64   0 
 -14 -15 -12    6.43    1.76   0 
 -14  -8  -4    8.09    1.63   0 
 -14  -6  -3   11.25    1.32   0 
 -14  -3  -2  517.81    1.49   0 
 -13 -17 -21    2.71    1.14   0 
 -13 -17 -18    2.29    1.50   0 
 -13 -15 -11   -2.11    2.40   0 
 -13 -13  -8   -0.30    2.16   0 
 -13 -10  -5   68.26    1.44   0 
 -13  -1  -1   61.75    0.79   0 
 -12 -17 -20    1.27    1.38   0 
 -12 -17 -19    0.63    1.45   0 
 -12 -17 -17    0.92    1.73   0 
 -12 -16 -13   -2.48    2.24   0 
 -12 -15 -11   18.01    1.88   0 
 -12 -14  -9    2.87    2.24   0 
 -12  -8  -3   21.34    1.62   0 
 -11 -17 -20   -1.05    1.32   0 
 -11 -17 -19   -0.63    1.48   0 
 -11 -17 -18    3.36    1.62   0 
 -11 -17 -17   13.05    1.84   0 
 -11 -16 -13   -0.90    2.26   0 
 -11 -15 -26   -0.29    0.44   0 
 -11 -12  -6   15.14    2.09   0 
 -11 -11  -5   -0.63    1.93   0 
 -11 -10  -4    2.73    1.83   0 
 -11  -7  -2  295.76    1.82   0 
 -11  -5  -1  254.36    1.45   0 
 -10 -16 -13    1.73    2.15   0 
 -10 -14 -27   -0.25    0.22   0 
 -10  -9  -3   16.57    1.71   0 
  -9 -16 -13    0.32    2.05   0 
  -8 -16 -21   13.31    1.20   0 
  -8 -16 -14   13.89    2.06   0 
  -7 -16 -19    2.52    1.30   0 
  -7 -16 -18    5.69    1.45   0 
  -7 -16 -17    3.90    1.51   0 
  -7 -16 -15    0.06    1.83   0 
  -7 -13  -7    1.90    2.00   0 
  -6 -15 -12    3.68    1.68   0 
  -5 -15 -19   -1.16    1.10   0 
  -5 -15 -13   13.16    1.67   0 
  -5 -14 -10    8.28    1.64   0 
  -5  -8  -2    9.22    1.36   0 
  -4 -14 -11    4.92    1.57   0 
  -4 -10  -4   22.49    1.63   0 
  -4  -9  -3   13.66    1.43   0 
  -3 -14 -17    0.45    1.08   0 
  -3 -14 -16    1.53    1.23   0 
  -3 -14 -14    7.00    1.24   0 
  -3 -11  -6    6.01    1.05   0 
  -3   4   1    0.23    0.40   0 
  -2  -8  -3  136.13    1.29   0 
  -1 -12 -11    2.17    1.13   0 
  -1 -11  -8    2.94    1.25   0 
   0 -11 -10    3.78    1.20   0 
   0  -9  -6   52.67    1.12   0 
   1 -10 -10    4.44    0.96   0 
   1  -8  -6   25.55    0.82   0 
   2  -9 -12   81.60    0.68   0 
 -24  -9 -19    0.39    0.30   0 
 -23 -10 -17    3.40    0.75   0 
 -23  -6 -13   -1.53    0.68   0 
 -22 -10 -14   17.96    1.09   0 
 -22  -9 -13    4.01    1.02   0 
 -21 -14 -22    0.62    0.49   0 
 -21 -13 -17   15.32    1.13   0 
 -21 -12 -15    1.91    1.37   0 
 -21  -7 -10    4.77    1.18   0 
 -20 -14 -25   -0.17    0.20   0 
 -20 -14 -25   -0.07    0.14   0 
 -20 -12 -13   -0.44    1.67   0 
 -19 -15 -24   -0.28    0.37   0 
 -19 -15 -18    3.82    1.18   0 
 -19 -14 -15    6.20    1.38   0 
 -19 -13 -13    3.50    1.75   0 
 -19  -8  -8   -0.29    1.48   0 
 -19  -2  -6    0.64    0.82   0 
 -19  -1  -6   23.65    0.64   0 
 -19   0  -6    4.80    0.50   0 
 -18 -16 -22    1.02    0.77   0 
 -18 -16 -20    2.60    1.03   0 
 -18 -16 -19    1.71    1.16   0 
 -18  -8  -7    4.25    1.63   0 
 -18  -6  -6    0.12    1.31   0 
 -18  -3  -5  109.53    1.18   0 
 -18   1  -5    0.89    0.38   0 
 -17 -16 -24    0.18    0.61   0 
 -17  -8  -6    0.80    1.47   0 
 -16 -16 -25   -0.12    0.48   0 
 -16 -15 -27    0.22    0.22   0 
 -16 -15 -13   25.60    2.08   0 
 -16 -14 -11    2.12    2.40   0 
 -15 -17 -21   -2.11    1.17   0 
 -15 -17 -20   -0.19    1.15   0 
 -15 -17 -19    2.73    1.38   0 
 -15 -17 -18   -0.73    1.45   0 
 -15 -16 -25    0.30    0.46   0 
 -15 -16 -25   -0.10    0.29   0 
 -15 -16 -14    3.31    2.00   0 
 -15 -15 -27    0.04    0.19   0 
 -15 -15 -27   -0.09    0.13   0 
 -15 -15 -12    1.40    2.20   0 
 -15 -14 -10    6.95    2.33   0 
 -15  -9  -5   16.09    1.72   0 
 -15  -7  -4    6.38    1.44   0 
 -15  -5  -3    0.57    1.12   0 
 -14 -17 -21   -3.13    1.13   0 
 -14 -17 -17    0.20    1.66   0 
 -14 -15 -27    0.14    0.15   0 
 -14 -11  -6    7.84    2.01   0 
 -14  -4  -2  199.35    1.47   0 
 -13 -17 -17   -1.46    1.67   0 
 -13 -17 -16    1.79    1.84   0 
 -13 -16 -25   -0.15    0.54   0 
 -13 -16 -13    7.94    2.15   0 
 -13 -15 -27   -0.08    0.27   0 
 -12 -17 -22    3.55    1.10   0 
 -12 -17 -21    0.69    1.00   0 
 -12 -17 -16    1.32    1.84   0 
 -12 -16 -25    1.05    0.57   0 
 -12 -12  -6    1.94    2.00   0 
 -12 -11  -5    1.65    1.83   0 
 -12  -4  -1  179.71    1.26   0 
 -11 -17 -21   -0.71    1.19   0 
 -11 -17 -16    8.45    1.87   0 
 -11 -16 -12    3.36    2.28   0 
 -11  -9  -3   -0.83    1.59   0 
 -10 -17 -20    3.31    1.35   0 
 -10 -17 -19    4.60    1.47   0 
 -10 -17 -18    0.48    1.53   0 
 -10 -17 -17   -0.16    1.73   0 
 -10 -17 -16   16.03    1.91   0 
 -10 -16 -24    2.81    0.74   0 
 -10 -16 -12    9.86    2.26   0 
 -10 -15 -26    0.12    0.37   0 
 -10  -8  -2   34.52    1.56   0 
 -10  -6  -1  166.50    1.57   0 
 -10   4   0    1.16    0.17   0 
  -9 -17 -17    4.81    1.68   0 
  -9 -16 -23    3.39    0.87   0 
  -9 -16 -12   12.96    2.16   0 
  -9 -15 -10    7.11    1.50   0 
  -8 -16 -22    5.97    1.00   0 
  -8 -16 -13    8.01    2.10   0 
  -8  -1   1   50.13    0.67   0 
  -7 -16 -20    8.62    1.23   0 
  -7  -7  -1   68.50    1.35   0 
  -7  -5   0   23.84    1.14   0 
  -7  -2   1    2.75    0.65   0 
  -6 -16 -16    0.85    1.55   0 
  -6 -13  -7   -2.81    1.84   0 
  -6  -7  -1    6.05    1.23   0 
  -6  -5   0    5.05    0.77   0 
  -5 -15 -12    1.99    1.78   0 
  -5 -12  -6   34.83    1.29   0 
  -5  -5   0  333.82    1.36   0 
  -4 -13  -8   11.47    1.53   0 
  -4 -11  -5   78.77    1.80   0 
  -4  -8  -2    2.67    1.31   0 
  -4  -2   1  293.02    1.02   0 
  -3 -13  -9    1.72    1.48   0 
  -3 -12  -7    8.24    1.61   0 
  -3  -1   1  173.89    0.54   0 
  -1 -12 -10   16.41    1.26   0 
  -1 -10  -6    4.62    1.34   0 
   0   3   0  550.58    0.93   0 
   3  -7  -9   81.74    0.56   0 
 -24 -10 -21   -0.11    0.19   0 
 -24  -9 -18    0.22    0.38   0 
 -24  -8 -17   -0.13    0.33   0 
 -24  -8 -17    0.30    0.20   0 
 -24  -7 -16   -0.38    0.40   0 
 -23 -12 -22   -0.11    0.27   0 
 -23 -11 -18   -0.25    0.65   0 
 -23 -10 -16    6.50    0.78   0 
 -23  -9 -15    1.05    0.79   0 
 -23  -8 -14    1.18    0.73   0 
 -22 -13 -24   -0.25    0.18   0 
 -22 -13 -23    0.33    0.26   0 
 -22 -13 -23   -0.30    0.15   0 
 -22 -13 -22    0.20    0.30   0 
 -22 -13 -22    0.12    0.21   0 
 -22 -13 -21   -0.17    0.38   0 
 -22 -13 -20   -0.26    0.63   0 
 -22 -13 -19    0.96    0.67   0 
 -22 -12 -17    0.18    0.84   0 
 -22 -11 -15    0.37    1.03   0 
 -22  -8 -12   -1.01    1.04   0 
 -22  -6 -11    1.89    0.84   0 
 -21 -14 -24   -0.13    0.25   0 
 -21 -14 -23    0.24    0.30   0 
 -21 -14 -23   -0.03    0.21   0 
 -21 -14 -20    0.08    0.75   0 
 -21 -14 -19    0.56    0.92   0 
 -21 -13 -16    0.46    1.14   0 
 -21 -12 -14    0.44    1.32   0 
 -21 -11 -13    1.46    1.36   0 
 -21 -10 -12    1.16    1.37   0 
 -21  -9 -11    2.96    1.31   0 
 -21  -5  -9    0.07    0.86   0 
 -20 -15 -23   -0.12    0.42   0 
 -20 -15 -21    0.41    0.71   0 
 -20 -15 -19   -1.28    0.92   0 
 -20 -14 -26    0.04    0.14   0 
 -20 -14 -26    0.09    0.08   0 
 -20 -14 -16   -0.08    1.34   0 
 -20 -13 -14    5.71    1.51   0 
 -20  -6  -8    9.84    1.10   0 
 -19 -15 -25   -0.05    0.15   0 
 -19 -14 -14   23.74    1.62   0 
 -19 -12 -11    3.24    1.73   0 
 -19 -11 -10    0.31    1.70   0 
 -19 -10  -9    1.89    1.59   0 
 -19  -3  -6    3.76    0.94   0 
 -18 -16 -23    0.66    0.65   0 
 -18 -16 -18    2.37    1.36   0 
 -18 -15 -26    0.10    0.20   0 
 -18 -15 -15   -0.30    1.21   0 
 -18 -13 -11    2.67    1.96   0 
 -18 -12 -10   -1.06    1.92   0 
 -18 -11  -9    8.49    1.93   0 
 -18 -10  -8   -0.03    1.83   0 
 -17 -16 -25    1.04    0.38   0 
 -17 -15 -27   -0.02    0.18   0 
 -17 -13 -10    6.47    2.17   0 
 -17 -12  -9    0.84    2.11   0 
 -17 -10  -7   26.91    1.95   0 
 -17  -3  -4   27.33    0.88   0 
 -16 -17 -20    0.46    1.17   0 
 -16 -17 -19   -3.23    1.26   0 
 -16 -15 -12    6.99    2.08   0 
 -16 -12  -8    3.73    2.25   0 
 -16  -8  -5    4.88    1.49   0 
 -16  -6  -4   26.95    1.36   0 
 -16   1  -3   -0.17    0.38   0 
 -15 -17 -22    6.13    0.89   0 
 -14 -17 -23   25.86    0.92   0 
 -14 -16 -13   10.44    1.64   0 
 -14 -14  -9    3.49    2.38   0 
 -14 -10  -5   21.08    1.76   0 
 -14  -7  -3   16.44    1.43   0 
 -13 -17 -15    0.34    2.06   0 
 -13 -15 -10    3.77    2.42   0 
 -12 -17 -23   -0.46    0.88   0 
 -12 -17 -15    3.76    2.01   0 
 -12 -15 -27   -0.17    0.21   0 
 -12 -15 -27    0.15    0.13   0 
 -12 -13  -7    4.11    1.55   0 
 -12  -7  -2  202.16    1.68   0 
 -11 -16 -25    0.53    0.53   0 
 -11  -2   0    0.52    0.73   0 
 -10 -17 -21    2.39    1.23   0 
 -10 -17 -15    5.38    2.04   0 
 -10 -12  -5    9.08    2.14   0 
  -9 -17 -20    4.77    1.27   0 
  -9 -17 -19    1.45    1.33   0 
  -9 -17 -16   10.70    1.80   0 
  -9 -17 -15    5.02    1.99   0 
  -9 -11  -4   12.70    1.96   0 
  -9 -10  -3    5.85    1.82   0 
  -8 -12  -5    8.18    2.09   0 
  -8 -11  -4    5.91    1.39   0 
  -8 -10  -3    0.73    1.82   0 
  -7 -16 -13    6.16    1.80   0 
  -7 -15 -10   23.63    1.33   0 
  -7 -14  -8    2.91    1.41   0 
  -7 -11  -4   16.69    1.39   0 
  -6 -16 -18    1.38    1.32   0 
  -6 -16 -15    2.85    1.72   0 
  -6 -16 -14   -0.76    1.79   0 
  -5 -14  -9   11.10    1.77   0 
  -5 -13  -7   10.09    1.79   0 
  -5  -7  -1   71.30    0.94   0 
  -4 -15 -18    1.41    1.27   0 
  -4 -15 -17   -0.28    1.26   0 
  -4 -15 -15    4.41    1.42   0 
  -4 -15 -14   10.55    1.41   0 
  -4 -14 -10    0.61    1.54   0 
  -4 -12  -6   85.36    1.79   0 
  -4  -5   0  262.43    1.41   0 
  -3 -10  -4  236.13    1.68   0 
  -3  -9  -3    2.86    1.30   0 
  -2 -12  -8   27.79    1.06   0 
   0 -10  -7   12.04    1.10   0 
   1  -9  -7   10.52    0.89   0 
   2  -7  -6    1.19    0.56   0 
   3  -6  -7    5.86    0.40   0 
   3   0  -3 2091.39    1.40   0 
   4   0  -5  289.86    0.81   0 
 -24 -10 -20   -0.14    0.20   0 
 -24 -10 -20   -0.01    0.13   0 
 -24 -10 -19   -0.28    0.33   0 
 -24  -6 -15   -0.05    0.34   0 
 -23 -12 -23   -0.13    0.16   0 
 -23 -12 -23    0.18    0.09   0 
 -23 -12 -21   -0.34    0.25   0 
 -23 -12 -21    0.07    0.18   0 
 -23 -12 -20    0.04    0.22   0 
 -23 -12 -19   -0.69    0.53   0 
 -23 -11 -17    1.71    0.69   0 
 -23  -7 -13    0.68    0.67   0 
 -23  -4 -12   -0.51    0.41   0 
 -22 -13 -18    1.53    0.81   0 
 -22 -12 -16    0.64    0.90   0 
 -22  -7 -11   -1.11    1.04   0 
 -22  -4 -10    0.01    0.61   0 
 -22  -3 -10    1.06    0.50   0 
 -21 -14 -25   -0.01    0.16   0 
 -21  -8 -10    1.56    1.23   0 
 -21  -6  -9   -0.48    1.07   0 
 -20 -15 -18    0.61    0.93   0 
 -20 -14 -15    2.43    1.35   0 
 -20 -11 -11    6.74    1.53   0 
 -20 -10 -10   -0.24    1.43   0 
 -20  -3  -7    4.42    0.80   0 
 -20  -1  -7    3.32    0.51   0 
 -19 -16 -22    0.63    0.59   0 
 -19 -16 -21    0.03    0.70   0 
 -19 -16 -20   -1.29    0.96   0 
 -19 -16 -19    1.12    0.93   0 
 -19 -15 -26   -0.24    0.16   0 
 -19 -13 -12   -0.27    1.72   0 
 -19  -9  -8   -0.98    1.56   0 
 -19  -4  -6   -2.71    1.06   0 
 -18 -16 -24   -0.28    0.36   0 
 -18 -16 -24   -0.29    0.25   0 
 -18 -16 -17    2.00    1.28   0 
 -18  -9  -7    0.68    1.73   0 
 -18  -7  -6   -0.13    1.42   0 
 -18  -4  -5    2.98    0.99   0 
 -17 -17 -21    0.04    0.95   0 
 -17 -17 -20    1.54    1.03   0 
 -17 -17 -19    1.80    1.11   0 
 -17 -16 -15   -2.31    1.61   0 
 -17  -9  -6   13.23    1.67   0 
 -17  -7  -5    0.28    1.49   0 
 -17  -4  -4    2.00    1.15   0 
 -16 -17 -23    6.79    0.78   0 
 -16 -17 -17    2.24    1.53   0 
 -16 -16 -26   -0.09    0.31   0 
 -16 -16 -14   30.33    1.52   0 
 -16 -14 -10   14.60    2.19   0 
 -16 -13  -9   26.75    1.79   0 
 -15 -17 -24    0.65    0.60   0 
 -15 -16 -26   -0.30    0.25   0 
 -15 -16 -26    0.11    0.18   0 
 -15 -16 -13    7.52    2.08   0 
 -15 -15 -11   11.09    2.30   0 
 -15 -13  -8   -0.11    2.16   0 
 -15 -12  -7    0.47    2.02   0 
 -15 -11  -6    3.79    1.88   0 
 -15  -8  -4   -0.11    1.49   0 
 -15  -6  -3   15.17    1.54   0 
 -15  -1  -2    1.36    0.71   0 
 -14 -17 -24    0.55    0.63   0 
 -14 -17 -15    5.27    1.85   0 
 -14 -16 -12   12.10    2.35   0 
 -14 -15 -10    6.98    2.35   0 
 -14  -9  -4    0.93    1.69   0 
 -13 -17 -24    3.59    0.68   0 
 -13 -17 -14    4.07    2.03   0 
 -13 -16 -26   -0.25    0.27   0 
 -13 -16 -26   -0.43    0.19   0 
 -13 -14  -8    3.56    2.17   0 
 -13 -11  -5   10.68    1.89   0 
 -13  -3  -1   43.15    0.89   0 
 -12 -17 -14    0.80    2.03   0 
 -12 -16 -26   -0.22    0.35   0 
 -12  -9  -3   42.33    1.73   0 
 -12  -5  -1   10.93    1.21   0 
 -11 -17 -23    0.52    0.82   0 
 -11 -17 -14    1.80    1.60   0 
 -11 -13  -6    3.10    2.11   0 
 -11 -12  -5    1.34    2.00   0 
 -11  -8  -2  157.30    1.73   0 
 -10 -17 -22    3.45    1.00   0 
 -10 -16 -25    0.16    0.48   0 
 -10 -16 -11    2.02    1.78   0 
 -10 -15  -9    0.15    1.56   0 
 -10 -11  -4    2.00    1.35   0 
 -10 -10  -3    0.24    1.81   0 
  -9 -17 -21    1.29    1.10   0 
  -9 -16 -24    0.18    0.61   0 
  -9 -16 -11    1.32    2.00   0 
  -9 -15  -9    5.32    1.50   0 
  -9  -9  -2    4.32    1.70   0 
  -9  -5   0    3.02    1.22   0 
  -9   0   1   97.77    0.65   0 
  -8 -17 -17    1.15    1.58   0 
  -8 -16 -11   10.34    1.93   0 
  -8  -2   1   40.34    0.73   0 
  -7 -16 -12   -2.28    1.88   0 
  -7 -13  -6    6.61    2.08   0 
  -6 -16 -20    0.33    1.23   0 
  -6 -16 -13   -4.21    1.67   0 
  -6 -15 -10    8.48    1.89   0 
  -6 -12  -5   -2.69    1.34   0 
  -5 -15 -11    4.37    1.58   0 
  -4 -15 -13   -0.26    1.39   0 
  -4  -7  -1    9.26    0.87   0 
  -3 -14 -11   -0.55    1.41   0 
  -3 -13  -8   -0.13    1.52   0 
  -3 -11  -5   20.11    1.57   0 
  -3  -8  -2   36.02    1.24   0 
  -2  -6  -1  307.08    1.52   0 
  -1 -13 -13    1.03    1.04   0 
  -1 -12  -9   18.36    1.31   0 
   0  -8  -4    6.83    1.00   0 
   1 -10  -9    1.51    0.86   0 
   1  -4  -2  215.30    0.79   0 
   3   1  -3  500.87    1.02   0 
 -24 -10 -18    0.72    0.36   0 
 -24  -9 -17    0.69    0.33   0 
 -24  -8 -16    0.12    0.32   0 
 -24  -8 -16   -0.13    0.20   0 
 -24  -7 -15   -0.63    0.40   0 
 -23 -10 -15    0.74    0.78   0 
 -23  -9 -14    1.14    0.72   0 
 -23  -5 -12   -0.30    0.48   0 
 -22 -14 -22   -0.28    0.35   0 
 -22 -13 -17    0.26    0.85   0 
 -22 -12 -15   -0.28    0.93   0 
 -22 -11 -14   11.62    1.04   0 
 -22 -10 -13    6.84    1.13   0 
 -22  -9 -12   -1.09    1.04   0 
 -22  -5 -10   -2.07    0.74   0 
 -21 -14 -17    1.49    0.92   0 
 -21 -11 -12   -0.57    1.41   0 
 -20 -15 -25   -0.09    0.18   0 
 -20 -15 -25   -0.08    0.10   0 
 -20 -15 -17   -0.51    1.17   0 
 -20 -13 -13    0.80    1.40   0 
 -20  -9  -9    0.83    1.48   0 
 -20  -7  -8   -1.53    1.13   0 
 -20  -4  -7    6.00    0.92   0 
 -19 -16 -24    0.04    0.34   0 
 -19 -16 -23    0.32    0.38   0 
 -19 -16 -23    0.30    0.27   0 
 -19 -16 -18   -0.57    1.10   0 
 -19 -15 -15   10.62    1.40   0 
 -19 -14 -13   23.93    1.63   0 
 -19  -5  -6   -1.28    1.16   0 
 -18 -16 -25   -0.31    0.24   0 
 -18 -16 -16    2.36    1.49   0 
 -18  -5  -5   -2.79    1.27   0 
 -17 -17 -23   -0.73    0.67   0 
 -17 -17 -18   -0.02    1.27   0 
 -17 -17 -17    2.97    1.41   0 
 -17 -16 -26   -0.17    0.23   0 
 -17 -16 -14    3.53    1.75   0 
 -17 -15 -12    6.25    1.92   0 
 -16 -17 -16    0.30    1.59   0 
 -16  -9  -5   -0.01    1.57   0 
 -16  -7  -4   -0.48    1.28   0 
 -16  -4  -3   10.75    1.13   0 
 -15 -16 -12    2.22    2.13   0 
 -15 -14  -9    1.03    2.33   0 
 -15 -10  -5    1.85    1.73   0 
 -15  -2  -2  178.62    1.03   0 
 -14 -18 -20    0.00    1.15   0 
 -14 -18 -19    0.75    1.29   0 
 -14 -13  -7    0.91    2.06   0 
 -13 -18 -20   -1.59    1.20   0 
 -13 -18 -19    0.90    1.38   0 
 -13 -18 -18   -1.49    1.40   0 
 -13 -15  -9   -0.62    2.41   0 
 -13 -10  -4    4.42    1.24   0 
 -12 -18 -19    0.58    1.36   0 
 -12 -18 -18   -2.11    1.58   0 
 -12 -17 -24    0.02    0.66   0 
 -12 -17 -13   10.86    2.14   0 
 -11 -18 -19    3.77    1.30   0 
 -11 -18 -18    2.17    1.50   0 
 -11 -18 -17   -1.29    1.60   0 
 -11 -17 -13   17.39    1.67   0 
 -11 -11  -4   45.54    1.43   0 
 -11  -3   0   30.91    0.93   0 
 -10 -17 -23    1.12    0.81   0 
 -10 -17 -13    3.45    2.11   0 
 -10 -16 -10    0.87    2.13   0 
 -10  -9  -2  130.60    1.74   0 
 -10  -7  -1   37.98    1.55   0 
  -9 -16 -10    7.20    2.10   0 
  -8 -17 -20    0.16    1.16   0 
  -7 -17 -18    1.37    1.27   0 
  -7 -17 -17    0.93    1.47   0 
  -7 -16 -11    0.16    1.85   0 
  -7 -15  -9    2.69    1.35   0 
  -7 -14  -7   -0.11    2.06   0 
  -7  -6   0   18.83    1.23   0 
  -6 -16 -12   22.90    1.72   0 
  -6 -13  -6    1.24    1.35   0 
  -6  -6   0    1.79    1.19   0 
  -5 -16 -18    0.08    1.15   0 
  -5 -16 -17    1.22    1.36   0 
  -5 -16 -16    9.69    1.46   0 
  -5 -16 -15   -1.15    1.59   0 
  -5 -16 -14   11.14    1.59   0 
  -5 -15 -10   -1.95    1.66   0 
  -5  -9  -2    6.46    1.13   0 
  -4 -15 -12   24.67    1.56   0 
  -4 -14  -9    1.22    1.13   0 
  -4 -13  -7    0.21    1.14   0 
  -4 -10  -3   95.23    1.75   0 
  -3 -12  -6    0.54    1.52   0 
  -3  -5   0   49.42    1.44   0 
  -3   3   1    1.41    0.34   0 
  -2 -14 -15   14.12    1.14   0 
  -2 -14 -14    5.21    1.20   0 
  -2 -14 -13   16.60    1.29   0 
  -2 -13  -9   -0.66    1.41   0 
  -1 -10  -5   15.63    1.38   0 
   0 -12 -12    1.71    0.90   0 
   0  -9  -5    8.98    1.11   0 
   0  -7  -3   94.76    1.05   0 
   1 -11 -12    0.84    0.80   0 
   1  -7  -4   22.26    0.81   0 
   2  -8  -7    3.77    0.79   0 
   4  -2  -6    1.13    0.23   0 
 -24 -11 -20    0.08    0.25   0 
 -24  -9 -16    0.67    0.43   0 
 -23 -13 -22   -0.00    0.20   0 
 -23 -13 -21    0.43    0.28   0 
 -23 -11 -16    4.50    0.68   0 
 -23  -8 -13    0.21    0.68   0 
 -23  -6 -12    0.95    0.53   0 
 -22 -14 -24    0.18    0.15   0 
 -22 -14 -23    0.08    0.20   0 
 -22 -14 -23    0.11    0.12   0 
 -22 -14 -20   -0.29    0.50   0 
 -22 -14 -19    0.81    0.59   0 
 -22  -8 -11    4.76    0.94   0 
 -22  -6 -10    3.67    0.85   0 
 -21 -15 -23   -0.33    0.27   0 
 -21 -15 -23   -0.08    0.16   0 
 -21 -15 -22    0.34    0.21   0 
 -21 -15 -20   -0.05    0.64   0 
 -21 -14 -16   -0.11    1.03   0 
 -21 -13 -14    4.31    1.32   0 
 -21  -9 -10    2.33    1.24   0 
 -21  -7  -9    1.82    1.01   0 
 -21  -3  -8    3.20    0.61   0 
 -20 -16 -21    1.26    0.61   0 
 -20 -16 -20    0.08    0.72   0 
 -20 -15 -16    4.83    1.23   0 
 -20 -14 -14   20.87    1.44   0 
 -20  -5  -7    9.15    1.06   0 
 -19 -16 -25   -0.14    0.24   0 
 -19 -12 -10    2.52    1.71   0 
 -19 -11  -9    4.30    1.78   0 
 -18 -17 -22    0.00    0.65   0 
 -18 -17 -21    0.54    0.76   0 
 -18 -17 -19    0.94    0.92   0 
 -18 -17 -18   -0.39    1.10   0 
 -18 -16 -26    0.17    0.16   0 
 -18 -15 -13   31.17    1.30   0 
 -18 -14 -11   -0.97    1.90   0 
 -18 -13 -10    6.13    1.92   0 
 -18 -12  -9   -0.67    1.40   0 
 -18 -11  -8    5.97    1.92   0 
 -18  -8  -6    1.06    1.56   0 
 -17 -17 -24    0.84    0.48   0 
 -17 -17 -16    4.10    1.55   0 
 -17 -12  -8    0.58    2.02   0 
 -17 -11  -7    1.49    1.79   0 
 -17  -8  -5   29.97    1.57   0 
 -17  -5  -4   14.78    1.15   0 
 -16 -17 -25   -0.22    0.33   0 
 -15 -18 -21    1.79    0.95   0 
 -15 -18 -20    0.84    1.14   0 
 -15 -18 -19    1.67    1.20   0 
 -15 -18 -18   -0.90    1.33   0 
 -15 -17 -25   -0.06    0.37   0 
 -15 -17 -25   -0.04    0.21   0 
 -15 -17 -14    2.94    1.91   0 
 -15 -15 -10    1.24    2.28   0 
 -14 -18 -22    1.20    0.85   0 
 -14 -18 -21   -0.28    0.92   0 
 -14 -18 -18   -0.72    1.08   0 
 -14 -18 -17    0.65    1.45   0 
 -14 -17 -25    0.04    0.22   0 
 -14 -17 -13   20.78    2.07   0 
 -14 -16 -11    3.89    2.17   0 
 -14 -11  -5    2.02    1.32   0 
 -14  -8  -3    8.56    1.48   0 
 -13 -18 -22    5.91    0.89   0 
 -13 -18 -16    0.55    1.82   0 
 -13 -17 -25    0.24    0.45   0 
 -13  -4  -1   15.46    1.00   0 
 -12 -18 -16    3.00    1.70   0 
 -12 -17 -12    5.07    2.20   0 
 -12 -16 -10    0.63    2.41   0 
 -12 -11  -4   26.65    1.91   0 
 -12  -8  -2    9.56    1.52   0 
 -12  -6  -1   31.32    1.31   0 
 -11 -18 -21    1.68    1.09   0 
 -11 -17 -24    0.37    0.56   0 
 -11 -17 -12   29.62    2.30   0 
 -11 -16 -26   -0.07    0.24   0 
 -11 -16 -26   -0.20    0.15   0 
 -10 -18 -20    0.04    1.18   0 
 -10 -18 -19    0.01    1.37   0 
 -10 -18 -17   -3.70    1.66   0 
 -10 -17 -12   -2.12    2.17   0 
 -10 -15  -8    3.50    2.24   0 
 -10  -5   0  252.42    1.43   0 
  -9 -17 -12   14.37    2.12   0 
  -9 -12  -4   12.89    2.12   0 
  -9  -2   1    3.94    0.86   0 
  -8 -17 -21   -0.66    1.02   0 
  -8 -16 -10   -0.07    1.92   0 
  -8 -15  -8    5.11    2.10   0 
  -8 -12  -4    9.21    2.09   0 
  -8  -8  -1   48.06    1.16   0 
  -8  -3   1   48.58    0.90   0 
  -7 -17 -19    3.43    1.14   0 
  -7 -17 -15    2.89    1.37   0 
  -7 -17 -14   17.79    1.81   0 
  -6 -16 -11   51.24    1.85   0 
  -6 -15  -9   -0.45    1.30   0 
  -5 -16 -13    8.31    1.77   0 
  -5  -8  -1    7.03    1.39   0 
  -4 -15 -11   32.44    1.64   0 
  -4  -9  -2   57.66    1.52   0 
  -3 -15 -16    2.64    1.18   0 
  -3 -15 -15   -1.72    1.26   0 
  -3 -15 -14    0.67    1.26   0 
  -3  -7  -1   26.17    0.90   0 
  -2 -14 -12   -0.44    1.22   0 
  -2 -10  -4   17.04    1.36   0 
  -2  -9  -3    5.19    1.22   0 
  -1 -13 -11    8.56    1.14   0 
  -1   4   0  383.67    1.03   0 
   0 -12 -11   28.41    1.02   0 
   0 -11  -8    3.01    1.06   0 
   0 -10  -6    6.54    1.20   0 
   0  -4  -1   14.58    0.55   0 
   1 -11 -11   42.92    0.94   0 
   1  -8  -5    1.63    0.85   0 
   1  -6  -3   42.45    0.80   0 
   3  -7  -8  135.81    0.65   0 
 -24 -11 -19   -0.38    0.23   0 
 -24 -11 -19    0.12    0.15   0 
 -24 -10 -17    0.28    0.34   0 
 -24 -10 -17    0.10    0.20   0 
 -24  -8 -15    0.40    0.41   0 
 -23 -13 -20   -0.22    0.27   0 
 -23 -13 -20   -0.17    0.18   0 
 -23 -13 -19    0.05    0.43   0 
 -23 -12 -17    0.73    0.56   0 
 -23 -11 -15    0.41    0.69   0 
 -23 -10 -14    4.43    0.76   0 
 -23  -7 -12   -1.41    0.66   0 
 -22 -14 -18    2.64    0.74   0 
 -22 -13 -16    2.48    0.80   0 
 -22 -12 -14    6.73    1.00   0 
 -22 -11 -13    2.70    0.98   0 
 -22 -10 -12    1.39    1.08   0 
 -21 -15 -24    0.04    0.14   0 
 -21 -15 -24   -0.06    0.09   0 
 -21 -14 -15    0.79    1.00   0 
 -21  -4  -8    3.09    0.71   0 
 -21  -2  -8    0.46    0.41   0 
 -20 -16 -24    0.10    0.24   0 
 -20 -16 -23    0.14    0.27   0 
 -20 -16 -23    0.10    0.19   0 
 -20 -16 -18   -0.06    0.92   0 
 -20 -15 -15   -0.06    1.25   0 
 -20 -13 -12    1.29    1.43   0 
 -20 -12 -11    7.18    1.44   0 
 -20 -11 -10    2.12    1.50   0 
 -20 -10  -9    4.24    1.34   0 
 -20  -8  -8    0.43    1.19   0 
 -20  -6  -7    2.45    1.17   0 
 -19 -17 -21    0.03    0.57   0 
 -19 -17 -20   -0.36    0.69   0 
 -19  -6  -6    1.84    1.18   0 
 -18 -17 -17    0.83    1.28   0 
 -18 -16 -14   31.84    1.58   0 
 -18  -6  -5   -0.29    1.14   0 
 -17 -17 -25    0.39    0.27   0 
 -17 -17 -15    0.28    1.51   0 
 -17 -16 -13   53.36    1.89   0 
 -17 -15 -11   20.97    1.94   0 
 -17 -10  -6   -2.82    1.72   0 
 -17  -6  -4   -0.78    1.49   0 
 -16 -18 -21    0.07    0.88   0 
 -16 -18 -20   -0.37    0.90   0 
 -16 -18 -19    1.09    1.14   0 
 -16 -18 -18   -0.37    1.30   0 
 -16 -16 -12   13.72    1.97   0 
 -16 -15 -10    0.18    2.18   0 
 -16 -11  -6    3.61    1.87   0 
 -16  -8  -4    9.21    1.56   0 
 -16  -5  -3   11.82    1.10   0 
 -15 -18 -23    0.80    0.63   0 
 -15 -18 -17    0.50    1.48   0 
 -15 -18 -16   10.87    1.54   0 
 -15 -17 -13    3.46    1.96   0 
 -15 -16 -11   20.34    2.18   0 
 -15 -14  -8    3.18    2.22   0 
 -15 -13  -7    1.29    2.28   0 
 -15 -12  -6   14.50    2.22   0 
 -15  -9  -4   12.95    1.18   0 
 -15  -7  -3    1.19    1.31   0 
 -15  -4  -2   17.15    1.15   0 
 -15   1  -2    5.43    0.33   0 
 -14 -18 -16    1.10    1.20   0 
 -14 -18 -15   -0.94    1.68   0 
 -14 -15  -9   -1.73    1.83   0 
 -14 -10  -4    8.33    1.69   0 
 -13 -18 -23   -1.47    0.69   0 
 -13 -18 -15    2.28    1.77   0 
 -13 -17 -12   -0.04    2.16   0 
 -13 -16 -10   -0.69    2.37   0 
 -13 -13  -6    2.24    1.41   0 
 -13 -11  -4   31.04    1.93   0 
 -12 -18 -15    3.58    1.34   0 
 -12 -17 -25   -0.93    0.31   0 
 -12 -17 -25   -0.09    0.21   0 
 -12 -10  -3   78.31    1.87   0 
 -12  -1   0   45.38    0.70   0 
 -12   0   0    5.27    0.51   0 
 -11 -18 -22    0.35    0.84   0 
 -11  -9  -2  115.30    1.78   0 
 -11  -7  -1   17.51    1.03   0 
 -10 -17 -24   -0.69    0.54   0 
 -10 -17 -11   20.38    2.30   0 
 -10 -16  -9    6.98    2.19   0 
  -9 -18 -18    4.39    1.32   0 
  -9 -18 -17    0.21    1.53   0 
  -9 -17 -23    0.38    0.67   0 
  -9 -16  -9    0.65    2.09   0 
  -9 -11  -3   40.20    1.42   0 
  -9  -6   0   28.94    1.42   0 
  -8 -17 -22    0.96    0.78   0 
  -8 -17 -12   43.73    2.18   0 
  -8 -10  -2   18.84    1.86   0 
  -7 -15  -8    7.98    1.38   0 
  -7  -4   1    0.69    0.97   0 
  -6 -17 -16    1.29    1.48   0 
  -6 -17 -15    4.50    1.57   0 
  -6 -11  -3    3.80    1.92   0 
  -5 -16 -12   39.40    1.76   0 
  -5 -15  -9   23.96    1.81   0 
  -5  -4   1   46.74    1.07   0 
  -4 -16 -15   14.97    1.73   0 
  -4 -15 -10    2.70    1.61   0 
  -4  -8  -1    3.40    1.36   0 
  -4  -6   0  104.37    0.97   0 
  -3 -15 -13   10.85    1.41   0 
  -3 -15 -12    5.80    1.43   0 
  -3 -13  -7    3.69    1.62   0 
  -3 -10  -3  256.20    1.77   0 
  -2 -14 -11   13.50    1.33   0 
  -2 -11  -5   17.30    1.09   0 
  -2  -8  -2    3.15    0.84   0 
  -2   0   1   47.68    0.21   0 
  -1 -13 -10   11.33    1.24   0 
  -1 -11  -6   13.99    1.44   0 
   0 -12 -10   -1.46    1.03   0 
   1  -9  -6   20.58    0.98   0 
 -24 -12 -20   -0.27    0.20   0 
 -24 -10 -16   -0.08    0.41   0 
 -23 -13 -18    0.70    0.54   0 
 -23 -12 -16    0.53    0.69   0 
 -23  -9 -13    2.23    0.70   0 
 -22 -14 -17    1.32    0.75   0 
 -22 -13 -15   -1.79    0.87   0 
 -22  -9 -11    2.82    0.99   0 
 -22  -7 -10   -0.97    0.77   0 
 -21 -15 -17    8.14    0.91   0 
 -21 -13 -13   -0.47    1.28   0 
 -21 -12 -12    0.26    1.38   0 
 -21 -11 -11   -0.27    1.35   0 
 -21  -5  -8    0.38    0.70   0 
 -20 -16 -17    6.74    0.96   0 
 -20 -14 -13    0.77    1.40   0 
 -19 -17 -23    0.02    0.36   0 
 -19 -17 -22    0.03    0.27   0 
 -19 -17 -19    0.68    0.88   0 
 -19 -17 -18    2.71    0.89   0 
 -19  -7  -6    1.83    1.38   0 
 -18 -13  -9   -1.95    1.81   0 
 -18 -12  -8    4.44    1.87   0 
 -18  -9  -6   14.35    1.59   0 
 -17 -18 -21    0.86    0.73   0 
 -17 -18 -20    0.69    0.87   0 
 -17 -18 -19   -0.02    0.91   0 
 -17 -18 -18    0.77    1.08   0 
 -17 -16 -12   -0.14    1.81   0 
 -17 -13  -8   -0.16    2.01   0 
 -16 -18 -23   -0.02    0.60   0 
 -16 -18 -17   -1.00    1.26   0 
 -16 -17 -26    0.29    0.18   0 
 -16 -17 -13   22.43    1.84   0 
 -16  -6  -3    2.82    1.43   0 
 -15 -17 -26    0.38    0.21   0 
 -15 -17 -26   -0.10    0.11   0 
 -15 -15  -9    1.33    2.25   0 
 -15 -11  -5    7.94    1.77   0 
 -14 -18 -24    0.85    0.51   0 
 -14 -18 -14   10.69    1.82   0 
 -14 -17 -26    0.08    0.22   0 
 -14 -17 -26    0.07    0.12   0 
 -14 -17 -12   -1.51    1.60   0 
 -14 -16 -10   11.81    2.20   0 
 -14 -14  -7    9.15    2.35   0 
 -14 -13  -6    8.88    2.14   0 
 -14 -12  -5    0.52    2.20   0 
 -14  -1  -1   34.26    0.68   0 
 -13 -18 -14   -0.71    1.84   0 
 -13 -17 -26   -0.16    0.24   0 
 -13 -17 -11   -2.35    2.17   0 
 -13 -15  -8    2.09    2.39   0 
 -13  -8  -2   -0.21    1.49   0 
 -12 -18 -23   -0.40    0.69   0 
 -12 -18 -14   -0.68    1.46   0 
 -12  -9  -2  219.57    1.89   0 
 -11 -16  -9    1.14    1.87   0 
 -11 -14  -6   14.23    2.20   0 
 -11 -12  -4   11.85    1.37   0 
 -11 -11  -3   15.66    1.90   0 
 -10 -18 -22    1.30    0.86   0 
 -10 -10  -2  189.40    1.98   0 
 -10  -8  -1  263.85    1.47   0 
  -9 -18 -15   17.83    1.40   0 
  -9 -18 -14    1.43    1.96   0 
  -9 -17 -11    9.17    2.23   0 
  -9  -3   1   52.03    0.92   0 
  -8 -18 -18    2.37    1.27   0 
  -8 -18 -17    6.01    1.60   0 
  -8 -18 -16   -0.76    1.56   0 
  -8 -17 -11    4.17    2.03   0 
  -8 -16  -9    3.66    2.02   0 
  -8  -7   0  134.55    1.59   0 
  -7 -17 -12    7.29    1.85   0 
  -7  -7   0   -1.52    1.30   0 
  -6 -17 -19   -0.74    1.23   0 
  -6 -17 -14   25.10    1.78   0 
  -6 -16 -10   15.23    1.89   0 
  -6 -15  -8    3.94    1.29   0 
  -6 -14  -6   18.30    2.00   0 
  -5 -12  -4   33.68    1.88   0 
  -5 -11  -3    0.02    1.84   0 
  -5 -10  -2    0.70    1.73   0 
  -4 -16 -16    0.95    1.25   0 
  -4 -16 -14   25.88    1.57   0 
  -4 -16 -13    0.70    1.42   0 
  -4  -4   1    5.38    1.17   0 
  -3 -15 -11    4.26    1.45   0 
  -3 -12  -5   -0.18    1.60   0 
  -3  -3   1   87.87    1.08   0 
  -2 -14 -10   -1.94    1.37   0 
  -2  -7  -1 1201.81    2.01   0 
  -2  -5   0   82.20    1.43   0 
  -2  -1   1   53.57    0.35   0 
   1 -11 -10    4.80    0.81   0 
   2  -9  -8   -1.47    0.84   0 
   2  -7  -5   11.59    0.72   0 
   4  -1  -6    7.94    0.31   0 
 -24 -12 -19    0.13    0.24   0 
 -24 -11 -17   -0.42    0.34   0 
 -24  -9 -15    0.39    0.33   0 
 -24  -9 -15    0.40    0.20   0 
 -23 -14 -22   -0.04    0.14   0 
 -23 -14 -21    0.03    0.20   0 
 -23 -14 -20   -0.47    0.31   0 
 -23 -13 -17   -0.93    0.54   0 
 -23 -11 -14    0.70    0.79   0 
 -23  -8 -12    0.12    0.65   0 
 -22 -15 -23    0.19    0.15   0 
 -22 -15 -23    0.01    0.08   0 
 -22 -15 -22    0.07    0.18   0 
 -22 -15 -22    0.14    0.13   0 
 -22 -15 -21    0.03    0.25   0 
 -22 -15 -21   -0.04    0.17   0 
 -22 -15 -20   -0.27    0.34   0 
 -22 -15 -20   -0.32    0.22   0 
 -22 -15 -19    0.85    0.47   0 
 -22 -14 -16   -0.80    0.76   0 
 -22 -12 -13    7.18    0.95   0 
 -22 -11 -12   12.08    1.10   0 
 -21 -16 -23    0.07    0.19   0 
 -21 -16 -22    0.03    0.28   0 
 -21 -16 -22    0.14    0.15   0 
 -21 -16 -21   -0.02    0.30   0 
 -21 -16 -21    0.19    0.21   0 
 -21 -16 -20   -0.25    0.54   0 
 -21 -16 -19    0.63    0.62   0 
 -21 -15 -16    4.22    0.96   0 
 -21  -6  -8   -0.12    0.80   0 
 -20 -16 -16   -0.05    1.17   0 
 -20 -15 -14    7.44    1.26   0 
 -20 -13 -11    5.94    1.44   0 
 -20 -12 -10   -1.70    1.48   0 
 -20  -9  -8    4.20    1.22   0 
 -20  -7  -7   -1.25    1.10   0 
 -19 -17 -24    0.06    0.27   0 
 -19 -17 -17    0.82    1.00   0 
 -19 -14 -11    4.91    1.62   0 
 -19 -13 -10    0.26    1.29   0 
 -19 -12  -9    2.72    1.66   0 
 -19 -11  -8   14.27    1.62   0 
 -18 -17 -25   -0.03    0.15   0 
 -18 -17 -25   -0.24    0.11   0 
 -18 -17 -15    1.05    1.37   0 
 -18 -15 -11   -1.53    1.82   0 
 -17 -18 -17   -1.00    1.25   0 
 -17 -15 -10   -1.17    1.89   0 
 -17 -14  -9    0.80    2.04   0 
 -17 -11  -6    3.10    1.89   0 
 -17  -7  -4   19.97    1.34   0 
 -16 -18 -24    0.21    0.39   0 
 -16 -16 -11    4.67    1.55   0 
 -16 -14  -8   -1.34    2.20   0 
 -16 -12  -6    5.66    2.01   0 
 -15 -18 -24    1.04    0.32   0 
 -15 -18 -24    0.14    0.22   0 
 -15 -18 -14   -1.74    1.73   0 
 -15 -16 -10    2.62    2.16   0 
 -15  -5  -2   37.84    1.10   0 
 -14 -19 -18    1.91    1.26   0 
 -14 -17 -11   -2.00    2.14   0 
 -14 -15  -8    3.05    2.34   0 
 -14 -11  -4    2.62    1.92   0 
 -14  -7  -2   32.95    1.35   0 
 -14  -3  -1    2.53    0.75   0 
 -13 -19 -19    0.47    1.16   0 
 -13 -19 -18    0.65    1.23   0 
 -13 -18 -24    0.41    0.39   0 
 -13 -18 -24   -0.19    0.25   0 
 -13 -18 -13   -2.32    1.94   0 
 -13 -10  -3   17.48    1.20   0 
 -13  -6  -1   79.68    1.33   0 
 -12 -19 -19   -1.29    1.21   0 
 -12 -19 -18    1.46    1.32   0 
 -12 -19 -17   -1.18    1.42   0 
 -12 -18 -24   -0.28    0.47   0 
 -12 -18 -13    6.47    1.52   0 
 -12 -13  -5   -1.84    1.43   0 
 -12 -12  -4   12.81    1.90   0 
 -12  -7  -1    4.84    1.42   0 
 -12   1   0   61.50    0.43   0 
 -11 -18 -23    1.55    0.66   0 
 -11 -18 -13   37.23    1.68   0 
 -11 -15  -7    7.39    1.61   0 
 -11  -8  -1   39.19    1.56   0 
 -10 -18 -13   16.97    1.98   0 
 -10 -17 -10    7.31    2.29   0 
 -10 -16  -8    4.03    2.25   0 
 -10  -1   1   99.63    0.78   0 
  -9 -18 -21   -0.22    0.88   0 
  -9 -18 -13   38.11    2.14   0 
  -9 -17 -10    6.52    2.27   0 
  -9  -9  -1  309.87    1.94   0 
  -8 -18 -19    2.43    1.26   0 
  -8 -18 -15    2.10    1.72   0 
  -7 -17 -11    6.97    2.14   0 
  -7 -16  -9    4.46    1.35   0 
  -6 -17 -13    2.67    1.42   0 
  -6  -5   1   79.77    1.19   0 
  -5 -17 -16   13.77    1.57   0 
  -5  -7   0   23.84    0.90   0 
  -4 -16 -12    5.20    1.62   0 
  -4 -15  -9   27.65    1.62   0 
  -4 -14  -7    4.18    1.67   0 
  -4 -12  -4   10.45    1.80   0 
  -4 -11  -3   88.39    1.89   0 
  -3 -14  -8   -1.83    1.54   0 
  -3  -8  -1    3.23    1.30   0 
  -3  -6   0  217.09    1.13   0 
  -1 -13  -9   -0.10    1.30   0 
  -1 -12  -7   12.98    0.98   0 
  -1  -9  -3  171.63    1.39   0 
   0 -12  -9    3.31    1.07   0 
   0  -9  -4   15.00    1.16   0 
   0  -8  -3  324.85    1.33   0 
   1 -11  -9   25.79    1.14   0 
   1 -10  -7    4.76    0.92   0 
   1  -5  -2   60.25    0.92   0 
   2  -8  -6    1.08    0.80   0 
   2  -6  -4  117.49    0.63   0 
   2   1  -2  253.23    0.59   0 
   3  -8 -10    0.97    0.42   0 
   4  -3  -7    1.86    0.18   0 
 -24 -12 -18    0.24    0.28   0 
 -24 -10 -15    0.25    0.42   0 
 -23 -14 -19    0.19    0.37   0 
 -23 -12 -15    0.49    0.66   0 
 -23 -10 -13    3.59    0.70   0 
 -23  -9 -12    2.79    0.73   0 
 -22 -15 -18   -0.18    0.63   0 
 -22 -13 -14    2.00    0.95   0 
 -22 -10 -11    9.90    0.99   0 
 -22  -8 -10    0.10    0.83   0 
 -21 -16 -18   -0.12    0.78   0 
 -21 -13 -12    3.78    1.19   0 
 -21 -12 -11    6.20    1.36   0 
 -21  -9  -9   -2.70    1.07   0 
 -20 -17 -23   -0.34    0.22   0 
 -20 -17 -22   -0.02    0.27   0 
 -20 -17 -22    0.20    0.18   0 
 -20 -17 -21   -0.00    0.25   0 
 -20 -17 -20    0.08    0.56   0 
 -20 -17 -19    0.70    0.68   0 
 -20 -16 -15    0.95    1.10   0 
 -20 -14 -12    0.30    1.42   0 
 -20 -11  -9   14.67    1.36   0 
 -19 -15 -12    1.16    1.49   0 
 -19  -8  -6   10.49    1.31   0 
 -19  -4  -5   15.79    0.94   0 
 -18 -18 -22    1.86    0.47   0 
 -18 -18 -18   -0.65    0.89   0 
 -18 -16 -12   -1.01    1.51   0 
 -18  -8  -5    8.25    1.39   0 
 -17 -18 -24   -0.01    0.32   0 
 -17 -18 -16    1.92    1.34   0 
 -16 -17 -12   -1.47    1.95   0 
 -16 -11  -5    8.51    1.94   0 
 -16  -9  -4   -0.33    1.64   0 
 -16  -7  -3    3.12    1.28   0 
 -15 -19 -21    0.13    0.78   0 
 -15 -19 -18    0.50    1.11   0 
 -15 -19 -17    0.84    1.27   0 
 -15 -18 -25   -0.03    0.23   0 
 -15 -17 -11   -0.40    2.03   0 
 -15  -6  -2    1.29    1.20   0 
 -14 -19 -22    0.14    0.72   0 
 -14 -19 -21    0.62    0.83   0 
 -14 -19 -17   -0.07    1.28   0 
 -14 -19 -16   -1.66    1.39   0 
 -14 -18 -25    0.21    0.29   0 
 -14 -18 -13   16.38    1.91   0 
 -13 -17 -10   -0.86    2.25   0 
 -13 -15  -7   -2.09    2.41   0 
 -13 -14  -6    7.19    2.10   0 
 -12 -18 -12   33.04    2.12   0 
 -12 -11  -3  118.30    1.55   0 
 -12  -4   0    1.23    0.97   0 
 -11 -19 -20    1.57    1.02   0 
 -11 -19 -19   -1.21    1.17   0 
 -11 -19 -17    0.59    1.39   0 
 -11 -18 -24    0.43    0.46   0 
 -11 -18 -12    2.62    2.11   0 
 -11 -10  -2  208.67    1.52   0 
 -10 -19 -19    3.15    1.31   0 
 -10 -18 -12   70.20    2.25   0 
 -10 -17 -25    0.10    0.24   0 
 -10 -17 -25   -0.06    0.13   0 
 -10 -13  -4   12.75    2.14   0 
 -10 -12  -3   12.56    2.02   0 
 -10  -9  -1   15.98    1.59   0 
 -10   0   1    3.38    0.54   0 
  -9 -18 -22   -0.11    0.74   0 
  -9 -18 -12    3.28    1.99   0 
  -9 -12  -3   23.11    2.08   0 
  -8 -18 -13   20.15    1.83   0 
  -8 -17 -10    6.15    2.13   0 
  -8 -16  -8    1.13    2.10   0 
  -8 -11  -2   18.82    1.94   0 
  -8  -5   1  108.89    1.30   0 
  -7 -18 -18    2.87    1.16   0 
  -7 -18 -17    1.69    1.28   0 
  -7 -18 -16   -0.18    1.46   0 
  -7 -16  -8    2.52    1.94   0 
  -7 -12  -3   63.83    2.13   0 
  -7 -11  -2   28.40    1.97   0 
  -6 -15  -7    3.00    1.90   0 
  -5 -17 -18    0.77    1.28   0 
  -5 -17 -15    0.33    1.48   0 
  -5 -17 -14    0.26    1.62   0 
  -5 -17 -13    8.85    1.95   0 
  -5 -16 -10    8.80    1.20   0 
  -5  -9  -1   93.62    1.28   0 
  -4 -13  -5   27.51    1.84   0 
  -4   3   1   82.92    0.37   0 
  -3 -15 -10   -0.72    1.51   0 
  -2 -15 -15   10.47    1.07   0 
  -2 -15 -14    4.95    1.19   0 
  -2 -15 -13    6.33    1.23   0 
  -2 -14  -9   11.27    1.44   0 
  -2 -13  -7   16.83    1.08   0 
  -2 -11  -4   30.66    1.53   0 
  -2 -10  -3    3.87    1.41   0 
  -2  -9  -2  314.76    1.58   0 
  -1 -14 -14    1.39    0.95   0 
  -1 -14 -13    0.26    1.06   0 
  -1 -14 -12    2.62    1.16   0 
  -1 -11  -5   10.22    1.51   0 
  -1  -8  -2  912.17    1.85   0 
  -1   3   0 3132.81    1.94   0 
   0 -13 -13   15.47    0.97   0 
   0 -13 -12    3.08    1.11   0 
   1  -8  -4   58.11    0.96   0 
   3  -5  -5    8.60    0.35   0 
 -24 -12 -17    0.01    0.33   0 
 -24 -11 -16   -0.50    0.19   0 
 -24  -9 -14   -0.14    0.37   0 
 -23 -14 -18   -0.12    0.39   0 
 -23 -13 -16   -0.24    0.52   0 
 -23  -7 -11   -0.60    0.51   0 
 -22 -15 -17    1.50    0.68   0 
 -22 -14 -15    0.72    0.78   0 
 -22  -9 -10    1.23    0.99   0 
 -21 -16 -17   -0.33    0.79   0 
 -21 -14 -13    0.64    1.17   0 
 -20 -17 -24    0.09    0.13   0 
 -20 -17 -18   -0.10    0.71   0 
 -20 -17 -17    7.05    0.82   0 
 -20 -15 -13   -1.29    1.22   0 
 -20 -10  -8    7.03    1.25   0 
 -20  -8  -7   -0.01    1.16   0 
 -20  -3  -6    0.20    0.61   0 
 -19 -18 -21   -0.00    0.49   0 
 -19 -18 -20   -0.66    0.58   0 
 -19 -18 -19    1.10    0.67   0 
 -19 -14 -10    0.29    1.60   0 
 -19  -5  -5    1.28    0.97   0 
 -18 -18 -24   -0.03    0.22   0 
 -18 -18 -17   -0.21    0.99   0 
 -18 -14  -9    2.15    1.79   0 
 -17 -18 -15    0.73    1.33   0 
 -17 -13  -7    5.98    1.93   0 
 -17 -10  -5   -3.92    1.73   0 
 -17  -8  -4    3.72    1.32   0 
 -17  -4  -3  152.84    1.17   0 
 -16 -19 -22    0.79    0.54   0 
 -16 -19 -21    1.18    0.76   0 
 -16 -19 -20   -0.06    0.78   0 
 -16 -19 -19   -1.14    0.85   0 
 -16 -19 -18   -0.71    1.05   0 
 -16 -18 -25   -0.08    0.21   0 
 -16 -18 -25    0.05    0.12   0 
 -16 -18 -14    2.83    1.21   0 
 -16 -16 -10    2.07    1.54   0 
 -15 -19 -16    4.61    1.40   0 
 -15 -18 -13    0.04    1.79   0 
 -15 -16  -9    4.36    2.20   0 
 -15 -12  -5    0.15    1.56   0 
 -15  -9  -3    5.89    1.49   0 
 -14 -19 -15    2.31    1.52   0 
 -14 -18 -12    0.91    1.95   0 
 -14 -17 -10    5.92    2.14   0 
 -14 -15  -7   -1.12    2.29   0 
 -14 -14  -6   23.46    2.24   0 
 -14 -13  -5    7.60    2.02   0 
 -14 -10  -3    2.08    1.72   0 
 -14  -8  -2   -1.26    1.41   0 
 -14  -5  -1   57.33    1.09   0 
 -13 -19 -22    0.39    0.65   0 
 -13 -19 -15    0.31    1.56   0 
 -13 -18 -25    0.15    0.23   0 
 -13 -18 -25   -0.02    0.14   0 
 -13 -16  -8    7.29    2.37   0 
 -13 -11  -3   12.22    1.80   0 
 -13  -9  -2   -1.08    1.14   0 
 -13  -7  -1   12.80    1.38   0 
 -12 -19 -15   -1.92    1.15   0 
 -12 -17  -9    5.13    2.36   0 
 -12 -10  -2   70.21    1.75   0 
 -12  -8  -1   26.77    1.54   0 
 -12  -5   0   41.76    1.12   0 
 -11 -19 -14   21.21    1.81   0 
 -11 -18 -11    1.30    2.22   0 
 -11 -17  -9   10.79    2.37   0 
 -11 -15  -6   -2.05    2.25   0 
 -11 -13  -4   41.63    2.11   0 
 -11 -12  -3   -2.72    1.89   0 
 -10 -19 -20    1.09    0.97   0 
 -10 -19 -16    6.64    1.15   0 
 -10 -19 -15    2.43    1.77   0 
 -10 -18 -11    6.35    2.18   0 
  -9 -19 -18   -0.96    1.28   0 
  -9 -19 -17    2.76    1.34   0 
  -9 -19 -16    3.50    1.56   0 
  -9 -17  -9   -2.98    2.32   0 
  -9 -11  -2   16.42    1.33   0 
  -9  -5   1   46.06    1.22   0 
  -8 -18 -21    0.30    0.83   0 
  -8 -18 -12   86.15    2.21   0 
  -8  -8   0    6.80    1.53   0 
  -7 -18 -19    2.12    1.11   0 
  -7 -18 -14    1.85    1.36   0 
  -7 -18 -13   43.44    1.88   0 
  -7 -17 -10    0.99    1.93   0 
  -7  -8   0   22.49    1.55   0 
  -7   3   1    9.10    0.17   0 
  -6 -17 -11   19.89    1.81   0 
  -6 -13  -4   65.37    1.55   0 
  -6 -11  -2  309.72    2.24   0 
  -6  -8   0    5.73    1.49   0 
  -5 -17 -12   -0.03    1.84   0 
  -5 -16  -9   -0.14    1.76   0 
  -5 -15  -7    3.22    1.84   0 
  -4 -15  -8   10.48    1.68   0 
  -4 -14  -6    2.53    1.75   0 
  -4  -9  -1   73.03    1.60   0 
  -4  -5   1  264.51    1.39   0 
  -3 -16 -15   -0.60    1.23   0 
  -3 -15  -9   41.01    1.66   0 
  -3 -14  -7    3.17    1.65   0 
  -3 -12  -4  293.48    2.03   0 
  -3 -10  -2   25.83    1.61   0 
  -2 -15 -12   -1.08    1.31   0 
  -2 -12  -5   25.49    1.61   0 
  -2   4   0  130.69    0.75   0 
  -1 -14 -11    4.07    1.18   0 
  -1 -13  -8    0.31    1.35   0 
   0 -13 -11    8.81    0.99   0 
   0 -12  -8    6.23    1.21   0 
   1 -11  -8   22.52    1.26   0 
   1  -9  -5   11.61    1.04   0 
   1  -7  -3   39.83    0.91   0 
   1   1  -1    3.83    0.20   0 
   2  -9  -7    8.33    0.88   0 
   2  -5  -3    0.71    0.67   0 
   2   0  -2  249.56    0.42   0 
   3  -8  -9   56.67    0.56   0 
   3  -7  -7   13.09    0.50   0 
   3   1  -4   -0.90    0.49   0 
 -24 -13 -19    0.09    0.18   0 
 -24 -13 -19   -0.12    0.10   0 
 -24  -8 -13   -0.06    0.34   0 
 -23 -15 -21   -0.04    0.15   0 
 -23 -14 -17    0.49    0.52   0 
 -23 -13 -15    0.08    0.57   0 
 -23 -12 -14    3.68    0.69   0 
 -23 -11 -13    2.40    0.70   0 
 -23 -10 -12   -0.31    0.68   0 
 -22 -16 -22   -0.14    0.15   0 
 -22 -16 -22    0.01    0.08   0 
 -22 -16 -21   -0.11    0.21   0 
 -22 -16 -21   -0.09    0.13   0 
 -22 -16 -20   -0.39    0.34   0 
 -22 -16 -19    0.75    0.38   0 
 -22 -15 -16    0.64    0.73   0 
 -22 -13 -13    4.49    0.94   0 
 -22 -12 -12    3.53    1.01   0 
 -22 -11 -11    1.88    1.01   0 
 -22  -7  -9    4.23    0.80   0 
 -21 -17 -22   -0.07    0.20   0 
 -21 -17 -21    0.24    0.26   0 
 -21 -17 -20    0.54    0.38   0 
 -21 -16 -16    5.28    0.86   0 
 -21 -15 -14    3.54    1.03   0 
 -21  -8  -8   -0.87    0.99   0 
 -20 -17 -16   10.69    0.98   0 
 -20 -14 -11    3.44    1.48   0 
 -20 -13 -10    0.23    1.33   0 
 -20  -9  -7    2.49    1.42   0 
 -20  -5  -6    3.60    0.85   0 
 -20  -2  -6   -0.68    0.44   0 
 -19 -15 -11    2.30    1.50   0 
 -19 -12  -8   10.08    1.59   0 
 -19  -9  -6   -2.89    1.31   0 
 -19  -6  -5   -0.53    1.08   0 
 -19  -1  -5    1.05    0.39   0 
 -18 -17 -13    7.96    1.46   0 
 -18 -16 -11   16.74    1.66   0 
 -18 -15 -10    2.10    1.77   0 
 -18 -12  -7   -2.14    1.75   0 
 -18  -9  -5    6.47    1.50   0 
 -18  -6  -4    9.70    1.24   0 
 -17 -19 -20    0.14    0.64   0 
 -17 -19 -19   -0.60    0.78   0 
 -17 -19 -18   -0.13    0.93   0 
 -17 -18 -25   -0.20    0.12   0 
 -17 -18 -25   -0.13    0.08   0 
 -17 -17 -12    4.20    1.64   0 
 -17 -15  -9   -0.80    2.00   0 
 -17  -5  -3   76.40    1.06   0 
 -17  -1  -3    2.08    0.48   0 
 -16 -19 -23    0.44    0.37   0 
 -16 -19 -16    2.25    1.35   0 
 -16 -17 -11    4.11    1.88   0 
 -16 -14  -7   -1.39    2.16   0 
 -16 -13  -6    8.18    2.05   0 
 -16 -10  -4   28.73    1.71   0 
 -16  -8  -3    0.24    1.28   0 
 -16  -4  -2   12.04    0.94   0 
 -16  -3  -2   44.74    0.87   0 
 -15 -19 -23    0.14    0.36   0 
 -15 -19 -23    0.19    0.23   0 
 -15 -19 -15    3.76    1.53   0 
 -15 -18 -12    0.25    1.81   0 
 -15 -17 -10    2.48    2.01   0 
 -15  -7  -2    5.22    1.27   0 
 -14 -19 -23    0.74    0.38   0 
 -14 -19 -14   12.26    1.60   0 
 -14 -12  -4   58.19    1.99   0 
 -13 -19 -23    0.25    0.50   0 
 -13 -19 -14   32.97    1.75   0 
 -13 -18 -11   32.40    2.12   0 
 -13 -17  -9   -1.96    2.21   0 
 -12 -19 -23   -0.20    0.52   0 
 -12 -19 -13    2.15    1.85   0 
 -12 -18 -25    0.13    0.21   0 
 -12 -13  -4    0.92    1.99   0 
 -12 -12  -3   31.62    1.97   0 
 -11 -19 -22   -1.18    0.64   0 
 -11 -19 -13   -0.33    1.85   0 
 -11 -16  -7    3.43    2.28   0 
 -11 -11  -2  174.35    2.04   0 
 -11  -9  -1    7.80    1.15   0 
 -10 -19 -21    1.06    0.83   0 
 -10 -19 -14    5.21    1.81   0 
 -10  -4   1  219.15    1.20   0 
  -9 -19 -20    1.33    1.01   0 
  -9 -19 -15    8.61    1.59   0 
  -9 -18 -11   32.25    2.17   0 
  -9 -16  -7    4.61    1.57   0 
  -9 -10  -1    2.00    1.78   0 
  -9  -8   0   28.08    1.62   0 
  -8 -17  -9    1.32    1.41   0 
  -8 -10  -1   16.48    1.33   0 
  -8  -6   1   27.72    1.40   0 
  -7 -18 -20    5.48    0.92   0 
  -7 -18 -12    8.26    1.94   0 
  -7 -17  -9    0.62    1.91   0 
  -7 -10  -1    2.00    1.32   0 
  -6 -18 -17    0.37    1.25   0 
  -6 -18 -16    0.27    1.32   0 
  -6 -18 -15    5.92    1.50   0 
  -6 -17 -10    2.53    1.90   0 
  -6 -15  -6    2.28    1.94   0 
  -6 -10  -1    6.24    1.83   0 
  -6  -6   1  277.37    1.15   0 
  -5 -17 -11   27.94    1.77   0 
  -5 -14  -5   28.60    1.95   0 
  -5 -13  -4    0.59    1.36   0 
  -5  -6   1    3.49    1.22   0 
  -4 -17 -15   14.49    1.58   0 
  -3 -16 -12    1.51    1.50   0 
  -3  -7   0   54.94    0.96   0 
  -2 -15 -11    4.23    1.31   0 
  -2 -14  -8    0.37    1.51   0 
  -2 -13  -6   -2.01    1.54   0 
  -2  -8  -1  609.41    1.71   0 
  -2  -3   1  196.33    0.95   0 
  -1 -14 -10   14.06    1.26   0 
   1 -12 -11   16.14    0.87   0 
   1  -3  -1    0.58    0.41   0 
   4  -2  -7  136.20    0.51   0 
 -24 -13 -18   -0.29    0.19   0 
 -24 -12 -16    0.08    0.33   0 
 -24 -11 -15    0.29    0.19   0 
 -23 -15 -20   -0.01    0.15   0 
 -23 -15 -20    0.06    0.11   0 
 -23 -15 -19    0.27    0.29   0 
 -23 -14 -16   -0.25    0.48   0 
 -22 -16 -18    0.28    0.48   0 
 -22 -10 -10   -0.47    1.01   0 
 -21 -17 -23   -0.02    0.11   0 
 -21 -17 -23   -0.08    0.07   0 
 -21 -17 -19    0.15    0.27   0 
 -21 -13 -11    1.96    1.19   0 
 -21 -12 -10    1.45    1.28   0 
 -21  -9  -8   -1.14    1.18   0 
 -21  -4  -7   -0.87    0.54   0 
 -20 -18 -21    0.25    0.30   0 
 -20 -18 -20   -0.18    0.43   0 
 -20 -15 -12   -0.82    1.30   0 
 -20 -11  -8    0.92    1.39   0 
 -20  -6  -6    0.79    0.85   0 
 -19 -18 -24    0.10    0.14   0 
 -19 -18 -24    0.07    0.08   0 
 -19 -18 -17    0.88    0.69   0 
 -19 -18 -16    4.00    0.92   0 
 -19 -17 -14   22.64    1.00   0 
 -19 -16 -12   -0.48    1.45   0 
 -19  -7  -5   -0.71    1.23   0 
 -18 -19 -21    0.37    0.44   0 
 -18 -19 -20    0.12    0.63   0 
 -18 -18 -15    0.98    0.94   0 
 -18 -11  -6    6.08    1.67   0 
 -17 -19 -23    0.50    0.31   0 
 -17 -19 -16    1.53    0.95   0 
 -17 -18 -13   31.86    1.65   0 
 -17 -11  -5   -1.86    1.71   0 
 -16 -19 -15   -0.09    1.40   0 
 -16 -18 -12    8.98    1.67   0 
 -16 -16  -9   -5.38    1.98   0 
 -15 -19 -14    9.43    1.49   0 
 -15 -15  -7    0.42    2.17   0 
 -15 -14  -6    0.87    2.28   0 
 -15 -13  -5    0.88    2.15   0 
 -15 -10  -3   23.12    1.79   0 
 -14 -20 -19    1.57    0.90   0 
 -14 -20 -18    0.84    1.03   0 
 -14 -19 -24   -0.47    0.30   0 
 -14 -19 -13    3.38    1.68   0 
 -14 -18 -11   11.70    2.02   0 
 -14 -17  -9    7.27    2.19   0 
 -14 -11  -3    0.95    1.91   0 
 -14  -9  -2    3.17    1.51   0 
 -14   1  -1    3.14    0.26   0 
 -13 -19 -24   -0.12    0.32   0 
 -13 -19 -13    7.07    1.73   0 
 -13 -16  -7   -5.81    2.34   0 
 -13 -15  -6    6.25    2.36   0 
 -13 -10  -2   21.46    1.71   0 
 -13  -8  -1   31.95    1.49   0 
 -13  -4   0    9.38    1.06   0 
 -13  -3   0   15.07    0.79   0 
 -13  -2   0   35.58    0.76   0 
 -12 -18 -10   19.74    2.23   0 
 -12  -9  -1   29.48    1.67   0 
 -11 -18 -10    4.81    2.23   0 
 -11 -17  -8   -0.51    2.41   0 
 -10 -19 -13   19.19    1.91   0 
 -10 -15  -5    2.02    2.24   0 
 -10 -14  -4    5.92    2.16   0 
 -10 -13  -3   29.17    2.12   0 
 -10 -10  -1    2.43    1.67   0 
 -10  -8   0   30.21    1.54   0 
 -10  -5   1   58.08    1.16   0 
 -10   1   1   70.03    0.40   0 
  -9 -19 -13    3.50    1.89   0 
  -9 -18 -10   -1.49    2.24   0 
  -9 -17  -8   -0.59    2.14   0 
  -8 -19 -19    0.08    1.12   0 
  -8 -19 -18    2.47    1.22   0 
  -8 -19 -17   -0.44    1.32   0 
  -8 -19 -15   10.72    1.55   0 
  -8 -19 -14    4.55    1.68   0 
  -8 -12  -2   13.56    2.07   0 
  -7 -18 -11  153.56    2.35   0 
  -7  -9   0   -0.06    1.75   0 
  -6 -18 -18   -2.37    0.99   0 
  -6 -18 -13   36.10    1.84   0 
  -5 -16  -8   36.39    1.95   0 
  -5 -15  -6    0.79    1.82   0 
  -5 -10  -1  162.10    1.46   0 
  -4 -17 -16    1.49    1.16   0 
  -4 -17 -13   15.75    1.59   0 
  -4 -16  -9    0.36    1.63   0 
  -4 -12  -3   -0.77    1.81   0 
  -3 -16 -11    0.38    1.42   0 
  -3  -5   1  169.63    1.43   0 
  -2 -15 -10    2.80    1.42   0 
  -1 -13  -7    2.70    1.38   0 
  -1 -10  -3   15.52    1.37   0 
   0 -12  -7    3.83    1.22   0 
   0 -10  -4   26.88    1.34   0 
   1 -12 -10   13.25    1.03   0 
   1  -6  -2  154.57    1.00   0 
   1   3  -2 4670.55    3.54   0 
   2  -1  -2   75.06    0.15   0 
 -24 -13 -17   -0.05    0.28   0 
 -24  -9 -13    0.47    0.35   0 
 -23 -15 -18    0.11    0.18   0 
 -23 -13 -14    1.98    0.58   0 
 -23  -9 -11    0.93    0.59   0 
 -22 -16 -17    3.27    0.58   0 
 -22 -15 -15    0.46    0.70   0 
 -22 -13 -12    1.25    0.85   0 
 -22  -8  -9    1.16    0.73   0 
 -21 -17 -17    1.52    0.68   0 
 -21 -15 -13   -1.09    1.04   0 
 -21  -6  -7    1.91    0.79   0 
 -20 -18 -23   -0.14    0.13   0 
 -20 -18 -22    0.12    0.12   0 
 -20 -18 -19    0.30    0.44   0 
 -20 -18 -18    2.30    0.66   0 
 -20 -17 -15    2.92    0.92   0 
 -20 -16 -13    1.69    1.09   0 
 -20 -14 -10    7.17    1.41   0 
 -20 -10  -7    3.10    1.40   0 
 -20  -7  -6    3.11    0.97   0 
 -19 -14  -9   -2.87    1.69   0 
 -19 -13  -8    1.19    1.59   0 
 -18 -19 -23    0.01    0.23   0 
 -18 -19 -22    0.44    0.27   0 
 -18 -19 -22    0.18    0.18   0 
 -18 -19 -17    2.13    0.89   0 
 -18 -18 -14    7.98    1.34   0 
 -18 -15  -9   -1.00    1.82   0 
 -18 -14  -8   -0.78    1.72   0 
 -18 -13  -7    4.78    1.73   0 
 -18 -10  -5    2.99    1.49   0 
 -17 -19 -24    0.21    0.19   0 
 -17 -17 -11   10.82    1.28   0 
 -17 -14  -7    2.10    1.92   0 
 -17  -7  -3   -1.46    1.45   0 
 -16 -19 -24    0.01    0.18   0 
 -16 -19 -24    0.21    0.12   0 
 -16 -17 -10    4.49    1.87   0 
 -16  -1  -2   11.30    0.50   0 
 -15 -20 -19    1.79    0.91   0 
 -15 -20 -18    0.80    0.95   0 
 -15 -20 -17    0.83    1.02   0 
 -15 -16  -8    0.08    1.68   0 
 -15  -8  -2    1.32    1.31   0 
 -14 -20 -21   -0.07    0.68   0 
 -14 -20 -20    0.71    0.74   0 
 -14 -20 -16    1.15    1.13   0 
 -14 -14  -5    4.86    2.13   0 
 -13 -20 -21    1.12    0.68   0 
 -13 -20 -20   -0.09    0.76   0 
 -13 -20 -16   -0.05    1.34   0 
 -13 -19 -12  138.90    2.27   0 
 -13 -18 -10    3.51    2.13   0 
 -13  -5   0    6.96    1.24   0 
 -12 -20 -20   -0.21    0.76   0 
 -12 -20 -19    2.30    0.93   0 
 -12 -19 -24    0.26    0.28   0 
 -12 -19 -12    9.01    1.89   0 
 -11 -20 -19   -0.13    1.01   0 
 -11 -20 -18   -0.78    1.18   0 
 -11 -20 -17    0.65    1.32   0 
 -11 -20 -16    1.62    1.32   0 
 -11 -19 -23    0.22    0.22   0 
 -11 -19 -12   98.36    1.74   0 
 -11 -16  -6    5.84    2.27   0 
 -11 -10  -1   59.24    1.85   0 
 -11  -8   0   70.52    1.56   0 
 -11  -3   1   47.08    0.84   0 
 -11  -2   1    2.44    0.66   0 
 -11  -1   1   36.27    0.71   0 
 -10 -19 -12    1.61    1.91   0 
  -9 -19 -21    0.10    0.72   0 
  -9 -19 -12   57.94    2.15   0 
  -9 -16  -6    7.79    2.26   0 
  -9 -12  -2   19.14    1.45   0 
  -9  -9   0    5.75    1.56   0 
  -8 -19 -20    0.30    0.93   0 
  -8 -18 -10   32.78    2.11   0 
  -8 -16  -6    0.09    2.16   0 
  -8 -11  -1  104.80    1.98   0 
  -8  -9   0    0.21    1.16   0 
  -8  -7   1   16.83    1.52   0 
  -7 -19 -17   -0.68    1.37   0 
  -7 -19 -16    2.83    1.31   0 
  -7 -12  -2    2.89    1.46   0 
  -6 -17  -9    1.04    1.62   0 
  -6 -16  -7    5.67    1.35   0 
  -6 -12  -2  150.96    2.20   0 
  -6  -9   0  127.78    1.40   0 
  -6  -1   2   22.86    0.57   0 
  -5 -18 -15    1.36    1.35   0 
  -5 -17 -10    1.28    1.67   0 
  -5   3   1    1.13    0.22   0 
  -4 -17 -12   23.90    1.64   0 
  -4 -14  -5   17.87    1.86   0 
  -4 -10  -1  123.13    1.83   0 
  -4  -6   1   35.98    0.89   0 
  -3 -16 -10    3.70    1.65   0 
  -2 -15  -9    3.28    1.44   0 
  -2 -14  -7   -2.85    1.56   0 
  -2 -11  -3    2.28    1.13   0 
  -2 -10  -2   21.49    1.51   0 
  -2  -7   0   93.05    1.34   0 
  -1 -14  -9    2.39    1.29   0 
  -1 -12  -5   32.18    1.57   0 
  -1  -9  -2   65.00    1.25   0 
   0 -11  -5   28.65    1.40   0 
   0  -3   0  594.49    0.89   0 
   2 -10  -8    5.52    0.85   0 
   2  -8  -5   46.36    0.74   0 
   2  -7  -4   72.07    0.72   0 
   2   2  -3   60.40    0.74   0 
   3   0  -4  160.99    0.59   0 
   4  -4  -9   12.15    0.27   0 
 -24 -12 -15    0.69    0.33   0 
 -23 -15 -17   -0.15    0.33   0 
 -23 -15 -17   -0.16    0.20   0 
 -23  -7 -10   -0.07    0.42   0 
 -22 -17 -21    0.13    0.14   0 
 -22 -17 -20    0.30    0.21   0 
 -22 -16 -16    0.78    0.55   0 
 -22 -15 -14    1.48    0.80   0 
 -22 -14 -13   -0.51    0.81   0 
 -22 -12 -11    3.11    0.81   0 
 -22 -11 -10    0.59    0.96   0 
 -21 -17 -16    0.60    0.71   0 
 -21 -16 -14   -1.58    0.91   0 
 -21 -13 -10    2.71    1.29   0 
 -21 -10  -8   -1.03    1.16   0 
 -20 -17 -14    9.26    1.08   0 
 -20 -12  -8    4.29    1.25   0 
 -19 -19 -22   -0.13    0.21   0 
 -19 -19 -21    0.00    0.19   0 
 -19 -19 -20   -0.12    0.22   0 
 -19 -19 -19    0.86    0.53   0 
 -19 -19 -18    1.45    0.65   0 
 -19 -18 -15    1.21    0.75   0 
 -19 -16 -11   -1.79    1.45   0 
 -19 -12  -7   13.45    1.47   0 
 -18 -16 -10    0.83    1.60   0 
 -18 -12  -6   24.58    1.64   0 
 -17 -16  -9   -2.80    1.96   0 
 -17 -13  -6    2.45    1.91   0 
 -17 -10  -4    0.67    1.62   0 
 -16 -20 -21   -0.76    0.54   0 
 -16 -20 -20   -0.08    0.66   0 
 -16 -20 -19    0.32    0.72   0 
 -16 -20 -18    0.11    0.87   0 
 -16 -19 -13   23.22    1.57   0 
 -16 -16  -8   -0.48    1.93   0 
 -16 -15  -7    1.37    2.17   0 
 -16 -13  -5    5.11    1.97   0 
 -15 -20 -22   -0.77    0.42   0 
 -15 -20 -16    2.48    1.23   0 
 -15  -3  -1    6.34    0.78   0 
 -15  -2  -1    5.77    0.60   0 
 -14 -20 -22    0.18    0.52   0 
 -14 -20 -15    2.19    1.36   0 
 -14 -19 -12    2.12    1.75   0 
 -14 -18 -10    2.33    1.54   0 
 -14 -16  -7   -0.93    1.72   0 
 -14 -10  -2    5.04    1.68   0 
 -13 -20 -14    8.74    1.47   0 
 -13 -11  -2   13.48    1.86   0 
 -13  -9  -1    1.29    1.54   0 
 -12 -20 -21   -0.42    0.68   0 
 -12 -20 -15    1.44    1.08   0 
 -12 -20 -14   15.19    1.48   0 
 -12 -19 -11   15.30    1.99   0 
 -12 -18  -9   17.75    2.19   0 
 -12 -15  -5   -0.56    2.20   0 
 -12  -7   0   68.92    1.39   0 
 -11 -20 -20   -1.25    0.77   0 
 -11 -20 -15    1.83    1.46   0 
 -11 -19 -11   36.92    2.06   0 
 -11 -18  -9   -2.87    1.72   0 
 -11 -17  -7   -6.04    2.43   0 
 -11  -4   1    2.70    0.97   0 
 -10 -20 -19   -0.41    0.95   0 
 -10 -20 -18    1.14    1.13   0 
 -10 -20 -17   -1.20    1.18   0 
 -10 -20 -15    1.31    1.48   0 
 -10 -19 -23    1.12    0.41   0 
 -10 -19 -11   93.70    2.27   0 
 -10 -18  -9    2.15    1.75   0 
 -10 -17  -7    4.28    2.43   0 
 -10  -9   0   29.05    1.67   0 
 -10  -6   1   -0.07    1.25   0 
  -9 -19 -22    0.38    0.54   0 
  -9 -17  -7    4.15    2.18   0 
  -9 -11  -1    0.24    1.84   0 
  -9  -7   1   29.67    1.53   0 
  -9   4   0   18.89    0.32   0 
  -8 -19 -12   -2.20    1.94   0 
  -7 -18 -10    1.61    2.15   0 
  -7 -16  -6    0.43    2.12   0 
  -7 -11  -1  498.26    1.98   0 
  -7  -1   2    6.13    0.57   0 
  -6 -18 -11  207.21    2.23   0 
  -6 -17  -8    7.26    1.96   0 
  -6  -3   2   16.50    0.84   0 
  -6   3   1   16.98    0.21   0 
  -5 -18 -17   -1.02    1.07   0 
  -5 -18 -13    6.97    1.76   0 
  -5 -16  -7    2.92    1.89   0 
  -5 -14  -4    4.11    1.99   0 
  -5 -13  -3   16.11    2.03   0 
  -5  -3   2  429.02    1.18   0 
  -5  -1   2   10.45    0.55   0 
  -3 -11  -2    7.93    1.85   0 
  -3  -8   0    0.24    0.96   0 
  -3   2   1   70.58    0.25   0 
  -2 -16 -14    3.23    1.30   0 
  -2 -16 -13   11.36    1.48   0 
  -2 -13  -5   14.28    1.68   0 
  -2  -9  -1  636.96    1.89   0 
  -1  -8  -1 1627.89    2.29   0 
   0 -13  -8    1.87    1.24   0 
   0 -12  -6   -2.36    1.29   0 
   1 -12  -9   21.12    0.98   0 
   1 -10  -5    2.64    1.12   0 
   1  -9  -4    0.97    1.06   0 
   3  -4  -4  357.08    0.50   0 
   4  -3  -8    1.17    0.29   0 
 -24 -13 -16    0.07    0.21   0 
 -24 -13 -16    0.09    0.14   0 
 -24 -10 -13    0.14    0.29   0 
 -24 -10 -13   -0.20    0.16   0 
 -23 -16 -19    0.18    0.18   0 
 -23 -15 -16   -0.07    0.37   0 
 -23 -10 -11    0.03    0.56   0 
 -23  -8 -10   -0.07    0.47   0 
 -22 -17 -19    0.09    0.24   0 
 -22  -6  -8    0.61    0.56   0 
 -21 -18 -21    0.05    0.18   0 
 -21 -18 -21   -0.02    0.10   0 
 -21 -18 -20   -0.06    0.14   0 
 -21 -18 -19    0.27    0.36   0 
 -21 -17 -15   -0.35    0.70   0 
 -21 -12  -9    1.04    1.17   0 
 -21  -8  -7    0.14    0.92   0 
 -19 -19 -23   -0.02    0.14   0 
 -19 -19 -17   -1.52    0.77   0 
 -19 -18 -14   30.25    1.19   0 
 -19 -11  -6   -1.42    1.41   0 
 -18 -19 -15    1.23    0.95   0 
 -18 -17 -11   -0.01    1.25   0 
 -18 -11  -5   18.34    1.86   0 
 -17 -20 -21   -0.17    0.45   0 
 -17 -20 -20    0.79    0.52   0 
 -17 -20 -19   -0.18    0.63   0 
 -17 -20 -18    1.08    0.76   0 
 -17 -19 -14   20.40    1.09   0 
 -17 -17 -10   10.28    1.24   0 
 -17  -8  -3   10.05    1.29   0 
 -16 -20 -22    0.12    0.28   0 
 -16 -20 -22    0.08    0.20   0 
 -16 -20 -16    1.19    1.05   0 
 -16 -17  -9    3.23    1.85   0 
 -16 -10  -3    7.78    1.66   0 
 -16  -7  -2    1.93    1.19   0 
 -15 -20 -23   -0.20    0.26   0 
 -15 -20 -15    1.70    1.26   0 
 -15 -19 -12   29.77    1.74   0 
 -15 -16  -7    1.87    2.11   0 
 -15 -14  -5    1.99    2.23   0 
 -15 -11  -3    9.73    1.94   0 
 -15  -9  -2    5.73    1.43   0 
 -15  -5  -1   44.01    1.01   0 
 -14 -20 -23   -0.16    0.29   0 
 -14 -20 -14   17.92    1.55   0 
 -14 -19 -11    2.01    1.84   0 
 -14  -8  -1    1.00    1.35   0 
 -13 -19 -11    1.37    1.46   0 
 -13 -16  -6   -0.61    2.37   0 
 -13 -15  -5   -1.43    2.29   0 
 -13 -14  -4   14.43    2.03   0 
 -13   0   0   16.72    0.44   0 
 -12 -20 -22   -0.48    0.37   0 
 -12 -20 -22   -0.32    0.24   0 
 -12 -20 -13    9.11    1.63   0 
 -12 -17  -7   -0.29    2.37   0 
 -12 -12  -2    1.17    1.96   0 
 -12  -8   0    0.98    1.46   0 
 -11 -20 -21   -0.02    0.60   0 
 -11 -20 -13   22.57    1.66   0 
 -11 -19 -24    0.09    0.22   0 
 -11 -19 -24   -0.13    0.12   0 
 -11  -5   1   21.98    1.10   0 
 -10 -14  -3   17.66    2.21   0 
 -10 -11  -1   60.14    1.40   0 
  -9 -20 -18    1.54    1.09   0 
  -9 -20 -16    1.94    1.29   0 
  -9 -19 -11   78.15    1.67   0 
  -8 -19 -11  147.84    2.33   0 
  -8 -10   0    3.66    1.80   0 
  -8  -3   2   34.17    0.86   0 
  -8  -2   2  121.89    0.77   0 
  -7 -17  -7   13.62    2.04   0 
  -7 -10   0    7.90    1.82   0 
  -7  -4   2   -0.56    0.99   0 
  -6 -19 -15    2.04    1.54   0 
  -6 -18 -10   -2.21    2.00   0 
  -6 -16  -6   -0.06    1.97   0 
  -6 -10   0    3.69    1.84   0 
  -6  -8   1  102.99    1.61   0 
  -6  -4   2    2.90    0.97   0 
  -6   0   2  373.00    0.66   0 
  -5 -18 -12   -4.09    1.75   0 
  -5 -15  -5   10.60    1.88   0 
  -5 -11  -1  410.21    2.33   0 
  -4 -17 -10    0.87    1.86   0 
  -4 -13  -3    4.30    1.88   0 
  -3 -17 -15   17.88    1.14   0 
  -3 -17 -14    4.85    1.30   0 
  -3 -16  -9    9.88    1.64   0 
  -3 -14  -5    1.64    1.68   0 
  -3 -10  -1   25.66    1.74   0 
  -3   4   0  444.83    1.01   0 
  -2 -16 -12   -1.62    1.34   0 
  -2 -16 -11    7.04    1.57   0 
  -2 -15  -8   -1.17    1.53   0 
  -1 -15 -11    3.61    1.21   0 
   0 -14 -12    7.54    0.97   0 
   0 -14 -11   10.33    1.23   0 
   1 -12  -8    2.18    1.23   0 
   3  -1  -4    0.23    0.33   0 
 -24 -14 -17    0.07    0.19   0 
 -24 -14 -17   -0.06    0.10   0 
 -24 -13 -15    0.14    0.30   0 
 -24 -12 -14    0.08    0.33   0 
 -23 -16 -18    0.26    0.22   0 
 -23 -16 -18   -0.02    0.13   0 
 -23 -14 -14    0.03    0.54   0 
 -22 -17 -17    0.09    0.39   0 
 -22 -16 -15    0.02    0.60   0 
 -22 -14 -12    2.65    0.90   0 
 -22 -13 -11   -0.66    0.86   0 
 -22 -12 -10   -0.89    0.92   0 
 -22 -10  -9   -0.36    0.81   0 
 -22  -7  -8   -0.33    0.61   0 
 -21 -18 -18    0.12    0.33   0 
 -21 -18 -18    0.05    0.23   0 
 -21 -16 -13    0.62    0.86   0 
 -21 -11  -8    0.55    1.18   0 
 -20 -19 -21   -0.06    0.21   0 
 -20 -19 -19    0.05    0.36   0 
 -20 -18 -15   -0.38    0.87   0 
 -20 -17 -13   -1.25    0.96   0 
 -20 -14  -9   -0.57    1.43   0 
 -20  -9  -6    0.40    1.08   0 
 -19 -19 -16    0.84    0.80   0 
 -19 -14  -8    4.91    1.46   0 
 -19 -13  -7   -1.76    1.54   0 
 -19  -9  -5    4.49    1.18   0 
 -18 -20 -21    0.28    0.30   0 
 -18 -20 -20    0.21    0.44   0 
 -18 -20 -19    0.39    0.53   0 
 -18 -20 -18    1.20    0.63   0 
 -18 -19 -14   12.61    1.16   0 
 -18 -16  -9    2.36    1.58   0 
 -18 -15  -8   -0.27    1.65   0 
 -18 -14  -7    1.38    1.68   0 
 -18 -13  -6    2.85    1.69   0 
 -17 -20 -22   -0.00    0.21   0 
 -17 -20 -16   -0.88    1.02   0 
 -17 -19 -13   24.23    1.48   0 
 -17 -18 -11    1.99    1.47   0 
 -17 -16  -8    3.15    1.86   0 
 -17 -15  -7   -3.08    2.02   0 
 -17 -14  -6    0.06    1.84   0 
 -17 -11  -4    4.43    1.69   0 
 -16 -20 -23   -0.04    0.12   0 
 -16 -20 -15    5.82    1.14   0 
 -16 -19 -12    0.93    1.48   0 
 -16 -12  -4   46.15    1.98   0 
 -15 -19 -11    3.36    1.66   0 
 -15 -17  -8    1.41    2.05   0 
 -15 -13  -4   11.16    2.04   0 
 -15  -6  -1   26.15    1.16   0 
 -15  -1  -1   14.30    0.49   0 
 -14 -15  -5    5.04    2.14   0 
 -14 -14  -4    0.34    2.28   0 
 -14 -11  -2    4.27    1.77   0 
 -13 -20 -23   -0.04    0.23   0 
 -13 -20 -23    0.07    0.16   0 
 -13 -20 -13   -0.32    1.19   0 
 -13 -19 -10    8.01    1.99   0 
 -13 -17  -7    7.67    1.78   0 
 -13 -13  -3    0.31    1.41   0 
 -13 -10  -1    9.77    1.69   0 
 -13  -7   0    1.45    1.28   0 
 -12 -20 -23   -0.54    0.31   0 
 -12 -20 -12   96.69    1.97   0 
 -12 -19 -10   39.43    2.09   0 
 -12 -18  -8    0.09    2.26   0 
 -11 -20 -22   -0.39    0.47   0 
 -11 -20 -12    1.81    1.72   0 
 -11 -19 -10    0.08    1.56   0 
 -11 -18  -8   10.61    1.76   0 
 -11 -11  -1    7.80    1.31   0 
 -11  -9   0   11.31    1.10   0 
 -11  -6   1    8.07    1.24   0 
 -11   0   1   67.08    0.50   0 
 -10 -20 -13    6.76    1.74   0 
 -10 -19 -10    2.57    1.59   0 
 -10 -18  -8    2.99    1.75   0 
 -10 -17  -6   -0.15    2.48   0 
 -10 -16  -5   10.19    2.29   0 
 -10 -13  -2  175.82    2.25   0 
 -10  -7   1   11.77    1.38   0 
  -9 -20 -14    0.16    1.51   0 
  -9 -20 -13   53.11    1.81   0 
  -9 -19 -10    2.17    2.06   0 
  -9 -18  -8   14.06    2.34   0 
  -9 -16  -5    1.32    1.61   0 
  -9 -13  -2   19.74    1.51   0 
  -9 -10   0   23.97    1.24   0 
  -9  -8   1    0.28    1.52   0 
  -8 -20 -16    0.61    1.26   0 
  -8 -20 -15    0.29    1.33   0 
  -8 -18  -8   -1.61    2.22   0 
  -8 -12  -1  237.45    2.30   0 
  -8  -8   1    9.58    1.08   0 
  -8  -4   2   26.61    1.06   0 
  -8  -1   2   38.22    0.63   0 
  -7 -19 -11  234.01    2.35   0 
  -7 -16  -5   19.37    2.16   0 
  -7 -12  -1   78.00    2.16   0 
  -7   0   2   26.23    0.46   0 
  -6 -19 -17    0.43    1.11   0 
  -6 -19 -16   -1.57    1.19   0 
  -6 -19 -14    3.40    1.49   0 
  -6 -19 -13    8.77    1.66   0 
  -6 -17  -7    7.15    1.93   0 
  -6 -15  -4    5.21    2.11   0 
  -6  -5   2    2.23    1.13   0 
  -5 -17  -8   -0.33    2.06   0 
  -5 -10   0   25.12    1.86   0 
  -5   0   2  105.41    0.48   0 
  -4 -18 -14    1.21    1.39   0 
  -4 -16  -7    4.22    1.80   0 
  -4 -14  -4    1.24    1.35   0 
  -4 -11  -1    0.99    1.90   0 
  -4  -3   2   13.68    1.00   0 
  -4  -1   2    9.50    0.65   0 
  -3 -17 -12    1.14    1.46   0 
  -3 -16  -8   40.59    1.77   0 
  -2 -16 -10   -0.73    1.49   0 
  -2 -11  -2 1057.23    2.58   0 
  -2  -8   0  168.24    1.43   0 
  -1 -15 -10    6.93    1.23   0 
  -1 -12  -4    3.29    1.57   0 
  -1 -11  -3  101.30    1.65   0 
  -1 -10  -2   75.20    1.45   0 
   0 -14 -10   23.03    1.12   0 
   0 -13  -7   28.15    1.35   0 
   0 -11  -4   24.50    1.48   0 
   0 -10  -3   11.50    1.40   0 
   0  -7  -1 1968.95    2.10   0 
   1  -7  -2    6.09    0.92   0 
   2 -11  -9   -0.19    0.82   0 
   3  -9 -10  149.72    0.63   0 
 -24 -14 -16   -0.18    0.20   0 
 -24 -11 -13    0.36    0.28   0 
 -23 -16 -17    0.42    0.31   0 
 -23 -15 -15    0.48    0.22   0 
 -23 -11 -11   -0.14    0.55   0 
 -23  -9 -10    0.61    0.49   0 
 -22  -8  -8    0.46    0.67   0 
 -21 -18 -17    0.25    0.36   0 
 -21 -18 -17    0.12    0.26   0 
 -21 -17 -14    0.95    0.83   0 
 -21 -14 -10    2.22    1.05   0 
 -21 -13  -9    5.97    1.24   0 
 -21  -9  -7   -0.42    0.85   0 
 -20 -19 -22   -0.02    0.09   0 
 -20 -18 -14    2.64    0.86   0 
 -20 -13  -8    1.14    1.40   0 
 -19 -19 -15   -0.26    0.86   0 
 -19 -17 -11    0.29    1.33   0 
 -19 -12  -6    4.89    1.61   0 
 -19 -10  -5    0.51    1.45   0 
 -19  -6  -4    2.02    0.95   0 
 -19  -5  -4    1.03    0.83   0 
 -19  -4  -4    7.84    0.68   0 
 -18 -20 -22   -0.04    0.18   0 
 -18 -20 -22    0.04    0.10   0 
 -18 -20 -17    0.01    0.64   0 
 -18 -17 -10   -0.01    1.41   0 
 -18  -6  -3   25.40    1.11   0 
 -17 -20 -23    0.02    0.08   0 
 -17 -20 -15   -0.26    0.87   0 
 -17 -19 -12    5.35    1.28   0 
 -17 -17  -9   -0.72    1.67   0 
 -17 -13  -5   20.15    2.00   0 
 -17  -9  -3   12.02    1.45   0 
 -16 -15  -6    3.74    2.07   0 
 -16 -11  -3    5.70    1.65   0 
 -15 -21 -18   -0.45    0.87   0 
 -15 -21 -17    1.37    0.85   0 
 -15 -20 -13   -0.32    1.53   0 
 -15 -18  -9   -1.70    1.85   0 
 -15 -12  -3   -0.18    1.94   0 
 -15 -10  -2   13.11    1.49   0 
 -15  -7  -1    8.78    1.27   0 
 -14 -21 -20   -0.38    0.63   0 
 -14 -21 -19   -0.08    0.69   0 
 -14 -21 -18   -0.53    0.80   0 
 -14 -21 -16    2.23    1.14   0 
 -14 -20 -12   63.04    1.69   0 
 -14 -19 -10   -1.65    1.83   0 
 -14 -13  -3    7.46    2.11   0 
 -14  -5   0   13.70    1.16   0 
 -14  -3   0   32.52    0.81   0 
 -13 -21 -20    0.18    0.64   0 
 -13 -21 -19    0.91    0.74   0 
 -13 -18  -8    0.23    1.63   0 
 -13 -12  -2    2.10    1.82   0 
 -12 -21 -19    0.87    0.74   0 
 -12 -21 -18    6.55    0.93   0 
 -12 -21 -17   -1.29    1.02   0 
 -12 -21 -16    2.77    1.12   0 
 -12 -19  -9    0.82    2.05   0 
 -12 -17  -6   17.94    2.36   0 
 -12 -16  -5   14.21    2.38   0 
 -12 -14  -3   16.19    2.06   0 
 -12 -11  -1    4.32    1.70   0 
 -12  -5   1   -0.02    1.24   0 
 -12  -4   1    0.54    0.84   0 
 -12  -3   1   41.23    0.84   0 
 -12  -2   1   15.08    0.71   0 
 -11 -21 -18   -0.57    0.86   0 
 -11 -21 -17   -0.19    1.14   0 
 -11 -21 -16    6.00    1.20   0 
 -11 -19  -9   16.52    2.12   0 
 -11 -17  -6    2.19    2.42   0 
 -11  -7   1   82.97    1.44   0 
 -10 -20 -22    0.79    0.44   0 
 -10 -20 -12   60.91    1.94   0 
 -10 -19  -9    4.17    2.17   0 
 -10 -12  -1  302.33    2.25   0 
  -9 -20 -12   12.05    1.84   0 
  -9 -17  -6   -1.89    1.57   0 
  -9 -12  -1  289.63    1.84   0 
  -9  -4   2  170.58    1.19   0 
  -9  -3   2    6.56    0.83   0 
  -9  -2   2    3.39    0.83   0 
  -8 -20 -19   -1.47    0.87   0 
  -8 -20 -18    1.65    0.99   0 
  -8 -20 -14   13.43    1.56   0 
  -8 -20 -13    0.74    1.61   0 
  -8 -19 -10    1.04    2.10   0 
  -8  -5   2    5.34    1.19   0 
  -7 -18  -8   24.64    2.16   0 
  -7 -17  -6    5.67    2.12   0 
  -7  -9   1   27.67    1.74   0 
  -7  -6   2   15.06    1.36   0 
  -6 -16  -5    3.90    2.05   0 
  -5 -18 -10  100.81    1.96   0 
  -5 -14  -3    5.85    2.09   0 
  -4 -18 -13    1.04    1.46   0 
  -4 -18 -12   10.18    1.69   0 
  -4 -15  -5    5.78    1.25   0 
  -4 -10   0   53.90    1.84   0 
  -4  -8   1   41.18    1.47   0 
  -3 -13  -3  101.91    1.97   0 
  -3 -12  -2   47.13    1.90   0 
  -3  -7   1   47.67    1.31   0 
  -2 -10  -1  288.92    1.86   0 
  -2  -6   1   60.83    1.39   0 
  -1 -15  -9    2.65    1.30   0 
  -1 -13  -5    7.79    1.54   0 
  -1  -9  -1  681.47    1.85   0 
  -1  -7   0 2545.24    2.64   0 
  -1  -2   1   80.99    0.50   0 
   0  -9  -2  277.03    1.55   0 
   0  -5   0 1239.99    1.84   0 
   1 -13 -11    3.65    0.74   0 
   1 -13 -10   -0.92    1.01   0 
   1 -12  -7    1.11    1.32   0 
   1  -5  -1  557.40    1.30   0 
   1   2  -2   91.13    0.54   0 
   2  -9  -5    8.13    0.84   0 
   2  -8  -4    2.09    0.75   0 
   3  -9  -9   14.14    0.53   0 
 -23 -16 -16   -0.57    0.29   0 
 -23 -14 -13   -0.36    0.50   0 
 -23 -13 -12   -0.83    0.55   0 
 -23 -10 -10   -0.31    0.52   0 
 -22 -18 -19    0.12    0.16   0 
 -22 -17 -16   -0.24    0.33   0 
 -22 -17 -16   -0.19    0.25   0 
 -22 -14 -11    5.13    0.87   0 
 -22 -11  -9    0.51    0.72   0 
 -22  -9  -8    0.49    0.74   0 
 -21 -18 -16    1.66    0.42   0 
 -21 -16 -12    1.13    0.83   0 
 -21 -12  -8    0.79    1.15   0 
 -21 -10  -7    0.68    1.08   0 
 -20 -19 -16    7.60    0.65   0 
 -20 -17 -12    0.36    0.98   0 
 -20 -12  -7    3.05    1.25   0 
 -20 -10  -6    1.36    1.13   0 
 -20  -6  -5    0.34    0.76   0 
 -20  -5  -5    0.26    0.59   0 
 -19 -20 -20   -0.15    0.25   0 
 -19 -20 -20    0.05    0.15   0 
 -19 -20 -19   -0.44    0.29   0 
 -19 -20 -19   -0.03    0.18   0 
 -19 -20 -18    0.12    0.43   0 
 -19 -19 -14   25.63    0.99   0 
 -19 -18 -12    4.87    1.22   0 
 -19 -15  -8   -0.47    1.43   0 
 -18 -20 -16    0.29    0.76   0 
 -18 -18 -11    2.01    1.37   0 
 -18 -16  -8    1.55    1.61   0 
 -18 -15  -7    1.75    1.65   0 
 -18 -12  -5   -1.55    1.52   0 
 -18  -7  -3    9.30    1.20   0 
 -17 -18 -10   -0.36    1.41   0 
 -17 -10  -3    0.86    1.81   0 
 -17  -6  -2    7.27    1.14   0 
 -16 -21 -21    0.04    0.35   0 
 -16 -21 -20   -0.21    0.46   0 
 -16 -21 -19   -0.15    0.54   0 
 -16 -21 -18    0.61    0.71   0 
 -16 -21 -17    0.14    0.78   0 
 -16 -20 -13    2.53    1.40   0 
 -16 -19 -11    7.68    1.16   0 
 -16  -9  -2    2.15    1.35   0 
 -15 -21 -21   -0.37    0.35   0 
 -15 -21 -21   -0.19    0.20   0 
 -15 -20 -12    0.89    1.53   0 
 -15 -19 -10    1.83    1.66   0 
 -15 -17  -7   -0.51    2.21   0 
 -15 -16  -6    2.79    2.02   0 
 -15 -15  -5    3.27    2.19   0 
 -15 -14  -4    3.86    2.13   0 
 -14 -21 -21   -0.26    0.33   0 
 -14 -21 -21   -0.22    0.23   0 
 -14 -21 -15    1.44    1.17   0 
 -14 -18  -8   -0.00    1.53   0 
 -14  -6   0   14.94    1.11   0 
 -14  -2   0   51.26    0.73   0 
 -13 -21 -21    0.01    0.24   0 
 -13 -21 -15    3.33    1.22   0 
 -13 -21 -14    0.46    1.18   0 
 -13 -20 -11    5.47    1.68   0 
 -13 -19  -9    0.66    2.05   0 
 -13 -17  -6    0.68    2.32   0 
 -13 -16  -5   -1.17    2.29   0 
 -13 -15  -4    7.62    2.25   0 
 -13  -8   0    2.81    1.40   0 
 -12 -21 -20    0.76    0.58   0 
 -12 -21 -15    1.49    1.05   0 
 -12 -21 -14    2.58    1.31   0 
 -12 -20 -11    1.16    1.77   0 
 -12 -18  -7    2.34    2.20   0 
 -12 -13  -2   15.78    1.99   0 
 -11 -21 -20   -0.78    0.66   0 
 -11 -21 -19    3.79    0.81   0 
 -11 -21 -15    5.26    1.38   0 
 -11 -21 -14   -0.78    1.44   0 
 -11 -20 -23    0.02    0.23   0 
 -11 -20 -23   -0.08    0.13   0 
 -11 -20 -11   58.93    1.94   0 
 -11 -18  -7    1.18    2.32   0 
 -10 -21 -16    2.78    1.30   0 
 -10 -20 -11    8.40    1.82   0 
 -10 -18  -7    0.02    1.77   0 
 -10 -16  -4    4.71    2.26   0 
 -10 -15  -3    3.01    2.18   0 
  -9 -20 -21    0.78    0.54   0 
  -9 -20 -11   77.95    2.16   0 
  -9 -18  -7    2.90    2.32   0 
  -9 -16  -4    1.35    2.29   0 
  -9 -14  -2    9.39    2.15   0 
  -9 -11   0   39.94    1.90   0 
  -9  -9   1   76.55    1.67   0 
  -9  -5   2   88.37    1.18   0 
  -8 -20 -12   17.09    1.78   0 
  -8 -19  -9    2.94    2.05   0 
  -8 -18  -7    2.97    2.31   0 
  -7 -20 -15    0.69    1.37   0 
  -7 -20 -14    1.11    1.45   0 
  -6 -19 -11  175.58    2.12   0 
  -6  -9   1   35.31    1.29   0 
  -5 -19 -16    0.51    1.19   0 
  -5 -19 -15    4.18    1.18   0 
  -5 -19 -14   10.47    1.35   0 
  -5 -19 -13    8.26    1.75   0 
  -5 -16  -5    2.39    1.94   0 
  -5 -12  -1   31.15    1.49   0 
  -5  -9   1   19.47    1.77   0 
  -5  -6   2    0.66    1.20   0 
  -4 -17  -8    6.00    1.69   0 
  -4 -16  -6   61.96    2.01   0 
  -4   4   0   24.35    0.52   0 
  -3 -17 -10    0.94    1.45   0 
  -3 -16  -7    2.95    1.65   0 
  -2 -16  -9    1.89    1.56   0 
  -2 -14  -5    4.21    1.20   0 
  -1 -14  -6   17.57    1.53   0 
  -1  -4   1 1394.63    1.77   0 
   0 -13  -6   -0.13    1.65   0 
   1 -11  -5   13.67    1.17   0 
   1  -9  -3   62.70    1.18   0 
   1   0  -1  192.61    0.23   0 
   2 -11  -8    2.82    0.92   0 
   2 -10  -6    3.88    0.90   0 
   2  -7  -3    5.25    0.85   0 
   2   1  -3  822.58    1.16   0 
 -24 -13 -14   -0.03    0.23   0 
 -24 -13 -14   -0.14    0.14   0 
 -24 -12 -13    0.44    0.27   0 
 -23 -15 -14   -0.34    0.33   0 
 -23 -15 -14    0.17    0.22   0 
 -23 -12 -11    0.75    0.53   0 
 -22 -18 -18    0.05    0.22   0 
 -22 -18 -18    0.12    0.13   0 
 -22 -17 -15    1.11    0.41   0 
 -22 -16 -13   -0.07    0.60   0 
 -22 -15 -12   -0.13    0.72   0 
 -22 -13 -10    1.35    0.77   0 
 -21 -19 -20    0.12    0.12   0 
 -21 -17 -13   -0.36    0.79   0 
 -21  -6  -6   -0.26    0.60   0 
 -20 -19 -15    0.68    0.68   0 
 -20 -18 -13    1.62    0.91   0 
 -20 -16 -10   -0.08    1.22   0 
 -20 -15  -9    2.92    1.27   0 
 -20 -14  -8    1.06    1.36   0 
 -20 -11  -6    4.84    1.24   0 
 -20  -8  -5    4.36    1.01   0 
 -19 -17 -10    1.49    1.23   0 
 -19 -14  -7   -2.52    1.43   0 
 -19 -11  -5    5.37    1.24   0 
 -18 -20 -15    6.75    0.84   0 
 -18 -19 -12    1.87    1.18   0 
 -18 -17  -9    3.25    1.46   0 
 -18  -8  -3   -1.75    1.29   0 
 -17 -21 -21    0.17    0.23   0 
 -17 -21 -20   -0.24    0.20   0 
 -17 -21 -19   -0.06    0.47   0 
 -17 -21 -18    0.80    0.61   0 
 -17 -20 -13    0.69    1.06   0 
 -17 -19 -11   10.91    1.40   0 
 -17 -16  -7    2.70    1.74   0 
 -16 -21 -22    0.05    0.18   0 
 -16 -21 -16    0.37    0.81   0 
 -16 -20 -12   38.51    1.38   0 
 -16 -19 -10    0.10    1.54   0 
 -16 -12  -3   36.09    1.85   0 
 -15 -21 -22   -0.22    0.22   0 
 -15 -21 -22   -0.03    0.12   0 
 -15 -21 -15   -0.21    1.01   0 
 -15 -18  -8   -0.23    1.88   0 
 -15 -13  -3    2.79    1.88   0 
 -15 -11  -2   37.84    1.79   0 
 -14 -21 -22   -0.23    0.26   0 
 -14 -21 -14    5.49    1.22   0 
 -14 -17  -6    9.04    2.25   0 
 -14 -16  -5    9.11    2.18   0 
 -14 -12  -2   15.61    1.95   0 
 -13 -21 -22   -0.10    0.30   0 
 -13 -21 -13   -0.64    1.41   0 
 -13 -18  -7   -1.24    2.15   0 
 -13 -11  -1   24.75    1.72   0 
 -13  -9   0   42.73    1.52   0 
 -12 -21 -13    0.47    1.30   0 
 -12 -20 -10    8.09    1.82   0 
 -12 -12  -1   12.47    1.88   0 
 -12 -10   0   12.38    1.69   0 
 -12  -1   1    4.22    0.54   0 
 -11 -21 -13    2.67    1.44   0 
 -11 -20 -10    5.75    1.92   0 
 -11 -19  -8    1.14    2.12   0 
 -11 -17  -5   26.11    2.45   0 
 -11 -15  -3    0.34    2.19   0 
 -11 -14  -2   -1.88    2.00   0 
 -11  -8   1    1.56    1.46   0 
 -10 -21 -19    0.94    0.76   0 
 -10 -21 -14    1.85    1.45   0 
 -10 -20 -10    5.68    1.90   0 
 -10 -19  -8    2.01    2.17   0 
 -10 -14  -2   28.76    2.15   0 
 -10 -11   0    9.37    1.80   0 
 -10  -9   1    0.60    1.55   0 
  -9 -21 -15   -1.77    1.31   0 
  -9 -19  -8    0.08    2.20   0 
  -9 -13  -1   30.20    2.06   0 
  -8 -20 -20    0.53    0.58   0 
  -8 -20 -11   46.64    1.96   0 
  -8 -17  -5    4.26    2.20   0 
  -8 -13  -1   51.73    2.18   0 
  -8  -7   2   81.91    1.59   0 
  -8   0   2    3.70    0.45   0 
  -8   4   0    7.32    0.31   0 
  -7 -20 -18   -1.62    0.90   0 
  -7 -20 -13   14.48    1.54   0 
  -7 -19  -9    3.71    2.16   0 
  -7 -16  -4    5.27    2.21   0 
  -6 -19 -10   20.89    1.97   0 
  -6  -7   2   95.70    1.42   0 
  -5 -19 -12   13.21    1.62   0 
  -5 -11   0   15.59    1.99   0 
  -4 -18 -10    1.17    1.83   0 
  -4 -15  -4   64.01    2.04   0 
  -4 -14  -3    2.18    1.37   0 
  -4 -12  -1  507.61    2.48   0 
  -4  -6   2   80.78    1.25   0 
  -3 -17  -9    1.14    1.59   0 
  -3 -15  -5    0.86    1.28   0 
  -3 -10   0  177.07    1.90   0 
  -3  -8   1    1.11    1.38   0 
  -3  -4   2    8.99    1.27   0 
  -2 -17 -13    1.55    1.40   0 
  -2 -17 -12    3.84    1.55   0 
  -2 -16  -8   33.63    1.60   0 
  -2 -15  -6    3.37    1.59   0 
  -2  -9   0   72.51    1.52   0 
  -1 -16 -12   10.43    1.38   0 
  -1 -12  -3  152.15    1.73   0 
  -1 -11  -2   47.42    1.62   0 
  -1  -8   0   10.00    1.23   0 
  -1  -1   1    3.85    0.26   0 
   0 -14  -8    0.41    1.23   0 
   0   2  -1   19.11    0.32   0 
   1  -8  -2   17.41    1.04   0 
   1  -6  -1  462.54    1.29   0 
   3  -9  -8   81.60    0.65   0 
   3  -5  -4   71.54    0.40   0 
   3   0  -5   19.75    0.43   0 
 -23 -16 -15   -0.19    0.17   0 
 -23 -11 -10   -0.72    0.54   0 
 -22 -18 -17   -0.11    0.25   0 
 -22 -18 -17   -0.11    0.15   0 
 -22 -17 -14    1.48    0.57   0 
 -22 -12  -9    1.21    0.77   0 
 -22 -10  -8   -0.34    0.64   0 
 -21 -19 -17    0.64    0.34   0 
 -21 -18 -14    0.68    0.62   0 
 -21 -15 -10    5.78    0.97   0 
 -21 -14  -9    3.38    1.04   0 
 -21 -11  -7   -0.56    1.07   0 
 -21  -8  -6    3.45    0.76   0 
 -21  -7  -6    0.64    0.65   0 
 -20 -20 -19    0.07    0.24   0 
 -20 -13  -7   -0.62    1.21   0 
 -19 -19 -13   10.03    1.00   0 
 -19 -18 -11    1.78    1.11   0 
 -19 -13  -6    3.17    1.32   0 
 -19  -9  -4    0.00    1.28   0 
 -18 -21 -20    0.03    0.23   0 
 -18 -21 -19   -0.28    0.31   0 
 -18 -20 -14    0.83    0.92   0 
 -18 -18 -10    0.84    1.53   0 
 -18 -13  -5    4.80    1.68   0 
 -18 -11  -4    0.45    1.40   0 
 -17 -21 -22   -0.13    0.13   0 
 -17 -21 -16   -0.63    0.79   0 
 -17 -18  -9    1.55    1.39   0 
 -17 -14  -5   10.22    1.41   0 
 -17 -11  -3   10.41    1.58   0 
 -17  -8  -2   -0.09    1.38   0 
 -16 -16  -6    2.14    1.49   0 
 -16 -14  -4   10.62    1.90   0 
 -16  -5  -1    5.62    0.81   0 
 -16  -4  -1   28.56    0.82   0 
 -15 -19  -9   -1.70    1.70   0 
 -14 -20 -10    1.92    1.62   0 
 -14 -14  -3    1.10    2.22   0 
 -13 -19  -8    3.79    2.01   0 
 -12 -21 -22    0.16    0.30   0 
 -12 -15  -3   33.10    2.31   0 
 -12 -14  -2    3.51    2.11   0 
 -12  -7   1   19.80    1.29   0 
 -11 -21 -12    9.82    1.45   0 
 -11 -18  -6    1.65    2.32   0 
 -10 -21 -20   -0.41    0.57   0 
 -10 -18  -6    2.67    2.38   0 
 -10 -13  -1   65.47    1.53   0 
 -10  -5   2  121.50    1.17   0 
 -10  -2   2    2.47    0.79   0 
  -9 -21 -19   -0.66    0.78   0 
  -9 -21 -18    0.40    0.82   0 
  -9 -21 -14   -1.19    1.33   0 
  -9 -20 -10    3.16    1.85   0 
  -9 -12   0    0.44    1.95   0 
  -9  -7   2    2.21    1.40   0 
  -8 -19  -8    2.56    2.18   0 
  -8 -18  -6    5.35    2.32   0 
  -7 -20 -12    1.68    1.72   0 
  -7 -17  -5    0.89    2.13   0 
  -7 -12   0   61.59    2.11   0 
  -7 -10   1   40.28    1.35   0 
  -6 -20 -16    0.56    1.23   0 
  -6 -20 -14   -1.31    1.28   0 
  -6 -18  -7   11.78    2.07   0 
  -6 -16  -4   -0.70    2.14   0 
  -5 -19 -11  248.74    2.25   0 
  -5 -18  -8   22.60    2.07   0 
  -5 -17  -6   27.31    1.90   0 
  -5  -7   2  100.92    1.39   0 
  -4 -18  -9   26.32    1.92   0 
  -4 -16  -5    3.41    1.90   0 
  -4 -11   0 1106.57    2.87   0 
  -4  -9   1  119.61    1.36   0 
  -4   0   2   33.64    0.48   0 
  -3 -18 -14    1.44    1.14   0 
  -3 -18 -13   16.74    1.30   0 
  -3 -18 -12   31.50    1.81   0 
  -3 -17  -8   -2.06    1.85   0 
  -3 -16  -6    3.53    1.71   0 
  -3 -14  -3    1.21    1.90   0 
  -3 -13  -2    9.11    1.91   0 
  -3  -5   2   17.16    1.24   0 
  -2 -12  -2  176.32    1.51   0 
  -1 -16 -11    0.96    1.19   0 
  -1 -15  -7    2.05    1.45   0 
  -1 -13  -4    1.87    1.59   0 
  -1 -10  -1  460.09    1.89   0 
   0 -15 -11   -0.40    1.21   0 
   0 -12  -4    3.10    1.48   0 
   0 -10  -2    0.76    1.43   0 
   1 -12  -6    3.72    1.21   0 
   3  -2  -4   25.81    0.22   0 
 -23 -15 -13    0.28    0.33   0 
 -23 -15 -13    0.00    0.22   0 
 -23 -14 -12    0.07    0.35   0 
 -23 -14 -12    0.14    0.24   0 
 -23 -13 -11    0.31    0.48   0 
 -22 -18 -16   -0.03    0.29   0 
 -22 -18 -16    0.18    0.17   0 
 -22 -16 -12    0.40    0.63   0 
 -22 -15 -11   -0.08    0.72   0 
 -22 -14 -10   -0.06    0.72   0 
 -21 -17 -12    1.66    0.77   0 
 -20 -20 -18    0.13    0.22   0 
 -20 -20 -18    0.04    0.16   0 
 -20 -20 -17   -0.09    0.35   0 
 -20 -19 -14   -0.91    0.70   0 
 -20 -18 -12    2.02    0.89   0 
 -20 -12  -6    2.89    1.33   0 
 -20  -9  -5    0.80    0.92   0 
 -19 -17  -9   -0.59    1.29   0 
 -19 -16  -8    0.21    1.50   0 
 -18 -21 -21   -0.16    0.15   0 
 -18 -21 -17    0.60    0.40   0 
 -18 -19 -11    1.38    1.12   0 
 -18 -17  -8    0.40    1.49   0 
 -17 -21 -15    3.56    0.75   0 
 -17 -19 -10    1.52    1.33   0 
 -17 -13  -4   -0.12    1.69   0 
 -16 -21 -14   11.68    0.80   0 
 -16 -19  -9    7.98    1.53   0 
 -16  -3  -1   13.69    0.65   0 
 -15 -22 -18   -0.10    0.55   0 
 -15 -21 -13    1.62    1.14   0 
 -15 -18  -7    1.71    1.85   0 
 -15 -17  -6    0.15    1.92   0 
 -15 -16  -5    3.57    1.64   0 
 -15 -15  -4   -2.13    2.10   0 
 -15 -12  -2    5.69    1.93   0 
 -14 -22 -19    0.10    0.48   0 
 -14 -22 -18    0.74    0.70   0 
 -14 -22 -17   -0.12    0.76   0 
 -14 -22 -16   -0.44    0.86   0 
 -14 -19  -8    0.71    1.84   0 
 -14 -11  -1    0.29    1.66   0 
 -14  -8   0   -1.72    1.25   0 
 -13 -22 -19    1.25    0.52   0 
 -13 -22 -18    0.61    0.71   0 
 -13 -22 -17    0.01    0.77   0 
 -13 -22 -16    0.69    0.93   0 
 -13 -21 -12   54.72    1.39   0 
 -13 -17  -5   -0.22    2.25   0 
 -13 -15  -3   21.16    2.19   0 
 -13 -12  -1   10.24    1.74   0 
 -13 -10   0   10.07    1.75   0 
 -13  -5   1   44.87    1.00   0 
 -13  -4   1    0.27    0.76   0 
 -12 -22 -18    0.28    0.68   0 
 -12 -22 -17    0.71    0.85   0 
 -12 -22 -16    0.17    0.85   0 
 -12 -20  -9    1.03    1.86   0 
 -12 -18  -6   -1.22    1.69   0 
 -12  -8   1    2.12    1.38   0 
 -11 -21 -22   -0.47    0.25   0 
 -11 -20  -9    6.59    1.93   0 
 -11 -19  -7    0.56    2.19   0 
 -11 -13  -1   28.90    1.38   0 
 -11  -9   1   25.78    1.60   0 
 -10 -21 -21    0.35    0.37   0 
 -10 -21 -12    1.54    1.55   0 
 -10 -20  -9   -1.53    1.97   0 
 -10 -16  -3    0.46    2.22   0 
 -10 -12   0   11.40    1.91   0 
  -9 -21 -12    2.58    1.56   0 
  -9 -20  -9    7.06    1.97   0 
  -9 -19  -7    5.19    2.27   0 
  -9 -17  -4    5.70    2.28   0 
  -9 -16  -3   -0.28    2.27   0 
  -8 -21 -17    1.88    0.92   0 
  -8 -21 -16    1.48    1.11   0 
  -8 -21 -15   -0.16    1.34   0 
  -8 -20 -10    5.79    1.54   0 
  -7 -20 -11   66.43    1.86   0 
  -7 -19  -8   -0.60    2.00   0 
  -7  -8   2   18.90    1.53   0 
  -6 -20 -17    0.54    0.93   0 
  -6 -20 -13   -0.25    1.44   0 
  -6 -20 -12   -0.01    1.62   0 
  -6  -8   2    2.90    1.55   0 
  -5 -19 -10    2.54    1.73   0 
  -5 -10   1   21.23    1.33   0 
  -5   4   0    4.83    0.30   0 
  -4 -19 -14    0.53    1.19   0 
  -4  -7   2   13.24    1.29   0 
  -3 -18 -11   20.96    1.60   0 
  -3 -12  -1   69.58    1.97   0 
  -2 -17 -10   65.00    1.62   0 
  -2 -16  -7    6.00    1.67   0 
  -2 -15  -5   12.70    1.67   0 
  -2  -8   1    8.38    1.34   0 
  -1   3  -1    1.31    0.40   0 
   0 -15 -10   -0.21    1.12   0 
   0 -13  -5   13.14    1.42   0 
   0  -9  -1  177.49    1.41   0 
   0  -7   0 1542.68    2.14   0 
   1 -11  -4    5.09    1.29   0 
   1 -10  -3    8.46    1.28   0 
   2 -12  -9    0.40    0.82   0 
   2 -10  -5   26.59    0.96   0 
   2  -9  -4    5.69    0.93   0 
   2  -6  -2    4.41    0.87   0 
 -23 -17 -16    0.06    0.11   0 
 -23 -16 -14    0.01    0.25   0 
 -23 -16 -14    0.19    0.17   0 
 -23 -10  -9   -1.07    0.43   0 
 -22 -17 -13    0.28    0.48   0 
 -22 -13  -9    0.00    0.74   0 
 -22 -11  -8    4.11    0.67   0 
 -22  -7  -7   -0.17    0.41   0 
 -21 -19 -15   -0.04    0.39   0 
 -21 -18 -13    0.23    0.70   0 
 -21 -16 -10    0.29    0.97   0 
 -21 -12  -7    0.23    0.96   0 
 -21  -9  -6    2.12    0.72   0 
 -20 -20 -16   -0.27    0.49   0 
 -20 -17 -10    1.33    1.00   0 
 -20 -16  -9    0.57    1.05   0 
 -20 -15  -8   -0.21    1.18   0 
 -20 -14  -7   -0.07    1.22   0 
 -20 -10  -5   11.83    1.21   0 
 -19 -21 -20    0.07    0.13   0 
 -19 -21 -19   -0.58    0.23   0 
 -19 -21 -18   -0.24    0.29   0 
 -19 -20 -14    7.00    0.72   0 
 -19 -14  -6   -0.65    1.38   0 
 -19 -10  -4    0.53    1.19   0 
 -18 -21 -16    0.13    0.44   0 
 -18 -21 -15   -0.19    0.66   0 
 -18 -18  -9    0.87    1.35   0 
 -18 -15  -6    2.37    1.57   0 
 -18 -12  -4    3.29    1.42   0 
 -17 -21 -14    1.63    0.82   0 
 -17 -17  -7   -0.07    1.58   0 
 -17 -16  -6    0.51    1.71   0 
 -17 -12  -3   -1.84    1.63   0 
 -17  -9  -2    2.57    1.32   0 
 -16 -22 -19    0.05    0.34   0 
 -16 -22 -18   -0.48    0.47   0 
 -16 -22 -17    0.14    0.56   0 
 -16 -21 -13   16.88    1.04   0 
 -16 -16  -5   -0.98    1.89   0 
 -16 -13  -3    5.03    1.84   0 
 -16  -8  -1    0.15    1.24   0 
 -15 -22 -20   -0.02    0.35   0 
 -15 -22 -19   -0.02    0.33   0 
 -15 -22 -19    0.26    0.23   0 
 -15 -19  -8    5.76    1.80   0 
 -15  -5   0    0.71    0.93   0 
 -14 -22 -20   -0.17    0.19   0 
 -14 -22 -15   -1.08    1.01   0 
 -14 -20  -9    1.24    1.63   0 
 -14 -18  -6    0.74    2.03   0 
 -14 -17  -5    3.48    2.11   0 
 -14 -16  -4   19.05    2.07   0 
 -14 -15  -3   -0.30    2.19   0 
 -14  -9   0    6.72    1.36   0 
 -13 -22 -20   -0.19    0.41   0 
 -13 -22 -15   -0.50    1.00   0 
 -13 -21 -11    2.38    1.47   0 
 -13 -20  -9    1.37    1.40   0 
 -13 -19  -7    0.10    1.99   0 
 -13 -14  -2    8.81    2.23   0 
 -13  -3   1    5.90    0.65   0 
 -12 -22 -15   -0.56    1.05   0 
 -12 -22 -14    0.28    1.15   0 
 -12 -21 -11   19.98    1.25   0 
 -12 -19  -7    1.13    1.60   0 
 -12 -13  -1   37.07    2.06   0 
 -11 -22 -18    0.34    0.72   0 
 -11 -22 -16    0.11    0.96   0 
 -11 -22 -15    1.47    1.08   0 
 -11 -21 -11    6.06    1.19   0 
 -11 -18  -5    3.35    2.32   0 
 -11 -17  -4    0.06    2.37   0 
 -11 -16  -3   50.24    2.52   0 
 -11 -12   0    3.76    1.90   0 
 -11 -10   1   56.31    1.68   0 
 -11  -5   2    0.41    1.01   0 
 -11  -4   2    0.51    0.89   0 
 -10 -17  -4    1.21    1.86   0 
 -10  -7   2    2.77    1.30   0 
 -10   3   0    5.59    0.28   0 
  -9 -21 -20    0.16    0.49   0 
  -9 -21 -11    0.98    1.69   0 
  -9 -18  -5   25.05    2.42   0 
  -9 -14  -1   19.71    2.17   0 
  -9 -11   1    1.14    1.79   0 
  -9  -8   2   10.36    1.55   0 
  -8 -21 -18    1.03    0.75   0 
  -8 -21 -13    2.59    1.43   0 
  -8 -20  -9   -0.82    1.94   0 
  -8 -19  -7   -0.37    2.20   0 
  -7 -20 -10    0.97    1.84   0 
  -7 -17  -4   12.37    2.20   0 
  -7 -11   1    2.26    1.85   0 
  -7   4   0   68.69    0.45   0 
  -6 -20 -11   12.14    1.72   0 
  -6 -19  -8   -1.33    1.90   0 
  -6 -16  -3    2.75    2.16   0 
  -6 -11   1    0.36    1.91   0 
  -6   4   0    6.30    0.32   0 
  -5 -19  -9   11.95    1.86   0 
  -5 -18  -7    4.01    1.68   0 
  -5 -12   0   98.70    1.61   0 
  -4 -19 -12   24.69    1.53   0 
  -4 -19 -11   23.84    1.68   0 
  -4 -18  -8   23.53    1.77   0 
  -4 -15  -3   12.80    2.00   0 
  -4 -14  -2   13.47    1.45   0 
  -4 -10   1  128.74    1.96   0 
  -3 -18 -10  318.17    2.16   0 
  -2 -17  -9    0.49    1.45   0 
  -1 -16  -9    6.37    1.35   0 
  -1 -15  -6    3.35    1.55   0 
  -1 -12  -2   20.13    1.65   0 
  -1  -9   0  158.25    1.51   0 
   1 -14 -10    8.63    1.03   0 
   1 -13  -7    3.38    1.09   0 
   1  -7  -1  645.93    1.31   0 
   2 -11  -6   -0.08    0.95   0 
   2  -8  -3    4.02    0.87   0 
 -23 -17 -15    0.40    0.25   0 
 -23 -15 -12   -0.13    0.37   0 
 -23 -14 -11    0.49    0.46   0 
 -21 -17 -11    1.27    0.77   0 
 -21 -10  -6    0.66    0.83   0 
 -19 -21 -17   -0.12    0.18   0 
 -19 -21 -16    1.49    0.44   0 
 -19 -20 -13    1.06    0.78   0 
 -19 -13  -5   -1.91    1.48   0 
 -18 -19 -10    3.07    1.23   0
[truncated: 6,150,379 more chars]
